# Supplementary material for: MiRNA-Seq reveals key MicroRNAs involved in fat metabolism of sheep liver
Source: Front Genet. 2023 Mar 9;14:985764. doi: 10.3389/fgene.2023.985764 (PMC10035661; doi:10.3389/fgene.2023.985764)
Supplement: Supplementary file 1 [file Table2.XLSX]

## Sheet: HG1
sRNA id	Count(29685214)	Type	Description	UMI_count(12279547)	UMI_TPM
novel_mir1	509678	mature	mature	237827	19618.3
novel_mir2	157087	mature	mature	102741	8475.07
novel_mir3	46066	mature	mature	40828	3367.89
novel_mir4	20491	mature	mature	19399	1600.22
novel_mir5	50183	mature	mature	42979	3545.32
novel_mir6	35662	mature	mature	25516	2104.81
novel_mir7	17020	mature	mature	16073	1325.86
novel_mir8	29358	mature	mature	25884	2135.16
novel_mir9	43222	mature	mature	39158	3230.13
novel_mir10	35064	mature	mature	32201	2656.25
novel_mir11	28365	mature	mature	25200	2078.74
novel_mir12	28392	mature	mature	26406	2178.22
novel_mir13	26660	mature	mature	24610	2030.07
novel_mir14	15058	mature	mature	13662	1126.97
novel_mir15	13508	mature	mature	13036	1075.33
novel_mir16	20387	mature	mature	19309	1592.79
novel_mir17	12834	mature	mature	12013	990.948
novel_mir18	6087	mature	mature	5943	490.236
novel_mir19	11596	mature	mature	11138	918.769
novel_mir20	11579	mature	mature	10865	896.25
novel_mir21	80501	mature	mature	67329	5553.94
novel_mir22	15623	mature	mature	14429	1190.24
novel_mir23	13889	mature	mature	13209	1089.61
novel_mir24	8155	mature	mature	7971	657.525
novel_mir25	4852	mature	mature	4818	397.435
novel_mir26	5036	mature	mature	4952	408.489
novel_mir27	5103	mature	mature	4866	401.394
novel_mir28	4953	mature	mature	4878	402.384
novel_mir29	6944	mature	mature	6666	549.876
novel_mir30	10728	mature	mature	10199	841.312
novel_mir31	8293	mature	mature	7963	656.865
novel_mir32	11136	mature	mature	10585	873.153
novel_mir33	2860	mature	mature	2805	231.383
novel_mir34	1983	mature	mature	1970	162.505
novel_mir35	3843	mature	mature	3770	310.986
novel_mir36	5382	mature	mature	5203	429.193
novel_mir37	1024	mature	mature	1016	83.8094
novel_mir38	2781	mature	mature	2752	227.011
novel_mir39	570	mature	mature	567	46.7716
novel_mir40	2509	mature	mature	2475	204.162
novel_mir41	8242	mature	mature	8092	667.506
novel_mir42	1149	mature	mature	1148	94.6981
novel_mir43	2280	mature	mature	2269	187.169
novel_mir44	982	mature	mature	975	80.4274
novel_mir45	644	mature	mature	644	53.1233
novel_mir46	2817	mature	mature	2798	230.806
novel_mir47	3983	mature	mature	3870	319.235
novel_mir48	1528	mature	mature	1496	123.404
novel_mir50	2609	mature	mature	2577	212.576
novel_mir51	973	mature	mature	967	79.7675
novel_mir52	4619	mature	mature	4520	372.853
novel_mir53	869	mature	mature	865	71.3535
novel_mir54	1510	mature	mature	1505	124.147
novel_mir55	674	mature	mature	671	55.3505
novel_mir56	178	mature	mature	178	14.6832
novel_mir57	1739	mature	mature	1728	142.542
novel_mir58	186	mature	mature	186	15.3431
novel_mir59	1225	mature	mature	1217	100.39
novel_mir60	609	mature	mature	607	50.0712
novel_mir61	110	mature	mature	109	8.99137
novel_mir62	303	mature	mature	303	24.9944
novel_mir63	185	mature	mature	184	15.1781
novel_mir64	89	mature	mature	89	7.34158
novel_mir65	273	mature	mature	273	22.5197
novel_mir66	100	mature	mature	99	8.16647
novel_mir68	1027	mature	mature	1017	83.8919
novel_mir69	415	mature	mature	415	34.2332
novel_mir70	253	mature	mature	253	20.8699
novel_mir71	194	mature	mature	194	16.003
novel_mir72	495	mature	mature	495	40.8324
novel_mir73	139	mature	mature	139	11.4661
novel_mir74	231	mature	mature	231	19.0551
novel_mir76	1273	mature	mature	1268	104.597
novel_mir77	103	mature	mature	103	8.49643
novel_mir78	58	mature	mature	58	4.7844
novel_mir79	393	mature	mature	393	32.4184
novel_mir80	147	mature	mature	145	11.961
novel_mir81	97	mature	mature	97	8.00149
novel_mir83	92	mature	mature	92	7.58904
novel_mir84	158	mature	mature	158	13.0334
novel_mir85	205	mature	mature	204	16.8279
novel_mir86	38	mature	mature	37	3.05212
novel_mir87	278	mature	mature	276	22.7671
novel_mir88	37	mature	mature	37	3.05212
novel_mir89	32	mature	mature	32	2.63967
novel_mir90	119	mature	mature	119	9.81626
novel_mir91	160	mature	mature	160	13.1983
novel_mir92	116	mature	mature	114	9.40382
novel_mir93	156	mature	mature	155	12.7859
novel_mir94	126	mature	mature	126	10.3937
novel_mir95	32	mature	mature	32	2.63967
novel_mir96	15	mature	mature	15	1.23734
novel_mir98	15	mature	mature	15	1.23734
novel_mir100	19	mature	mature	19	1.5673
novel_mir101	77	mature	mature	77	6.3517
novel_mir102	122	mature	mature	122	10.0637
novel_mir103	70	mature	mature	70	5.77427
novel_mir105	117	mature	mature	116	9.5688
novel_mir107	51	mature	mature	51	4.20697
novel_mir108	45	mature	mature	45	3.71203
novel_mir109	99	mature	mature	99	8.16647
novel_mir110	14	mature	mature	14	1.15485
novel_mir111	10	mature	mature	10	0.824896
novel_mir112	82	mature	mature	82	6.76415
novel_mir113	25	mature	mature	25	2.06224
novel_mir114	24	mature	mature	24	1.97975
novel_mir116	20	mature	mature	20	1.64979
novel_mir117	35	mature	mature	35	2.88714
novel_mir125	13	mature	mature	13	1.07237
novel_mir126	83	mature	mature	83	6.84664
novel_mir128	323	mature	mature	321	26.4792
novel_mir129	60	mature	mature	60	4.94938
novel_mir130	809	mature	mature	805	66.4041
novel_mir131	60	mature	mature	60	4.94938
novel_mir132	50437	mature	mature	41078	3388.51
novel_mir134	3219	mature	mature	3177	262.07
novel_mir135	77	mature	mature	77	6.3517
novel_mir136	1282	mature	mature	1273	105.009
novel_mir138	12218	mature	mature	11899	981.544
novel_mir139	11	mature	mature	11	0.907386
novel_mir141	267	mature	mature	267	22.0247
novel_mir143	238	mature	mature	238	19.6325
novel_mir144	22	mature	mature	22	1.81477
novel_mir147	62	mature	mature	62	5.11436
novel_mir149	94	mature	mature	94	7.75402
novel_mir150	7974	mature	mature	7783	642.017
novel_mir154	13	mature	mature	13	1.07237
novel_mir155	11	mature	mature	11	0.907386
novel_mir156	249	mature	mature	249	20.5399
novel_mir158	156	mature	mature	156	12.8684
novel_mir160	16	mature	mature	16	1.31983
novel_mir161	18	mature	mature	18	1.48481
novel_mir162	105	mature	mature	105	8.66141
novel_mir163	91	mature	mature	91	7.50656
novel_mir164	41	mature	mature	41	3.38207
novel_mir165	1147	mature	mature	1136	93.7082
novel_mir166	13	mature	mature	13	1.07237
novel_mir167	11	mature	mature	11	0.907386
novel_mir169	13	mature	mature	13	1.07237
novel_mir173	37	mature	mature	37	3.05212
novel_mir174	14	mature	mature	14	1.15485
novel_mir180	10	mature	mature	10	0.824896
novel_mir183	11	mature	mature	11	0.907386
novel_mir184	6821	mature	mature	6436	530.903
novel_mir186	357	mature	mature	357	29.4488
novel_mir187	20083	mature	mature	18976	1565.32
novel_mir189	10	mature	mature	10	0.824896
novel_mir190	213	mature	mature	213	17.5703
novel_mir191	44	mature	mature	44	3.62954
novel_mir193	15	mature	mature	15	1.23734
novel_mir194	360	mature	mature	360	29.6963
novel_mir196	85	mature	mature	85	7.01162
novel_mir199	47	mature	mature	47	3.87701
novel_mir200	46	mature	mature	46	3.79452
novel_mir201	76	mature	mature	76	6.26921
novel_mir202	118	mature	mature	118	9.73377
novel_mir203	86	mature	mature	86	7.09411
novel_mir206	23	mature	mature	23	1.89726
novel_mir208	18	mature	mature	18	1.48481
novel_mir209	306	mature	mature	306	25.2418
novel_mir211	144	mature	mature	144	11.8785
novel_mir213	25	mature	mature	25	2.06224
novel_mir214	73	mature	mature	73	6.02174
novel_mir222	25	mature	mature	25	2.06224
novel_mir223	11	mature	mature	11	0.907386
novel_mir224	277	mature	mature	275	22.6846
novel_mir225	11	mature	mature	11	0.907386
novel_mir228	88	mature	mature	88	7.25909
novel_mir230	121	mature	mature	121	9.98124
novel_mir232	10	mature	mature	10	0.824896
novel_mir233	5939	mature	mature	5650	466.066
novel_mir234	24	mature	mature	24	1.97975
novel_mir239	10	mature	mature	10	0.824896
novel_mir243	254	mature	mature	254	20.9524
novel_mir244	207	mature	mature	207	17.0754
novel_mir249	12	mature	mature	12	0.989875
novel_mir251	1522	mature	mature	1506	124.229
novel_mir255	62	mature	mature	62	5.11436
novel_mir258	10	mature	mature	10	0.824896
novel_mir260	77	mature	mature	77	6.3517
novel_mir263	1290	mature	mature	1286	106.082
novel_mir265	1170	mature	mature	1166	96.1829
novel_mir266	45	mature	mature	45	3.71203
novel_mir267	580	mature	mature	580	47.844
novel_mir268	37	mature	mature	37	3.05212
novel_mir269	15	mature	mature	15	1.23734
novel_mir271	26	mature	mature	26	2.14473
novel_mir273	15	mature	mature	15	1.23734
novel_mir276	14	mature	mature	14	1.15485
novel_mir278	100	mature	mature	100	8.24896
novel_mir280	114	mature	mature	114	9.40382
novel_mir281	11	mature	mature	10	0.824896
novel_mir288	10	mature	mature	10	0.824896
novel_mir289	541	mature	mature	541	44.6269
novel_mir292	260	mature	mature	260	21.4473
novel_mir295	145	mature	mature	145	11.961
novel_mir297	10	mature	mature	10	0.824896
novel_mir300	45	mature	mature	45	3.71203
novel_mir301	66	mature	mature	66	5.44431
novel_mir305	77	mature	mature	77	6.3517
novel_mir306	11	mature	mature	11	0.907386
novel_mir311	10	mature	mature	10	0.824896
novel_mir313	50	mature	mature	49	4.04199
novel_mir316	53	mature	mature	53	4.37195
novel_mir317	10	mature	mature	10	0.824896
novel_mir318	10	mature	mature	10	0.824896
novel_mir319	11	mature	mature	11	0.907386
novel_mir320	13	mature	mature	13	1.07237
novel_mir324	172	mature	mature	172	14.1882
novel_mir326	11	mature	mature	11	0.907386
novel_mir329	11	mature	mature	11	0.907386
novel_mir330	17	mature	mature	17	1.40232
novel_mir331	18	mature	mature	18	1.48481
novel_mir332	441	mature	mature	441	36.3779
novel_mir339	24	mature	mature	24	1.97975
novel_mir340	94	mature	mature	94	7.75402
novel_mir343	25	mature	mature	25	2.06224
novel_mir344	97	mature	mature	97	8.00149
novel_mir347	9023	mature	mature	8791	725.166
novel_mir348	26	mature	mature	26	2.14473
novel_mir349	56	mature	mature	56	4.61942
novel_mir351	1692016	mature	mature	416770	34379.2
novel_mir357	185	mature	mature	185	15.2606
novel_mir358	237	mature	mature	237	19.55
novel_mir360	11	mature	mature	11	0.907386
novel_mir362	25	mature	mature	25	2.06224
novel_mir363	14	mature	mature	14	1.15485
novel_mir365	91	mature	mature	91	7.50656
novel_mir366	175	mature	mature	175	14.4357
novel_mir368	138	mature	mature	137	11.3011
novel_mir369	137	mature	mature	137	11.3011
novel_mir370	41	mature	mature	41	3.38207
novel_mir373	16	mature	mature	16	1.31983
novel_mir376	25	mature	mature	25	2.06224
novel_mir377	38	mature	mature	38	3.13461
novel_mir379	98	mature	mature	98	8.08398
novel_mir381	5958	mature	mature	5821	480.172
novel_mir382	126	mature	mature	126	10.3937
novel_mir387	28	mature	mature	28	2.30971
novel_mir389	16	mature	mature	16	1.31983
novel_mir392	38	mature	mature	38	3.13461
novel_mir394	26	mature	mature	26	2.14473
novel_mir395	10	mature	mature	10	0.824896
novel_mir401	954	mature	mature	940	77.5402
novel_mir402	40	mature	mature	40	3.29958
novel_mir406	22	mature	mature	22	1.81477
novel_mir409	10	mature	mature	10	0.824896
novel_mir410	12	mature	mature	12	0.989875
novel_mir412	30	mature	mature	30	2.47469
novel_mir413	14	mature	mature	14	1.15485
novel_mir415	125	mature	mature	125	10.3112
novel_mir417	54	mature	mature	54	4.45444
novel_mir418	18	mature	mature	18	1.48481
novel_mir420	4497	mature	mature	4473	368.976
novel_mir426	43	mature	mature	43	3.54705
novel_mir428	26	mature	mature	26	2.14473
novel_mir434	730	mature	mature	723	59.64
novel_mir435	27	mature	mature	27	2.22722
novel_mir436	3174	mature	mature	3115	256.955
novel_mir438	106	mature	mature	106	8.7439
novel_mir441	42	mature	mature	42	3.46456
novel_mir448	19	mature	mature	19	1.5673
novel_mir451	84	mature	mature	84	6.92913
novel_mir453	97	mature	mature	97	8.00149
novel_mir456	51	mature	mature	51	4.20697
novel_mir458	109	mature	mature	109	8.99137
novel_mir459	85	mature	mature	85	7.01162
novel_mir461	679	mature	mature	678	55.928
novel_mir465	54	mature	mature	54	4.45444
novel_mir468	58	mature	mature	58	4.7844
novel_mir470	3672	mature	mature	3609	297.705
novel_mir471	350	mature	mature	350	28.8714
novel_mir473	17	mature	mature	17	1.40232
novel_mir478	1371	mature	mature	1356	111.856
novel_mir482	35	mature	mature	34	2.80465
oar-miR-27a	14456	mature	mir-27	13005	1072.78
oar-miR-1185-5p	180	hairpin	mir-154	180	14.8481
oar-miR-3956-3p	20	hairpin	mir-3956	20	1.64979
oar-miR-668-3p	52	hairpin	mir-668	52	4.28946
oar-let-7d	41852	hairpin	let-7	32210	2656.99
oar-miR-376c-5p	272	hairpin	mir-368	272	22.4372
oar-miR-25	2092	mature	mir-25	2028	167.289
oar-miR-544-3p	38	mature	mir-544	38	3.13461
oar-miR-376c-3p	3285	hairpin	mir-368	3205	264.379
oar-let-7i	60116	hairpin	let-7	41863	3453.26
oar-miR-1197-3p	1	hairpin	mir-379	1	0.0824896
oar-miR-485-3p	45	mature	mir-485	45	3.71203
oar-miR-493-3p	668	mature	mir-493	664	54.7731
oar-miR-19b	2913	mature	mir-19	2763	227.919
oar-miR-485-3p	7	hairpin	mir-485	7	0.577427
oar-miR-376e-5p,oar-miR-376b-5p	848	hairpin	mir-368	841	69.3738
oar-miR-411b-5p	265	mature	mir-379	264	21.7773
oar-miR-1185-5p	52	mature	mir-154	52	4.28946
oar-miR-221	1860	mature	mir-221	1828	150.791
oar-miR-323c	30	hairpin	mir-154	30	2.47469
oar-miR-758-5p	1	mature	mir-379	1	0.0824896
oar-miR-432	661	hairpin	mir-432	658	54.2782
oar-miR-758-3p	7	mature	mir-379	7	0.577427
oar-miR-412-3p	36	hairpin	mir-412	36	2.96963
oar-miR-17-5p	353	mature	mir-17	353	29.1188
oar-miR-655-3p	36	hairpin	mir-154	36	2.96963
oar-miR-380-5p	20	mature	mir-379	20	1.64979
oar-let-7d	7550	mature	let-7	7090	584.851
oar-miR-431	6	hairpin	mir-431	6	0.494938
oar-miR-370-5p	6	hairpin	mir-370	6	0.494938
oar-miR-154a-3p	84	hairpin	mir-154	84	6.92913
oar-miR-3956-5p	6	mature	mir-3956	6	0.494938
oar-miR-376e-3p	158	hairpin	mir-368	158	13.0334
oar-miR-127	1	mature	mir-127	1	0.0824896
oar-miR-495-3p	301	mature	mir-329	299	24.6644
oar-miR-380-3p	5149	mature	mir-379	4937	407.251
oar-miR-26a	174936	hairpin	mir-26	73569	6068.68
oar-miR-362	1922	mature	mir-362	1897	156.483
oar-let-7f	195352	mature	let-7	83418	6881.12
oar-miR-30d	478	hairpin	mir-30	475	39.1826
oar-miR-10a	17120	hairpin	mir-10	14789	1219.94
oar-miR-376c-3p	6865	mature	mir-368	6547	540.06
oar-miR-133	1746	mature	mir-133	1714	141.387
oar-miR-369-3p	973	hairpin	mir-154	970	80.0149
oar-miR-106a	13	mature	mir-17	13	1.07237
oar-miR-21	806152	hairpin	mir-21	116879	9641.3
oar-miR-412-5p	2	mature	mir-412	2	0.164979
oar-miR-99a	126848	mature	mir-10	51969	4286.9
oar-miR-496-3p	28	mature	mir-154	27	2.22722
oar-miR-544-3p	35	hairpin	mir-544	35	2.88714
oar-miR-30b	1058	mature	mir-30	1049	86.5316
oar-miR-432	709	mature	mir-432	705	58.1552
oar-miR-543-3p	285	mature	mir-329	284	23.4271
oar-miR-23b	20592	hairpin	mir-23	16955	1398.61
oar-miR-154a-3p	439	mature	mir-154	439	36.2129
oar-miR-181a	50021	hairpin	mir-181	35389	2919.23
oar-miR-376d	87	mature	mir-368	87	7.1766
oar-miR-431	15	mature	mir-431	15	1.23734
oar-miR-3958-3p	182	mature	mir-154	181	14.9306
oar-miR-381-5p	15	mature	mir-154	15	1.23734
oar-miR-655-5p	6	mature	mir-154	6	0.494938
oar-miR-409-5p	6	hairpin	mir-154	6	0.494938
oar-miR-27a	102177	hairpin	mir-27	47941	3954.63
oar-miR-152	12590	hairpin	mir-148	11466	945.826
oar-miR-411a-3p	619	hairpin	mir-379	619	51.0611
oar-miR-154b-3p	11	hairpin	mir-154	11	0.907386
oar-miR-494-5p	7	mature	mir-154	7	0.577427
oar-miR-380-5p	9	hairpin	mir-379	9	0.742407
oar-miR-380-3p	504	hairpin	mir-379	502	41.4098
oar-miR-329b-5p	1	hairpin	mir-329	1	0.0824896
oar-miR-99a	325553	hairpin	mir-10	100564	8295.49
oar-let-7b	128340	mature	let-7	67869	5598.49
oar-miR-382-3p	90	mature	mir-154	90	7.42407
oar-miR-374b	489	hairpin	mir-374	485	40.0075
oar-miR-29b	18856	hairpin	mir-29	16503	1361.33
oar-miR-19b	15801	hairpin	mir-19	13704	1130.44
oar-let-7c	63783	mature	let-7	42500	3505.81
oar-miR-136	22	mature	mir-136	22	1.81477
oar-miR-377-3p	21	hairpin	mir-154	21	1.73228
oar-miR-3959-3p	25	mature	mir-379	25	2.06224
oar-miR-150	2851	hairpin	mir-150	2787	229.899
oar-let-7i	124460	mature	let-7	64748	5341.04
oar-miR-148a	2935	mature	mir-148	2882	237.735
oar-miR-376b-3p	8241	mature	mir-368	7793	642.842
oar-miR-381-3p	10	hairpin	mir-154	10	0.824896
oar-miR-26b	92404	mature	mir-26	55699	4594.59
oar-miR-3956-3p	5	mature	mir-3956	5	0.412448
oar-miR-655-3p	183	mature	mir-154	183	15.0956
oar-miR-379-3p	289	mature	mir-379	289	23.8395
oar-miR-379-5p	1335	mature	mir-379	1323	109.134
oar-miR-665-5p	1	mature	mir-665	1	0.0824896
oar-miR-410-3p	213	mature	mir-154	212	17.4878
oar-miR-362	421	hairpin	mir-362	417	34.3982
oar-miR-125b	8579	hairpin	mir-10	7938	654.803
oar-miR-134-3p	2	hairpin	mir-134	2	0.164979
oar-miR-23b	13645	mature	mir-23	12379	1021.14
oar-miR-544-5p	51	mature	mir-544	51	4.20697
oar-miR-26a	1095178	mature	mir-26	109776	9055.38
oar-miR-23a	39012	hairpin	mir-23	25934	2139.29
oar-miR-494-3p	248	mature	mir-154	248	20.4574
oar-miR-16b	42733	mature	mir-15	32750	2701.53
oar-miR-323c	100	mature	mir-154	99	8.16647
oar-miR-154b-5p	1019	hairpin	mir-154	1011	83.397
oar-miR-758-5p	1	hairpin	mir-379	1	0.0824896
oar-miR-107	18	mature	mir-103	18	1.48481
oar-miR-329a-5p	1	mature	mir-329	1	0.0824896
oar-miR-22-3p	204086	mature	mir-22	75228	6205.53
oar-miR-106b	382	mature	mir-17	378	31.1811
oar-miR-411a-3p	520	mature	mir-379	520	42.8946
oar-miR-494-3p	100	hairpin	mir-154	100	8.24896
oar-miR-412-3p	73	mature	mir-412	73	6.02174
oar-miR-3956-5p	7	hairpin	mir-3956	7	0.577427
oar-miR-3959-5p	263	hairpin	mir-379	262	21.6123
oar-miR-377-5p	11	mature	mir-154	11	0.907386
oar-miR-539-5p	6	hairpin	mir-154	6	0.494938
oar-miR-539-3p	18	mature	mir-154	18	1.48481
oar-miR-143	286518	hairpin	mir-143	80451	6636.37
oar-miR-29a	73724	mature	mir-29	48297	3984
oar-miR-376a-3p	17	mature	mir-368	17	1.40232
oar-miR-181a	102844	mature	mir-181	59763	4929.83
oar-miR-493-5p	2504	mature	mir-493	2459	202.842
oar-miR-30a-5p	2401	mature	mir-30	2364	195.005
oar-miR-665-3p	1201	hairpin	mir-665	1190	98.1626
oar-miR-487b-3p	1336	mature	mir-154	1324	109.216
oar-miR-1185-3p	1	mature	mir-154	1	0.0824896
oar-miR-487a-5p	45	mature	mir-154	45	3.71203
oar-miR-410-3p	62	hairpin	mir-154	62	5.11436
oar-miR-218a	6770	mature	mir-218	6459	532.8
oar-miR-30a-5p	34104	hairpin	mir-30	25927	2138.71
oar-miR-30b	20355	hairpin	mir-30	15986	1318.68
oar-miR-200b	4166	hairpin	mir-8	3971	327.566
oar-miR-329b-5p	1	mature	mir-329	1	0.0824896
oar-miR-152	1120	mature	mir-148	1106	91.2335
oar-miR-495-3p	287	hairpin	mir-329	287	23.6745
oar-miR-409-3p	1128	mature	mir-154	1108	91.3985
oar-miR-29b	799	mature	mir-29	793	65.4143
oar-let-7a	302005	hairpin	let-7	98006	8084.48
oar-miR-3959-5p	1179	mature	mir-379	1167	96.2654
oar-miR-543-3p	644	hairpin	mir-329	642	52.9583
oar-miR-487a-3p	1	mature	mir-154	1	0.0824896
oar-miR-487b-3p	2604	hairpin	mir-154	2518	207.709
oar-miR-10b	11207	hairpin	mir-10	10352	853.933
oar-miR-107	105	hairpin	mir-103	105	8.66141
oar-miR-323a-3p	19	mature	mir-154	19	1.5673
oar-miR-411b-3p	10	mature	mir-379	10	0.824896
oar-miR-1185-3p	2	hairpin	mir-154	2	0.164979
oar-miR-200a	3130	hairpin	mir-8	3023	249.366
oar-let-7g	182068	mature	let-7	80692	6656.25
oar-miR-376a-3p	16	hairpin	mir-368	16	1.31983
oar-let-7f	444102	hairpin	let-7	111969	9236.28
oar-miR-433-3p	59	hairpin	mir-433	59	4.86689
oar-miR-148a	6762	hairpin	mir-148	6441	531.316
oar-miR-369-5p	3189	mature	mir-154	3029	249.861
oar-miR-1197-3p	9	mature	mir-379	9	0.742407
oar-miR-433-3p	142	mature	mir-433	142	11.7135
oar-miR-30c	1014	hairpin	mir-30	1005	82.9021
oar-miR-22-3p	1009541	hairpin	mir-22	131713	10865
oar-miR-377-3p	55	mature	mir-154	55	4.53693
oar-miR-29a	46028	hairpin	mir-29	34321	2831.13
oar-miR-323a-3p	50	hairpin	mir-154	50	4.12448
oar-miR-200c	2305	hairpin	mir-8	2207	182.055
oar-miR-106b	1110	hairpin	mir-17	1088	89.7487
oar-miR-377-5p	28	hairpin	mir-154	28	2.30971
oar-miR-25	13704	hairpin	mir-25	12185	1005.14
oar-miR-200a	98	mature	mir-8	98	8.08398
oar-miR-665-5p	2	hairpin	mir-665	2	0.164979
oar-miR-329a-5p	3	hairpin	mir-329	3	0.247469
oar-miR-369-3p	2272	mature	mir-154	2239	184.694
oar-miR-665-3p	741	mature	mir-665	739	60.9598
oar-miR-382-3p	409	hairpin	mir-154	408	33.6558
oar-miR-23a	18526	mature	mir-23	13545	1117.32
oar-miR-154b-5p	1468	mature	mir-154	1426	117.63
oar-miR-143	398662	mature	mir-143	98863	8155.17
oar-miR-30a-3p	2789	hairpin	mir-30	2732	225.362
oar-miR-539-3p	15	hairpin	mir-154	15	1.23734
oar-miR-200c	318	mature	mir-8	315	25.9842
oar-miR-299-5p	8	mature	mir-299	8	0.659917
oar-miR-136	258	hairpin	mir-136	256	21.1173
oar-miR-369-5p	680	hairpin	mir-154	676	55.763
oar-miR-495-5p	74	hairpin	mir-329	73	6.02174
oar-let-7b	335021	hairpin	let-7	100565	8295.57
oar-miR-487b-5p	3	hairpin	mir-154	3	0.247469
oar-let-7g	145491	hairpin	let-7	71186	5872.11
oar-miR-191	29268	hairpin	mir-191	23811	1964.16
oar-miR-17-5p	1714	hairpin	mir-17	1688	139.242
oar-miR-496-3p	48	hairpin	mir-154	48	3.9595
oar-miR-10b	1947	mature	mir-10	1917	158.133
oar-miR-199a-3p	125371	hairpin	mir-199	67320	5553.2
oar-miR-376a-5p	1	mature	mir-368	1	0.0824896
oar-miR-411a-5p	14788	mature	mir-379	12699	1047.54
oar-miR-134-3p	1	mature	mir-134	1	0.0824896
oar-miR-411a-5p	14855	hairpin	mir-379	12841	1059.25
oar-miR-3959-3p	46	hairpin	mir-379	46	3.79452
oar-miR-106a	294	hairpin	mir-17	293	24.1695
oar-miR-668-3p	9	mature	mir-668	9	0.742407
oar-miR-323a-5p	3	hairpin	mir-154	3	0.247469
oar-miR-26b	84677	hairpin	mir-26	53525	4415.26
oar-miR-191	168226	mature	mir-191	62295	5138.69
oar-miR-199a-3p	202403	mature	mir-199	84108	6938.04
oar-miR-493-5p	749	hairpin	mir-493	747	61.6197
oar-miR-544-5p	6	hairpin	mir-544	6	0.494938
oar-miR-495-5p	1	mature	mir-329	1	0.0824896
oar-miR-376d	274	hairpin	mir-368	274	22.6022
oar-miR-409-3p	758	hairpin	mir-154	752	62.0322
oar-miR-485-5p	475	mature	mir-485	469	38.6876
oar-miR-134-5p	19	mature	mir-134	19	1.5673
oar-miR-3958-3p	323	hairpin	mir-154	323	26.6441
oar-miR-487a-3p	12	hairpin	mir-154	12	0.989875
oar-miR-16b	179982	hairpin	mir-15	76840	6338.5
oar-miR-487a-5p	15	hairpin	mir-154	15	1.23734
oar-miR-150	14747	mature	mir-150	13006	1072.86
oar-miR-370-3p	7	hairpin	mir-370	7	0.577427
oar-miR-493-3p	1732	hairpin	mir-493	1713	141.305
oar-miR-410-5p	2	hairpin	mir-154	2	0.164979
oar-miR-218a	2352	hairpin	mir-218	2305	190.139
oar-miR-3957-3p	2	mature	mir-3957	2	0.164979
oar-miR-376b-3p	13323	hairpin	mir-368	12166	1003.57
oar-miR-3957-3p	1	hairpin	mir-3957	1	0.0824896
oar-miR-127	25643	hairpin	mir-127	17987	1483.74
oar-miR-374a	356	hairpin	mir-374	355	29.2838
oar-miR-379-5p	16560	hairpin	mir-379	14570	1201.87
oar-miR-299-5p	19	hairpin	mir-299	19	1.5673
oar-miR-374a	217	mature	mir-374	217	17.9002
oar-miR-154b-3p	4	mature	mir-154	4	0.329958
oar-miR-329b-3p	14	hairpin	mir-329	14	1.15485
oar-miR-221	1402	hairpin	mir-221	1384	114.166
oar-miR-655-5p	8	hairpin	mir-154	8	0.659917
oar-miR-412-5p	5	hairpin	mir-412	5	0.412448
oar-miR-194	66477	mature	mir-194	28178	2324.39
oar-miR-485-5p	214	hairpin	mir-485	213	17.5703
oar-miR-103	5750	hairpin	mir-103	5507	454.27
oar-miR-411b-3p	577	hairpin	mir-379	575	47.4315
oar-miR-541-5p	13	hairpin	mir-541	13	1.07237
oar-miR-133	2367	hairpin	mir-133	2322	191.541
oar-miR-3955-5p	1	hairpin	mir-3955	1	0.0824896
oar-miR-541-5p	16	mature	mir-541	16	1.31983
oar-miR-200b	6113	mature	mir-8	5851	482.647
oar-miR-134-5p	15	hairpin	mir-134	15	1.23734
oar-miR-103	3239	mature	mir-103	3121	257.45
oar-miR-376e-5p,oar-miR-376b-5p	524	mature	mir-368	524	43.2246
oar-miR-154a-5p	25	hairpin	mir-154	25	2.06224
oar-miR-3958-5p	10	hairpin	mir-154	10	0.824896
oar-miR-376c-5p	132	mature	mir-368	131	10.8061
oar-miR-370-5p	2	mature	mir-370	2	0.164979
oar-miR-21	2289296	mature	mir-21	140376	11579.6
oar-miR-194	70899	hairpin	mir-194	44956	3708.4
oar-miR-323a-5p	1	mature	mir-154	1	0.0824896
oar-miR-30c	702	mature	mir-30	692	57.0828
oar-miR-10a	2699	mature	mir-10	2578	212.658
oar-miR-381-5p	1	hairpin	mir-154	1	0.0824896
oar-miR-3955-3p	2	hairpin	mir-3955	2	0.164979
oar-miR-379-3p	58	hairpin	mir-379	58	4.7844
oar-miR-154a-5p	88	mature	mir-154	88	7.25909
oar-miR-409-5p	2	mature	mir-154	2	0.164979
oar-miR-382-5p	232	mature	mir-154	230	18.9726
oar-miR-494-5p	12	hairpin	mir-154	12	0.989875
oar-miR-125b	10958	mature	mir-10	10174	839.249
oar-miR-329b-3p	1	mature	mir-329	1	0.0824896
oar-miR-382-5p	176	hairpin	mir-154	176	14.5182
oar-miR-3955-5p	18	mature	mir-3955	18	1.48481
oar-miR-30d	1224	mature	mir-30	1194	98.4926
oar-miR-30a-3p	2502	mature	mir-30	2434	200.78
oar-miR-758-3p	23	hairpin	mir-379	23	1.89726
oar-miR-3957-5p	1	hairpin	mir-3957	1	0.0824896
oar-miR-376e-3p	1043	mature	mir-368	1039	85.7067
oar-miR-374b	1978	mature	mir-374	1949	160.772
oar-miR-411b-5p	274	hairpin	mir-379	269	22.1897
oar-miR-3958-5p	5	mature	mir-154	5	0.412448
oar-miR-3957-5p	8	mature	mir-3957	8	0.659917
oar-let-7c	13872	hairpin	let-7	12234	1009.18
oar-let-7a	372927	mature	let-7	104397	8611.67
oar-miR-539-5p	12	mature	mir-154	12	0.989875
RF00942	15	precursor	microRNA mir-1224	15	1.23734
RF00051	8986	precursor	mir-17 microRNA precursor family	8781	724.341
RF00413	4	snoRNA	Small nucleolar RNA SNORA19	4	0.329958
RF00047	1	precursor	mir-2 microRNA precursor	1	0.0824896
RF00660	1	precursor	microRNA mir-214	1	0.0824896
RF00018	1	Rfam other sncRNA	CsrB/RsmB RNA family	1	0.0824896
RF00608	62	snoRNA	Small nucleolar RNA SNORD99	62	5.11436
RF00694	11	precursor	microRNA mir-137	11	0.907386
RF00445	2	precursor	mir-399 microRNA precursor family	2	0.164979
RF01118	43	rRNA	Pseudoknot of the domain G(G12) of 23S ribosomal RNA	43	3.54705
RF02499	1	Rfam other sncRNA	Rhizobiales sRNA Atu_C4	1	0.0824896
RF01768	3	Rfam other sncRNA	ribosomal frameshift site	3	0.247469
RF00658	733429	precursor	microRNA mir-21	93609	7721.77
RF01933	1	Rfam other sncRNA	Bithoraxoid conserved region 5	1	0.0824896
RF00067	22	snoRNA	Small nucleolar RNA SNORD15	22	1.81477
RF01141	1	snoRNA	Small nucleolar RNA sR18	1	0.0824896
RF00840	49	precursor	microRNA mir-374	49	4.04199
RF00272	4	snoRNA	Small nucleolar RNA SNORA67	4	0.329958
RF00448	1	Rfam other sncRNA	Epstein-Barr virus nuclear antigen (EBNA) IRES	1	0.0824896
RF00581	87	snoRNA	Small nucleolar SNORD12/SNORD106	86	7.09411
RF00082	1	Rfam other sncRNA	SraG RNA	1	0.0824896
RF00752	3	precursor	microRNA mir-14	3	0.247469
RF01833	1	Rfam other sncRNA	ribosomal frameshift site	1	0.0824896
RF00003	103	snRNA	U1 spliceosomal RNA	103	8.49643
RF00493	14	snoRNA	Small nucleolar RNA U2-30	14	1.15485
RF01268	12	snoRNA	Small Cajal body-specific RNA 2	12	0.989875
RF00604	9	snoRNA	Small nucleolar RNA SNORD88	9	0.742407
RF00375	1872	Rfam other sncRNA	HIV primer binding site (PBS)	1868	154.091
RF00071	16	snoRNA	Small nucleolar RNA SNORD73	16	1.31983
RF01737	1	Rfam other sncRNA	flpD RNA	1	0.0824896
RF00342	9	snoRNA	Small nucleolar RNA Z40	9	0.742407
RF02263	1	Rfam other sncRNA	MAT2A 3'UTR stem loop D	1	0.0824896
RF00588	6	snoRNA	Small nucleolar RNA SNORD41	6	0.494938
RF01192	4	snoRNA	Small nucleolar RNA SNORD11B	4	0.329958
RF01652	7	snoRNA	Caenorhabditis snoRNA ceN70	7	0.577427
RF00090	196	snoRNA	Small nucleolar RNA SNORA74	196	16.168
RF00345	1	snoRNA	Small nucleolar RNA snoR1	1	0.0824896
RF02182	11	Rfam other sncRNA	ST7 antisense RNA 2 conserved region 2	11	0.907386
RF00706	5	precursor	microRNA mir-263	5	0.412448
RF01687	1	Rfam other sncRNA	Acido-Lenti-1 RNA	1	0.0824896
RF01847	4	snoRNA	Plant small nucleolar RNA U3	4	0.329958
RF00283	5	snoRNA	small Cajal body-specific RNA 18	5	0.412448
RF00891	297	precursor	microRNA mir-671	296	24.4169
RF00737	1	precursor	microRNA mir-322	1	0.0824896
RF00431	7	snoRNA	Small nucleolar RNA SNORA55	7	0.577427
RF00912	313	precursor	microRNA mir-877	313	25.8192
RF00427	1	snoRNA	Small Cajal body specific RNA 23	1	0.0824896
RF00674	295	precursor	microRNA mir-187	295	24.3344
RF00704	4	precursor	microRNA MIR397	4	0.329958
RF00677	128	precursor	microRNA MIR168	128	10.5587
RF00686	548	precursor	microRNA mir-338	547	45.1218
RF00657	3	precursor	microRNA mir-184	3	0.247469
RF01186	17	snoRNA	Small nucleolar RNA SNORD127	17	1.40232
RF00593	142	snoRNA	Small nucleolar RNA U83B	142	11.7135
RF01173	7	snoRNA	Small nucleolar RNA U105B	7	0.577427
RF00647	9	precursor	microRNA MIR164	9	0.742407
RF00567	55	snoRNA	Small nucleolar RNA SNORD17	55	4.53693
RF00007	7	snRNA	U12 minor spliceosomal RNA	7	0.577427
RF00133	21	snoRNA	Small nucleolar RNA Z195/SNORD33/SNORD32 family	21	1.73228
RF01211	2	snoRNA	Small nucleolar RNA SNORD124	2	0.164979
RF01955	1	Rfam other sncRNA	Nuclear enriched abundant transcript 1 conserved region 1	1	0.0824896
RF01852	4	tRNA	Selenocysteine transfer RNA	4	0.329958
RF01707	9	Rfam other sncRNA	JUMPstart RNA	9	0.742407
RF00502	7	Rfam other sncRNA	Turnip crinkle virus (TCV) core promoter hairpin (Pr)	7	0.577427
RF00085	3	snoRNA	Small nucleolar RNA SNORD28	3	0.247469
RF01855	6	Rfam other sncRNA	Plant signal recognition particle RNA	6	0.494938
RF00217	447	snoRNA	Small nucleolar RNA SNORD20	442	36.4604
RF00890	63	precursor	microRNA mir-668	63	5.19685
RF00180	8	Rfam other sncRNA	Renin stability regulatory element (REN-SRE)	8	0.659917
RF00022	2	Rfam other sncRNA	GcvB RNA	2	0.164979
RF00231	9	snoRNA	Small Cajal body specific RNA 13	9	0.742407
RF00137	44	snoRNA	Small nucleolar RNA SNORD83	44	3.62954
RF00666	4	precursor	microRNA mir-32	4	0.329958
RF00454	1	Rfam other sncRNA	p27 cis-regulatory element	1	0.0824896
RF01108	1	Rfam other sncRNA	Pseudoknot of upstream pseudoknot domain (UPD) of the 3'UTR	1	0.0824896
RF02224	1	Rfam other sncRNA	Xanthomonadaceae sRNA sX5	1	0.0824896
RF01959	107	rRNA	Archaeal small subunit ribosomal RNA	107	8.82639
RF01090	12	Rfam other sncRNA	Edr gene ribosomal frameshift signal	12	0.989875
RF01977	2	Rfam other sncRNA	HOX antisense intergenic RNA myeloid 1 conserved region 3	2	0.164979
RF00744	1714	precursor	microRNA mir-361	1701	140.315
RF00560	2	snoRNA	Small nucleolar RNA SNORA17	2	0.164979
RF01200	11	snoRNA	Small nucleolar RNA SNORD125	11	0.907386
RF00055	2	snoRNA	Small nucleolar RNA SNORD96 family	2	0.164979
RF01346	2	Rfam other sncRNA	CRISPR RNA direct repeat element	2	0.164979
RF00870	2	precursor	microRNA mir-423	2	0.164979
RF01130	11	snoRNA	Small nucleolar RNA sR46	11	0.907386
RF00151	41	snoRNA	Small nucleolar RNA SNORD58	41	3.38207
RF00075	462	precursor	mir-166 microRNA precursor	458	37.7802
RF02359	1	Rfam other sncRNA	Bacteriophage MS2 operator hairpin	1	0.0824896
RF00693	13	precursor	microRNA mir-147	13	1.07237
RF00700	10053	precursor	microRNA mir-375	9226	761.049
RF00783	17012	precursor	microRNA mir-484	16413	1353.9
RF00095	1	snoRNA	Pyrococcus C/D box small nucleolar RNA	1	0.0824896
RF00408	1	snoRNA	Small nucleolar RNA SNORA1	1	0.0824896
RF00181	8	snoRNA	Small nucleolar RNA SNORD113/SNORD114 family	8	0.659917
RF00695	159	precursor	microRNA MIR398	158	13.0334
RF01861	1	snoRNA	Trypanosomatid snoRNA TB9Cs1H1	1	0.0824896
RF00088	342	snoRNA	Small nucleolar RNA SNORD30	341	28.129
RF00563	48	snoRNA	Small nucleolar RNA SNORA53	48	3.9595
RF00156	12	snoRNA	Small nucleolar RNA SNORA70	12	0.989875
RF00627	1	Rfam other sncRNA	Pseudomonas sRNA P15	1	0.0824896
RF00288	3	snoRNA	Z30 small nucleolar RNA	3	0.247469
RF00402	1	snoRNA	Small nucleolar RNA SNORA25	1	0.0824896
RF00086	3	snoRNA	Small nucleolar RNA SNORD27	3	0.247469
RF01129	1	snoRNA	Small nucleolar RNA sR44	1	0.0824896
RF00287	43	snoRNA	Small nucleolar RNA SNORD44	43	3.54705
RF01149	1	snoRNA	Small nucleolar RNA sR10	1	0.0824896
RF02107	1	Rfam other sncRNA	Deleted in lymphocytic leukemia 2 conserved region 3	1	0.0824896
RF00679	115	precursor	microRNA mir-210	115	9.48631
RF00662	628	precursor	microRNA mir-132	628	51.8035
RF00056	18	snoRNA	Small nucleolar RNA SNORA71	18	1.48481
RF00572	3502	snoRNA	Small nucleolar RNA SNORD66	3448	284.424
RF00076	13470	precursor	mir-181 microRNA precursor	13228	1091.17
RF00393	2	snoRNA	Small nucleolar RNA SNORA8	2	0.164979
RF00072	13	snoRNA	Small nucleolar RNA SNORA75	13	1.07237
RF01277	11	snoRNA	Small nucleolar RNA U54	11	0.907386
RF00341	4	snoRNA	Small nucleolar RNA Z39	4	0.329958
RF02223	3	Rfam other sncRNA	Proteobacterial sRNA sX4	3	0.247469
RF01293	1	snoRNA	Small nucleolar RNA ACA59	1	0.0824896
RF00276	20	snoRNA	Small nucleolar RNA SNORD52	20	1.64979
RF00412	43	snoRNA	Small nucleolar RNA SNORA21	43	3.54705
RF01111	1	Rfam other sncRNA	Pseudoknot of upstream pseudoknot domain (UPD) of the 3'UTR	1	0.0824896
RF00899	1	precursor	microRNA mir-235	1	0.0824896
RF02162	1	Rfam other sncRNA	XIST RNA A repeat	1	0.0824896
RF00409	1	snoRNA	Small nucleolar RNA SNORA7	1	0.0824896
RF00619	23	snRNA	U6atac minor spliceosomal RNA	23	1.89726
RF00416	14	snoRNA	Small nucleolar RNA SNORA43	14	1.15485
RF01844	3	snRNA	SmY spliceosomal RNA	3	0.247469
RF00656	4	precursor	microRNA mir-205	4	0.329958
RF00646	266506	precursor	microRNA mir-204	140923	11624.7
RF00582	8	snoRNA	Small Cajal body specific RNA 14	8	0.659917
RF01327	11	Rfam other sncRNA	CRISPR RNA direct repeat element	11	0.907386
RF00001	55	rRNA	5S ribosomal RNA	55	4.53693
RF01299	1029	snoRNA	Small nucleolar RNA SNORD2	1026	84.6343
RF00951	1	precursor	microRNA mir-1302	1	0.0824896
RF01183	6	snoRNA	Small nucleolar RNA SNORD19B	6	0.494938
RF02194	7	Rfam other sncRNA	Bacterial antisense RNA HPnc0260	7	0.577427
RF00157	10	snoRNA	Small nucleolar RNA SNORD55/SNORD39	10	0.824896
RF02543	11676	rRNA	Eukaryotic large subunit ribosomal RNA	11663	962.076
RF00614	1	snoRNA	Small nucleolar RNA SNORA11	1	0.0824896
RF00592	2280	snoRNA	Small nucleolar RNA SNORD78	2236	184.447
RF00678	44	precursor	microRNA mir-140	43	3.54705
RF00649	5053	precursor	microRNA mir-128	5014	413.603
RF00190	19	snoRNA	Small nucleolar RNA SNORA16B/SNORA16A family	19	1.5673
RF00696	1440	precursor	microRNA mir-203	1435	118.373
RF00100	186	Rfam other sncRNA	7SK RNA	186	15.3431
RF00245	397	precursor	mir-19 microRNA precursor family	397	32.7484
RF00192	1	Rfam other sncRNA	Bovine leukaemia virus RNA packaging signal	1	0.0824896
RF00248	5	precursor	mir-148/mir-152 microRNA precursor family	5	0.412448
RF00177	756	rRNA	Bacterial small subunit ribosomal RNA	755	62.2797
RF00575	6	snoRNA	Small nucleolar RNA SNORD70	6	0.494938
RF01851	13	Rfam other sncRNA	Cyanobacteria transfer-messenger RNA	13	1.07237
RF00711	5099	precursor	microRNA mir-449	4961	409.231
RF00919	431	precursor	microRNA mir-874	431	35.553
RF00004	165	snRNA	U2 spliceosomal RNA	165	13.6108
RF01022	2	precursor	microRNA mir-611	2	0.164979
RF01716	38	Rfam other sncRNA	PhotoRC-I RNA	38	3.13461
RF00284	4151	snoRNA	Small nucleolar RNA SNORD74	4033	332.681
RF00720	1	precursor	microRNA mir-317	1	0.0824896
RF00607	22	snoRNA	Small nucleolar RNA SNORD98	22	1.81477
RF00653	44	precursor	microRNA mir-22	44	3.62954
RF02516	1	precursor	mir-393 microRNA precursor family	1	0.0824896
RF01274	1	snoRNA	Small nucleolar RNA sR45	1	0.0824896
RF02278	4	Rfam other sncRNA	Betaproteobacteria toxic small RNA	4	0.329958
RF01849	36	Rfam other sncRNA	Alphaproteobacteria transfer-messenger RNA	36	2.96963
RF01225	2	snoRNA	Small nucleolar RNA ACA64	2	0.164979
RF02540	22	rRNA	Archaeal large subunit ribosomal RNA	22	1.81477
RF00270	135	snoRNA	Small nucleolar RNA SNORD61	134	11.0536
RF02028	2	precursor	microRNA mir-1827	2	0.164979
RF00452	2	precursor	mir-172 microRNA precursor family	2	0.164979
RF01140	1	snoRNA	Small nucleolar RNA sR20	1	0.0824896
RF01295	33	snoRNA	Small Cajal body-specific RNA 7	33	2.72216
RF00053	43505	precursor	mir-7 microRNA precursor	36663	3024.32
RF01753	10	Rfam other sncRNA	psbNH RNA	10	0.824896
RF00159	1	snoRNA	Small nucleolar RNA Z168/Z174	1	0.0824896
RF00277	70	snoRNA	Small nucleolar RNA SNORD49	70	5.77427
RF00611	4	snoRNA	Small nucleolar RNA SNORD111	4	0.329958
RF01068	1	Rfam other sncRNA	mini-ykkC RNA motif	1	0.0824896
RF00675	2894	precursor	microRNA mir-145	2781	229.404
RF00144	42548	precursor	mir-199 microRNA precursor	37813	3119.18
RF01306	7	snoRNA	Small nucleolar RNA sR52	7	0.577427
RF00282	25	snoRNA	Small nucleolar RNA SNORD48	25	2.06224
RF00289	6389	snoRNA	Small nucleolar RNA SNORD104	6105	503.599
RF00459	906	Rfam other sncRNA	Mason-Pfizer monkey virus packaging signal	904	74.5706
RF00690	18	precursor	microRNA MIR408	18	1.48481
RF00637	27	precursor	microRNA mir-276	27	2.22722
RF01135	6	snoRNA	Small nucleolar RNA sR24	6	0.494938
RF00032	14	Rfam other sncRNA	Histone 3' UTR stem-loop	14	1.15485
RF00397	20	snoRNA	Small nucleolar RNA SNORA14	20	1.64979
RF00010	2	Rfam other sncRNA	Bacterial RNase P class A	2	0.164979
RF01074	9	Rfam other sncRNA	Putative RNA-dependent RNA polymerase ribosomal frameshift site	9	0.742407
RF00052	4805	precursor	lin-4 microRNA precursor	4608	380.112
RF01668	20	Rfam other sncRNA	Pseudomonas sRNA P10	20	1.64979
RF00257	9502	precursor	mir-194 microRNA precursor family	8820	727.558
RF01291	7	snoRNA	Small nucleolar RNA SNORD97	7	0.577427
RF01229	47	snoRNA	Small nucleolar RNA SNORA84	46	3.79452
RF00136	218	snoRNA	Small nucleolar RNA SNORD81	218	17.9827
RF02061	643	precursor	microRNA mir-301	642	52.9583
RF00357	1	snoRNA	Small nucleolar RNA R44/J54/Z268 family	1	0.0824896
RF00682	13	precursor	microRNA mir-144	13	1.07237
RF00381	1	Rfam other sncRNA	Antizyme RNA frameshifting stimulation element	1	0.0824896
RF01867	18	Rfam other sncRNA	caulobacter sRNA CC2171	18	1.48481
RF00655	12	precursor	microRNA mir-28	12	0.989875
RF00569	9	snoRNA	Small nucleolar RNA SNORD19	9	0.742407
RF00455	2	precursor	mir-15 microRNA precursor family	2	0.164979
RF01866	8	snoRNA	C. elegans snoRNA ceN33	8	0.659917
RF02553	9	Rfam other sncRNA	Y RNA-like	9	0.742407
RF00089	211	snoRNA	Small nucleolar RNA SNORD31	211	17.4053
RF00191	8	snoRNA	Small nucleolar RNA SNORA57	8	0.659917
RF01793	4	Rfam other sncRNA	ffh sRNA	4	0.329958
RF00671	219	precursor	microRNA mir-138	219	18.0652
RF01278	11	snoRNA	Small nucleolar RNA SNORD109A	11	0.907386
RF00392	22	snoRNA	Small nucleolar RNA SNORA5	22	1.81477
RF02566	1	Rfam other sncRNA	Mycobacterium smegmatis small RNA 1	1	0.0824896
RF01414	1	Rfam other sncRNA	Class I RNA	1	0.0824896
RF00602	1	snoRNA	Small Cajal body specific RNA 21	1	0.0824896
RF00264	8	snoRNA	Small nucleolar RNA SNORA64/SNORA10 family	8	0.659917
RF00689	2	precursor	microRNA MIR390	2	0.164979
RF01330	6	Rfam other sncRNA	CRISPR RNA direct repeat element	6	0.494938
RF01092	1	Rfam other sncRNA	Gag/pol translational readthrough site	1	0.0824896
RF00715	45	precursor	microRNA mir-383	45	3.71203
RF00439	14	snoRNA	Small nucleolar RNA SNORD87	14	1.15485
RF00644	180474	precursor	microRNA mir-27	145064	11966.3
RF01904	2	Rfam other sncRNA	HOTAIR conserved region 1	2	0.164979
RF00562	9	snoRNA	Small nucleolar RNA SNORA49	9	0.742407
RF00104	258666	precursor	mir-10 microRNA precursor family	194907	16077.8
RF00068	319	snoRNA	Small nucleolar RNA SNORD21	318	26.2317
RF00251	157	precursor	mir-219 microRNA precursor family	157	12.9509
RF00324	46	snoRNA	Small nucleolar RNA MBII-202	46	3.79452
RF00756	89	precursor	microRNA mir-299	89	7.34158
RF00045	104	snoRNA	Small nucleolar RNA SNORA73 family	104	8.57892
RF02218	1	Rfam other sncRNA	ZNRD1 antisense RNA 1 conserved region 1	1	0.0824896
RF00334	63	snoRNA	Small nucleolar RNA SNORA3/SNORA45 family	62	5.11436
RF02344	1	Rfam other sncRNA	Alphaproteobacterial ar14	1	0.0824896
RF01960	24969	rRNA	Eukaryotic small subunit ribosomal RNA	24559	2025.86
RF00150	9	snoRNA	Small nucleolar RNA SNORD42	9	0.742407
RF00405	35	snoRNA	Small nucleolar RNA SNORA44	35	2.88714
RF00411	11	snoRNA	Small nucleolar RNA SNORA9	11	0.907386
RF00189	415	snoRNA	Small nucleolar RNA SNORD95	414	34.1507
RF00223	2	Rfam other sncRNA	bip internal ribosome entry site (IRES)	2	0.164979
RF01131	1	snoRNA	Small nucleolar RNA sR47	1	0.0824896
RF00017	338	Rfam other sncRNA	Metazoan signal recognition particle RNA	338	27.8815
RF00256	37	precursor	mir-196 microRNA precursor family	37	3.05212
RF01232	43	snoRNA	Small nucleolar RNA R442	43	3.54705
RF00377	3	snoRNA	Small nucleolar RNA U6-53/MBII-28	3	0.247469
RF01506	221	snoRNA	A. fumigatus snoRNA Afu_294	221	18.2302
RF01942	268	precursor	microRNA mir-1937	268	22.1072
RF00184	2	Rfam other sncRNA	Potato virus X cis-acting regulatory element	2	0.164979
RF01382	3	Rfam other sncRNA	HIV-1 stem-loop 4 packaging signal	3	0.247469
RF01044	3	precursor	microRNA mir-345	3	0.247469
RF00703	23778	precursor	microRNA mir-139	22050	1818.9
RF02126	1	Rfam other sncRNA	Ghrelin opposite strand RNA conserved region	1	0.0824896
RF01224	1	snoRNA	Small nucleolar RNA snoR80	1	0.0824896
RF00612	10	snoRNA	Small nucleolar RNA SNORD75	10	0.824896
RF00241	41504	precursor	mir-8/mir-141/mir-200 microRNA precursor family	35842	2956.59
RF00425	4	snoRNA	Small nucleolar RNA SNORA18	4	0.329958
RF01121	1	snoRNA	Small nucleolar RNA sR38	1	0.0824896
RF01945	3	precursor	microRNA mir-1388	3	0.247469
RF01184	19	snoRNA	Small nucleolar RNA snR79	19	1.5673
RF00278	349	snoRNA	Small nucleolar RNA SNORD50	349	28.7889
RF01304	12	snoRNA	Small nucleolar RNA sR5	12	0.989875
RF00415	5	snoRNA	Small nucleolar RNA SNORA30/SNORA37 family	5	0.412448
RF01133	3	snoRNA	Small nucleolar RNA sR3	3	0.247469
RF00131	34849	precursor	mir-30 microRNA precursor	33403	2755.4
RF00702	285	precursor	microRNA mir-182	284	23.4271
RF00598	9	snoRNA	Small nucleolar RNA SNORA76	9	0.742407
RF00571	9	snoRNA	Small nucleolar RNA SNORD65	9	0.742407
RF00196	1	Rfam other sncRNA	Alfalfa mosaic virus RNA 1 5' UTR stem-loop	1	0.0824896
RF01626	1	snoRNA	Caenorhabditis snoRNA ceN30	1	0.0824896
RF00325	32	snoRNA	Small nucleolar RNA SNORD53/SNORD92	32	2.63967
RF00478	86	snoRNA	Small Cajal body specific RNA 6	86	7.09411
RF00221	1210	snoRNA	Small nucleolar RNA SNORD43	1192	98.3276
RF01322	2	Rfam other sncRNA	CRISPR RNA direct repeat element	2	0.164979
RF00638	126	precursor	microRNA MIR159	126	10.3937
RF00640	570	precursor	microRNA MIR167_1	569	46.9366
RF01549	1	snoRNA	Trypanosomatid snoRNA TB8Cs2H1	1	0.0824896
RF00661	50843	precursor	microRNA mir-31	43474	3586.15
RF00073	9	precursor	mir-156 microRNA precursor	9	0.742407
RF00784	1102	precursor	microRNA mir-486	1098	90.5736
RF00403	13	snoRNA	Small nucleolar RNA SNORA41	13	1.07237
RF00037	6	Rfam other sncRNA	Iron response element I	6	0.494938
RF00254	90684	precursor	mir-16 microRNA precursor family	73305	6046.9
RF01850	716	Rfam other sncRNA	Betaproteobacteria transfer-messenger RNA	716	59.0626
RF00158	3	snoRNA	Small nucleolar RNA SNORD82	3	0.247469
RF01305	1	snoRNA	Small nucleolar RNA sR51	1	0.0824896
RF01546	1	snoRNA	Trypanosomatid snoRNA TB6Cs1H1	1	0.0824896
RF00237	1107	precursor	mir-9/mir-79 microRNA precursor family	1100	90.7386
RF00016	288	snoRNA	Small nucleolar RNA SNORD14	287	23.6745
RF00600	2	snoRNA	Small nucleolar RNA SNORA79	2	0.164979
RF00099	6	snoRNA	Small nucleolar RNA SNORD22	6	0.494938
RF01792	10	Rfam other sncRNA	ribosomal frameshift site	10	0.824896
RF00212	1774	snoRNA	Small nucleolar RNA SNORD38	1756	144.852
RF00244	71249	precursor	mir-26 microRNA precursor family	66611	5494.72
RF01762	2	Rfam other sncRNA	Whalefall-1 RNA	2	0.164979
RF01267	1	snoRNA	Small nucleolar RNA snR37	1	0.0824896
RF00233	2	Rfam other sncRNA	Tymovirus/Pomovirus/Furovirus tRNA-like 3' UTR element	2	0.164979
RF00258	1	precursor	mir-130 microRNA precursor family	1	0.0824896
RF00746	443	precursor	microRNA mir-454	443	36.5429
RF00672	27	precursor	microRNA mir-190	27	2.22722
RF00005	5933	tRNA	tRNA	5921	488.421
RF00153	112	snoRNA	Small nucleolar RNA SNORD62	112	9.23884
RF00691	5932	precursor	microRNA mir-146	5866	483.884
RF00092	32	snoRNA	Small nucleolar RNA SNORA63	32	2.63967
RF01072	9	Rfam other sncRNA	Pseudoknot of upstream pseudoknot domain (UPD) of the 3'UTR	9	0.742407
RF02519	1	Rfam other sncRNA	ToxI antitoxin	1	0.0824896
RF02497	2	Rfam other sncRNA	Rhizobiales sRNA Atu_C10	1	0.0824896
RF02261	2	Rfam other sncRNA	MAT2A 3'UTR stem loop B	2	0.164979
RF00591	2	snoRNA	Small nucleolar RNA SNORD77	2	0.164979
RF00218	16	snoRNA	Small nucleolar RNA SNORD46	16	1.31983
RF00668	172	precursor	microRNA mir-302	172	14.1882
RF01081	1	Rfam other sncRNA	Pseudoknot of upstream pseudoknot domain (UPD) of the 3'UTR	1	0.0824896
RF00565	4	snoRNA	Small Cajal body specific RNA 3	4	0.329958
RF00273	92	snoRNA	Small nucleolar RNA SNORD59	91	7.50656
RF00424	1	snoRNA	Small Cajal body specific RNA 16	1	0.0824896
RF00309	32	snoRNA	Small nucleolar RNA snR60/Z15/Z230/Z193/J17	32	2.63967
RF00027	97347	precursor	let-7 microRNA precursor	66097	5452.32
RF01206	1	snoRNA	Small nucleolar RNA snoR109	1	0.0824896
RF01348	1	Rfam other sncRNA	CRISPR RNA direct repeat element	1	0.0824896
RF00664	1608	precursor	microRNA mir-223	1581	130.416
RF00129	2933	precursor	mir-103/107 microRNA precursor	2896	238.89
RF01519	1	Rfam other sncRNA	Caulobacter sRNA CC0196	1	0.0824896
RF00165	2	Rfam other sncRNA	Coronavirus 3' UTR pseudoknot	2	0.164979
RF00396	47	snoRNA	Small nucleolar RNA SNORA13	46	3.79452
RF00247	1	precursor	mir-160 microRNA precursor family	1	0.0824896
RF00871	178	precursor	microRNA mir-689	178	14.6832
RF00574	10	snoRNA	Small nucleolar RNA SNORD69	10	0.824896
RF00917	1	precursor	microRNA mir-708	1	0.0824896
RF00648	55	precursor	microRNA MIR396	55	4.53693
RF01099	1	Rfam other sncRNA	Pseudoknot of influenza A virus gene	1	0.0824896
RF01319	2	Rfam other sncRNA	CRISPR RNA direct repeat element	2	0.164979
RF01164	80	snoRNA	Small nucleolar RNA SNORD107	80	6.59917
RF01344	1	Rfam other sncRNA	CRISPR RNA direct repeat element	1	0.0824896
RF00108	9	snoRNA	Small nucleolar RNA SNORD116	9	0.742407
RF00410	2	snoRNA	Small nucleolar RNA SNORA2/SNORA34 family	2	0.164979
RF01684	4240	Rfam other sncRNA	MALAT1-associated small cytoplasmic RNA/MEN beta RNA	4206	346.951
RF00645	2	precursor	microRNA MIR169_2	2	0.164979
RF00009	45	Rfam other sncRNA	Nuclear RNase P	44	3.62954
RF02136	1	Rfam other sncRNA	HTT antisense RNA 1 conserved region 3	1	0.0824896
RF00049	14	snoRNA	Small nucleolar RNA SNORD36	14	1.15485
RF02211	1	Rfam other sncRNA	ZFAT antisense RNA 1 conserved region 1	1	0.0824896
RF00601	193	snoRNA	Small Cajal body specific RNA 20	193	15.9205
RF00187	17	snoRNA	Small nucleolar RNA SNORD102	17	1.40232
RF00385	1	Rfam other sncRNA	Infectious bronchitis virus D-RNA	1	0.0824896
RF00683	14239	precursor	microRNA mir-143	13223	1090.76
RF02541	603	rRNA	Bacterial large subunit ribosomal RNA	602	49.6587
RF00091	2	snoRNA	Small nucleolar RNA SNORA62/SNORA6 family	2	0.164979
RF01290	58	snoRNA	Small nucleolar RNA SNORD10	58	4.7844
RF02470	1	Rfam other sncRNA	Mycobacterium sRNA Ms_IGR-8	1	0.0824896
RF02348	4	Rfam other sncRNA	Trans-activating crRNA	4	0.329958
RF00103	6359	precursor	mir-1 microRNA precursor family	6273	517.457
RF00281	25	snoRNA	Small nucleolar RNA SNORD47	25	2.06224
RF00421	1	snoRNA	Small nucleolar RNA SNORA32	1	0.0824896
RF00722	820910	precursor	microRNA mir-451	360574	29743.6
RF00406	12	snoRNA	Small nucleolar RNA SNORA42/SNORA80 family	12	0.989875
RF00069	18	snoRNA	Small nucleolar RNA SNORD24	18	1.48481
RF02219	1	Rfam other sncRNA	ZNRD1 antisense RNA 1 conserved region 2	1	0.0824896
RF00669	265	precursor	microRNA mir-96	264	21.7773
RF00688	1	precursor	microRNA MIR394	1	0.0824896
RF00140	4	Rfam other sncRNA	Alpha operon ribosome binding site	4	0.329958
RF02467	2	Rfam other sncRNA	Mycobacterium sRNA Ms_IGR-2	2	0.164979
RF01156	1074	snoRNA	Small nucleolar RNA SNORD123	1071	88.3464
RF00255	166	precursor	mir-218 microRNA precursor family	165	13.6108
RF00676	1	precursor	microRNA mir-127	1	0.0824896
RF01126	3	snoRNA	Small nucleolar RNA sR41	3	0.247469
RF02444	5	Rfam other sncRNA	Streptococcus sRNA SpR10	5	0.412448
RF00155	12	snoRNA	Small nucleolar RNA SNORA66	12	0.989875
RF01172	1	snoRNA	Small nucleolar RNA sn2343	1	0.0824896
RF01381	41	Rfam other sncRNA	HIV-1 stem-loop 3 Psi packaging signal	41	3.38207
RF01296	12	snoRNA	Small nucleolar RNA U85	12	0.989875
RF00610	254	snoRNA	Small nucleolar RNA SNORD110	254	20.9524
RF02448	4	Rfam other sncRNA	Streptococcus sRNA SpR20	4	0.329958
RF01191	5	snoRNA	Small nucleolar RNA SNORD121A	5	0.412448
RF01895	70135	precursor	microRNA mir-193	64353	5308.45
RF01834	6	Rfam other sncRNA	ribosomal frameshift site	6	0.494938
RF02355	1	Rfam other sncRNA	Bradyrhizobiaceae sRNA BjrC174	1	0.0824896
RF00253	5537	precursor	mir-101 microRNA precursor family	5467	450.971
RF00803	8818	precursor	microRNA mir-425	8581	707.843
RF00753	80	precursor	microRNA mir-503	80	6.59917
RF00594	1	snoRNA	Small nucleolar RNA SNORD86	1	0.0824896
RF00741	20598	precursor	microRNA mir-378	18900	1559.05
RF00070	14	snoRNA	Small nucleolar RNA SNORD29	13	1.07237
RF00573	5	snoRNA	Small nucleolar RNA SNORD67	5	0.412448
RF02266	3	Rfam other sncRNA	XIST 3' intron conserved motif	3	0.247469
RF00762	1	precursor	microRNA mir-412	1	0.0824896
RF00012	313	snoRNA	Small nucleolar RNA U3	311	25.6543
RF01708	1	Rfam other sncRNA	L17 ribosomal protein downstream element	1	0.0824896
RF00015	422	snRNA	U4 spliceosomal RNA	420	34.6456
RF00446	1506	precursor	mir-133 microRNA precursor family	1503	123.982
RF00428	11	snoRNA	Small nucleolar RNA SNORA38	11	0.907386
RF00576	7	snoRNA	Small nucleolar RNA SNORD71	7	0.577427
RF00271	7	snoRNA	Small nucleolar RNA SNORD60	7	0.577427
RF00138	307	snoRNA	Small nucleolar RNA SNORD16	306	25.2418
RF00613	16	snoRNA	Small nucleolar RNA SNORD94	16	1.31983
RF01241	40	snoRNA	Small nucleolar RNA SNORA81	40	3.29958
RF00286	6	snoRNA	Small Cajal body specific RNA 8	6	0.494938
RF00164	19	Rfam other sncRNA	Coronavirus 3' stem-loop II-like motif (s2m)	19	1.5673
RF00651	9340	precursor	microRNA mir-221	9237	761.957
RF01014	374	precursor	microRNA mir-1306	374	30.8511
RF00002	10697	rRNA	5.8S ribosomal RNA	10600	874.39
RF00548	1	snRNA	U11 spliceosomal RNA	1	0.0824896
RF00211	2	snoRNA	Small nucleolar RNA SNORD35	2	0.164979
RF00643	45	precursor	microRNA MIR171_1	45	3.71203
RF00358	1	snoRNA	Small nucleolar RNA Z101	1	0.0824896
RF01903	58	precursor	microRNA mir-500	58	4.7844
RF00066	145	snRNA	U7 small nuclear RNA	144	11.8785
RF00019	90062	Rfam other sncRNA	Y RNA	83057	6851.34
RF00080	2	Rfam other sncRNA	yybP-ykoY leader	2	0.164979
RF00030	39	Rfam other sncRNA	RNase MRP	39	3.2171
RF00006	1517	Rfam other sncRNA	Vault RNA	1516	125.054
RF00420	1	snoRNA	Small nucleolar RNA SNORA61	1	0.0824896
RF00580	4	snoRNA	Small nucleolar RNA SNORD91 family	4	0.329958
RF00399	18	snoRNA	Small nucleolar RNA SNORA24	18	1.48481
RF01104	1	Rfam other sncRNA	Pseudoknot of upstream pseudoknot domain (UPD) of the 3'UTR	1	0.0824896
RF01846	1	snoRNA	Fungal small nucleolar RNA U3	1	0.0824896
RF00603	1	snoRNA	Small nucleolar RNA SNORD23	1	0.0824896
RF00279	4	snoRNA	Small nucleolar RNA SNORD45	4	0.329958
RF00654	3	precursor	microRNA mir-216	3	0.247469
RF00178	216885	precursor	mir-24 microRNA precursor family	167467	13814.3
RF00432	12	snoRNA	Small nucleolar RNA SNORA51	12	0.989875
RF01514	1	snoRNA	A. fumigatus snoRNA Afu_513	1	0.0824896
RF01835	3	Rfam other sncRNA	ribosomal frameshift site	3	0.247469
RF00322	3	snoRNA	Small nucleolar RNA SNORA31	3	0.247469
RF01294	25	snoRNA	Small nucleolar RNA U89	25	2.06224
RF00246	1422	precursor	mir-135 microRNA precursor family	1413	116.558
RF00659	8	precursor	microRNA mir-365	8	0.659917
RF00274	659	snoRNA	Small nucleolar RNA SNORD57	657	54.1957
RF01100	1	Rfam other sncRNA	3'-terminal pseudoknot in BYV	1	0.0824896
RF00832	3	precursor	microRNA mir-71	3	0.247469
RF00130	350552	precursor	mir-192/215 microRNA precursor	204516	16870.4
RF00736	14266	precursor	microRNA mir-320	13871	1144.21
RF00074	19332	precursor	mir-29 microRNA precursor	18646	1538.1
RF00419	1	snoRNA	Small nucleolar RNA SNORA52	1	0.0824896
RF00179	1	Rfam other sncRNA	GAIT element	1	0.0824896
RF00609	4	snoRNA	Small nucleolar RNA SNORD100	4	0.329958
RF00584	3	snoRNA	Small nucleolar RNA SNORD105	3	0.247469
RF00280	834	snoRNA	Small nucleolar RNA SNORD51	823	67.889
RF00319	3	snoRNA	Small nucleolar RNA SNORA23	3	0.247469
RF00667	12419	precursor	microRNA mir-33	11884	980.307
RF00026	2242	snRNA	U6 spliceosomal RNA	2231	184.034
RF00494	276	snoRNA	Small nucleolar RNA U2-19	275	22.6846
RF02117	3	Rfam other sncRNA	FMR1 antisense RNA 1 conserved region 1	3	0.247469
RF02542	14	rRNA	Microsporidia small subunit ribosomal RNA	14	1.15485
RF01380	3	Rfam other sncRNA	Human immunodeficiency virus type 1 major splice donor	3	0.247469
RF00023	40698	Rfam other sncRNA	transfer-messenger RNA	37815	3119.34
RF00020	7	snRNA	U5 spliceosomal RNA	7	0.577427
RF00680	1	precursor	microRNA mir-224	1	0.0824896
RF01702	3	Rfam other sncRNA	Cyano-2 RNA	3	0.247469
RF00564	36	snoRNA	Small Cajal body specific RNA 11	36	2.96963
RF02556	1	Rfam other sncRNA	snaR-A sRNA	1	0.0824896
RF00684	4666791	precursor	mir-122 microRNA precursor	517274	42669.7
RF00606	32	snoRNA	Small nucleolar RNA SNORD93	31	2.55718
RF00642	62845	precursor	microRNA mir-23	56473	4658.44
RF00663	212	precursor	microRNA mir-183	212	17.4878
RF00469	1	Rfam other sncRNA	Hepatitis C stem-loop IV	1	0.0824896
RF00096	333	snoRNA	U8 small nucleolar RNA	332	27.3866
RF00169	1	Rfam other sncRNA	Bacterial small signal recognition particle RNA	1	0.0824896
RF00360	2	snoRNA	Small nucleolar RNA Z107/R87	2	0.164979
RF01556	1	snoRNA	Trypanosomatid snoRNA TB9Cs3H2	1	0.0824896
RF01210	4	snoRNA	Small nucleolar RNA U13	4	0.329958
RF00745	826	precursor	microRNA mir-499	823	67.889
RF00749	1	precursor	microRNA mir-208	1	0.0824896
RF00118	5	Rfam other sncRNA	rydB RNA	5	0.412448
RF02534	1	Rfam other sncRNA	Norovirus cis-acting replication element (CRE)	1	0.0824896
RF00275	62	snoRNA	Small nucleolar RNA SNORD56	62	5.11436
RF00440	32	snoRNA	Small nucleolar RNA SNORD37	32	2.63967
RF00087	15	snoRNA	Small nucleolar RNA SNORD26	15	1.23734
RF01350	1	Rfam other sncRNA	CRISPR RNA direct repeat element	1	0.0824896
RF01276	2	snoRNA	Small nucleolar RNA sR53	2	0.164979
RF00650	4	precursor	microRNA mir-153	4	0.329958
RF00239	70	precursor	mir-124 microRNA precursor family	70	5.77427
RF00423	2	snoRNA	Small Cajal body specific RNA 4	2	0.164979
RF00523	3	Rfam other sncRNA	Prion pseudoknot	3	0.247469
RF00701	648663	precursor	microRNA mir-126	243072	20050.9
RF00464	131475	precursor	mir-92 microRNA precursor family	107998	8908.71
RF01182	4	snoRNA	Small nucleolar RNA SNORD11	4	0.329958
RF01119	1	snoRNA	Small nucleolar RNA sR32	1	0.0824896
RF00186	65	snoRNA	Small nucleolar RNA SNORD101	65	5.36183
RF00731	4902	precursor	microRNA mir-155	4860	400.9
RF00114	1	Rfam other sncRNA	Ribosomal S15 leader	1	0.0824896
RF00340	7	snoRNA	Small nucleolar RNA SNORA36 family	7	0.577427
intron	53993	intron	intron	53993	4453.86
exon	170644	exon	exon	170644	14076.4
intergenic	5806956	intergenic	intergenic	5806956	479014

## Sheet: HG2
sRNA id	Count(27950018)	Type	Description	UMI_count(12324668)	UMI_TPM
novel_mir1	712382	mature	mature	336854	26131.4
novel_mir2	164164	mature	mature	102321	7937.52
novel_mir3	19391	mature	mature	18237	1414.73
novel_mir4	22675	mature	mature	21361	1657.07
novel_mir5	60574	mature	mature	51038	3959.26
novel_mir6	36145	mature	mature	25975	2015
novel_mir7	12580	mature	mature	12057	935.318
novel_mir8	27014	mature	mature	24029	1864.04
novel_mir9	48506	mature	mature	43674	3388
novel_mir10	37257	mature	mature	34132	2647.78
novel_mir11	23951	mature	mature	21616	1676.86
novel_mir12	34331	mature	mature	31404	2436.16
novel_mir13	22533	mature	mature	20972	1626.9
novel_mir14	14124	mature	mature	13167	1021.43
novel_mir15	17449	mature	mature	16548	1283.71
novel_mir16	19299	mature	mature	18414	1428.46
novel_mir17	12733	mature	mature	11908	923.76
novel_mir18	4841	mature	mature	4750	368.48
novel_mir19	34494	mature	mature	30423	2360.06
novel_mir20	10501	mature	mature	9967	773.187
novel_mir21	18793	mature	mature	17821	1382.46
novel_mir22	14542	mature	mature	13617	1056.33
novel_mir23	11027	mature	mature	10601	822.37
novel_mir24	8096	mature	mature	7917	614.159
novel_mir25	5662	mature	mature	5613	435.427
novel_mir26	10210	mature	mature	9907	768.533
novel_mir27	5252	mature	mature	5046	391.442
novel_mir28	2892	mature	mature	2865	222.252
novel_mir29	10606	mature	mature	9963	772.877
novel_mir30	12049	mature	mature	11287	875.586
novel_mir31	6092	mature	mature	5927	459.785
novel_mir32	9336	mature	mature	8972	696
novel_mir33	2840	mature	mature	2798	217.054
novel_mir34	4425	mature	mature	4335	336.286
novel_mir35	2906	mature	mature	2870	222.639
novel_mir36	6897	mature	mature	6448	500.202
novel_mir37	7695	mature	mature	7455	578.32
novel_mir38	3428	mature	mature	3380	262.203
novel_mir39	910	mature	mature	907	70.3603
novel_mir40	2609	mature	mature	2575	199.755
novel_mir41	5556	mature	mature	5463	423.791
novel_mir42	3591	mature	mature	3562	276.321
novel_mir43	2788	mature	mature	2785	216.046
novel_mir44	962	mature	mature	954	74.0063
novel_mir45	884	mature	mature	883	68.4985
novel_mir46	1926	mature	mature	1911	148.245
novel_mir47	209	mature	mature	207	16.058
novel_mir48	1537	mature	mature	1514	117.448
novel_mir49	60	mature	mature	60	4.65448
novel_mir50	2699	mature	mature	2664	206.659
novel_mir51	3758	mature	mature	3699	286.949
novel_mir52	3579	mature	mature	3500	271.512
novel_mir53	1093	mature	mature	1086	84.2461
novel_mir54	1992	mature	mature	1983	153.831
novel_mir55	590	mature	mature	587	45.5364
novel_mir56	101	mature	mature	101	7.83505
novel_mir57	1726	mature	mature	1719	133.351
novel_mir58	152	mature	mature	152	11.7914
novel_mir59	3892	mature	mature	3854	298.973
novel_mir60	607	mature	mature	606	47.0103
novel_mir61	238	mature	mature	238	18.4628
novel_mir62	929	mature	mature	929	72.0669
novel_mir63	324	mature	mature	324	25.1342
novel_mir64	79	mature	mature	79	6.1284
novel_mir65	365	mature	mature	364	28.2372
novel_mir66	38	mature	mature	38	2.94784
novel_mir68	488	mature	mature	485	37.6237
novel_mir69	458	mature	mature	456	35.3741
novel_mir70	255	mature	mature	254	19.704
novel_mir71	350	mature	mature	349	27.0736
novel_mir72	1590	mature	mature	1564	121.327
novel_mir73	371	mature	mature	370	28.7026
novel_mir74	358	mature	mature	355	27.539
novel_mir76	1028	mature	mature	1022	79.2814
novel_mir77	234	mature	mature	232	17.9973
novel_mir78	42	mature	mature	42	3.25814
novel_mir79	328	mature	mature	327	25.3669
novel_mir80	167	mature	mature	166	12.8774
novel_mir81	129	mature	mature	129	10.0071
novel_mir83	44	mature	mature	44	3.41329
novel_mir84	213	mature	mature	213	16.5234
novel_mir85	477	mature	mature	474	36.7704
novel_mir86	25	mature	mature	25	1.93937
novel_mir87	204	mature	mature	204	15.8252
novel_mir88	105	mature	mature	105	8.14535
novel_mir89	48	mature	mature	48	3.72359
novel_mir90	42	mature	mature	42	3.25814
novel_mir91	155	mature	mature	155	12.0241
novel_mir92	104	mature	mature	104	8.06777
novel_mir93	248	mature	mature	248	19.2385
novel_mir94	180	mature	mature	178	13.8083
novel_mir95	46	mature	mature	46	3.56844
novel_mir96	28	mature	mature	28	2.17209
novel_mir98	28	mature	mature	28	2.17209
novel_mir100	21	mature	mature	21	1.62907
novel_mir101	85	mature	mature	85	6.59385
novel_mir102	214	mature	mature	214	16.601
novel_mir103	13	mature	mature	13	1.00847
novel_mir104	10	mature	mature	10	0.775747
novel_mir105	174	mature	mature	174	13.498
novel_mir106	24	mature	mature	24	1.86179
novel_mir107	19	mature	mature	19	1.47392
novel_mir108	101	mature	mature	100	7.75747
novel_mir109	34	mature	mature	34	2.63754
novel_mir110	21	mature	mature	21	1.62907
novel_mir112	41	mature	mature	41	3.18056
novel_mir113	82	mature	mature	81	6.28355
novel_mir114	29	mature	mature	29	2.24967
novel_mir116	13	mature	mature	13	1.00847
novel_mir117	44	mature	mature	44	3.41329
novel_mir118	15	mature	mature	15	1.16362
novel_mir121	10	mature	mature	10	0.775747
novel_mir122	24	mature	mature	24	1.86179
novel_mir128	360	mature	mature	358	27.7718
novel_mir129	45	mature	mature	45	3.49086
novel_mir130	1348	mature	mature	1347	104.493
novel_mir131	71	mature	mature	70	5.43023
novel_mir132	36854	mature	mature	32033	2484.95
novel_mir134	1921	mature	mature	1905	147.78
novel_mir135	70	mature	mature	70	5.43023
novel_mir136	745	mature	mature	745	57.7932
novel_mir138	13446	mature	mature	13007	1009.01
novel_mir139	10	mature	mature	10	0.775747
novel_mir141	283	mature	mature	283	21.9536
novel_mir142	102	mature	mature	102	7.91262
novel_mir143	138	mature	mature	138	10.7053
novel_mir144	29	mature	mature	29	2.24967
novel_mir146	15	mature	mature	15	1.16362
novel_mir147	48	mature	mature	48	3.72359
novel_mir149	15	mature	mature	15	1.16362
novel_mir150	9931	mature	mature	9623	746.502
novel_mir152	22	mature	mature	22	1.70664
novel_mir153	22	mature	mature	22	1.70664
novel_mir154	10	mature	mature	10	0.775747
novel_mir155	18	mature	mature	18	1.39635
novel_mir156	302	mature	mature	301	23.35
novel_mir158	339	mature	mature	338	26.2203
novel_mir161	38	mature	mature	38	2.94784
novel_mir162	70	mature	mature	70	5.43023
novel_mir163	12	mature	mature	12	0.930897
novel_mir164	21	mature	mature	21	1.62907
novel_mir165	1044	mature	mature	1036	80.3674
novel_mir166	27	mature	mature	27	2.09452
novel_mir169	25	mature	mature	25	1.93937
novel_mir171	36	mature	mature	36	2.79269
novel_mir173	31	mature	mature	31	2.40482
novel_mir174	103	mature	mature	103	7.9902
novel_mir177	11	mature	mature	11	0.853322
novel_mir180	22	mature	mature	22	1.70664
novel_mir183	17	mature	mature	17	1.31877
novel_mir184	31084	mature	mature	25665	1990.96
novel_mir186	284	mature	mature	282	21.8761
novel_mir187	13657	mature	mature	13038	1011.42
novel_mir190	154	mature	mature	154	11.9465
novel_mir191	70	mature	mature	70	5.43023
novel_mir193	51	mature	mature	50	3.87874
novel_mir194	507	mature	mature	506	39.2528
novel_mir199	70	mature	mature	70	5.43023
novel_mir200	15	mature	mature	15	1.16362
novel_mir201	30	mature	mature	30	2.32724
novel_mir202	194	mature	mature	194	15.0495
novel_mir203	54	mature	mature	54	4.18904
novel_mir206	122	mature	mature	122	9.46412
novel_mir207	13	mature	mature	13	1.00847
novel_mir208	16	mature	mature	16	1.2412
novel_mir209	376	mature	mature	375	29.0905
novel_mir211	588	mature	mature	586	45.4588
novel_mir213	42	mature	mature	42	3.25814
novel_mir214	61	mature	mature	61	4.73206
novel_mir215	18	mature	mature	18	1.39635
novel_mir216	10	mature	mature	10	0.775747
novel_mir222	26	mature	mature	26	2.01694
novel_mir223	37	mature	mature	37	2.87026
novel_mir224	1422	mature	mature	1419	110.079
novel_mir228	293	mature	mature	292	22.6518
novel_mir230	168	mature	mature	168	13.0326
novel_mir231	17	mature	mature	17	1.31877
novel_mir233	22285	mature	mature	18163	1408.99
novel_mir234	11	mature	mature	11	0.853322
novel_mir236	21	mature	mature	21	1.62907
novel_mir241	12	mature	mature	12	0.930897
novel_mir243	18	mature	mature	18	1.39635
novel_mir244	181	mature	mature	181	14.041
novel_mir247	26	mature	mature	26	2.01694
novel_mir251	1294	mature	mature	1282	99.4508
novel_mir253	136	mature	mature	136	10.5502
novel_mir254	118	mature	mature	118	9.15382
novel_mir255	133	mature	mature	133	10.3174
novel_mir260	112	mature	mature	111	8.61079
novel_mir263	387	mature	mature	385	29.8663
novel_mir265	2227	mature	mature	2213	171.673
novel_mir266	122	mature	mature	121	9.38654
novel_mir267	161	mature	mature	161	12.4895
novel_mir268	50	mature	mature	50	3.87874
novel_mir269	56	mature	mature	56	4.34418
novel_mir271	10	mature	mature	10	0.775747
novel_mir272	11	mature	mature	11	0.853322
novel_mir273	33	mature	mature	33	2.55997
novel_mir276	18	mature	mature	18	1.39635
novel_mir277	19	mature	mature	19	1.47392
novel_mir278	53	mature	mature	52	4.03389
novel_mir280	252	mature	mature	252	19.5488
novel_mir283	13	mature	mature	13	1.00847
novel_mir289	492	mature	mature	488	37.8565
novel_mir292	249	mature	mature	249	19.3161
novel_mir295	53	mature	mature	53	4.11146
novel_mir297	20	mature	mature	20	1.55149
novel_mir298	15	mature	mature	15	1.16362
novel_mir300	12	mature	mature	12	0.930897
novel_mir301	58	mature	mature	58	4.49933
novel_mir305	74	mature	mature	74	5.74053
novel_mir307	22	mature	mature	22	1.70664
novel_mir308	13	mature	mature	13	1.00847
novel_mir313	61	mature	mature	61	4.73206
novel_mir314	10	mature	mature	10	0.775747
novel_mir316	177	mature	mature	177	13.7307
novel_mir317	10	mature	mature	10	0.775747
novel_mir318	10	mature	mature	10	0.775747
novel_mir322	11	mature	mature	11	0.853322
novel_mir324	2348	mature	mature	2312	179.353
novel_mir326	14	mature	mature	14	1.08605
novel_mir327	10	mature	mature	10	0.775747
novel_mir329	13	mature	mature	13	1.00847
novel_mir330	12	mature	mature	12	0.930897
novel_mir331	10	mature	mature	10	0.775747
novel_mir332	273	mature	mature	272	21.1003
novel_mir337	17	mature	mature	17	1.31877
novel_mir340	167	mature	mature	167	12.955
novel_mir344	69	mature	mature	68	5.27508
novel_mir347	10191	mature	mature	9810	761.008
novel_mir349	21	mature	mature	21	1.62907
novel_mir351	440333	mature	mature	244081	18934.5
novel_mir355	12	mature	mature	12	0.930897
novel_mir357	348	mature	mature	348	26.996
novel_mir358	487	mature	mature	486	37.7013
novel_mir361	22	mature	mature	22	1.70664
novel_mir363	10	mature	mature	10	0.775747
novel_mir365	142	mature	mature	142	11.0156
novel_mir366	69	mature	mature	69	5.35266
novel_mir368	187	mature	mature	187	14.5065
novel_mir369	32	mature	mature	32	2.48239
novel_mir370	73	mature	mature	73	5.66295
novel_mir372	10	mature	mature	10	0.775747
novel_mir373	34	mature	mature	34	2.63754
novel_mir377	13	mature	mature	13	1.00847
novel_mir379	191	mature	mature	191	14.8168
novel_mir381	5983	mature	mature	5823	451.718
novel_mir382	129	mature	mature	129	10.0071
novel_mir387	51	mature	mature	51	3.95631
novel_mir389	14	mature	mature	14	1.08605
novel_mir391	30	mature	mature	29	2.24967
novel_mir392	26	mature	mature	25	1.93937
novel_mir393	13	mature	mature	13	1.00847
novel_mir394	19	mature	mature	19	1.47392
novel_mir401	2959	mature	mature	2884	223.725
novel_mir402	40	mature	mature	40	3.10299
novel_mir405	11	mature	mature	11	0.853322
novel_mir408	14	mature	mature	14	1.08605
novel_mir410	256	mature	mature	256	19.8591
novel_mir412	24	mature	mature	24	1.86179
novel_mir415	166	mature	mature	165	12.7998
novel_mir417	112	mature	mature	111	8.61079
novel_mir418	35	mature	mature	35	2.71512
novel_mir420	3047	mature	mature	3032	235.207
novel_mir422	10	mature	mature	10	0.775747
novel_mir425	29	mature	mature	29	2.24967
novel_mir426	377	mature	mature	377	29.2457
novel_mir434	1224	mature	mature	1200	93.0897
novel_mir435	14	mature	mature	14	1.08605
novel_mir436	3562	mature	mature	3489	270.658
novel_mir438	139	mature	mature	139	10.7829
novel_mir440	32	mature	mature	32	2.48239
novel_mir441	13	mature	mature	13	1.00847
novel_mir443	28	mature	mature	28	2.17209
novel_mir444	11	mature	mature	11	0.853322
novel_mir448	15	mature	mature	15	1.16362
novel_mir451	63	mature	mature	63	4.88721
novel_mir453	123	mature	mature	123	9.54169
novel_mir456	77	mature	mature	77	5.97325
novel_mir458	131	mature	mature	130	10.0847
novel_mir459	46	mature	mature	46	3.56844
novel_mir461	166	mature	mature	166	12.8774
novel_mir465	70	mature	mature	70	5.43023
novel_mir468	34	mature	mature	34	2.63754
novel_mir470	2428	mature	mature	2404	186.49
novel_mir471	931	mature	mature	930	72.1445
novel_mir472	16	mature	mature	16	1.2412
novel_mir473	40	mature	mature	40	3.10299
novel_mir475	14	mature	mature	14	1.08605
novel_mir478	252	mature	mature	252	19.5488
novel_mir479	11	mature	mature	11	0.853322
oar-miR-27a	14324	mature	mir-27	12936	1003.51
oar-miR-1185-5p	87	hairpin	mir-154	87	6.749
oar-miR-3956-3p	7	hairpin	mir-3956	7	0.543023
oar-miR-668-3p	97	hairpin	mir-668	97	7.52475
oar-let-7d	36484	hairpin	let-7	29177	2263.4
oar-miR-376c-5p	199	hairpin	mir-368	199	15.4374
oar-miR-25	2470	mature	mir-25	2347	182.068
oar-miR-544-3p	16	mature	mir-544	16	1.2412
oar-miR-376c-3p	2566	hairpin	mir-368	2532	196.419
oar-miR-299-3p	2	hairpin	mir-299	2	0.155149
oar-let-7i	47590	hairpin	let-7	35301	2738.47
oar-miR-1197-3p	1	hairpin	mir-379	1	0.0775747
oar-miR-433-5p	1	hairpin	mir-433	1	0.0775747
oar-miR-485-3p	43	mature	mir-485	43	3.33571
oar-miR-493-3p	587	mature	mir-493	583	45.2261
oar-miR-19b	2969	mature	mir-19	2821	218.838
oar-miR-485-3p	12	hairpin	mir-485	12	0.930897
oar-miR-376e-5p,oar-miR-376b-5p	316	hairpin	mir-368	315	24.436
oar-miR-411b-5p	342	mature	mir-379	342	26.5306
oar-miR-1185-5p	50	mature	mir-154	50	3.87874
oar-miR-221	2081	mature	mir-221	2029	157.399
oar-miR-323c	39	hairpin	mir-154	39	3.02541
oar-miR-432	665	hairpin	mir-432	662	51.3545
oar-miR-758-3p	1	mature	mir-379	1	0.0775747
oar-miR-412-3p	36	hairpin	mir-412	36	2.79269
oar-miR-17-5p	381	mature	mir-17	377	29.2457
oar-miR-655-3p	31	hairpin	mir-154	31	2.40482
oar-miR-487b-5p	1	mature	mir-154	1	0.0775747
oar-miR-380-5p	13	mature	mir-379	13	1.00847
oar-let-7d	7499	mature	let-7	7025	544.962
oar-miR-431	9	hairpin	mir-431	9	0.698173
oar-miR-370-5p	4	hairpin	mir-370	4	0.310299
oar-miR-154a-3p	43	hairpin	mir-154	43	3.33571
oar-miR-3956-5p	3	mature	mir-3956	3	0.232724
oar-miR-376e-3p	105	hairpin	mir-368	105	8.14535
oar-miR-127	2	mature	mir-127	2	0.155149
oar-miR-495-3p	472	mature	mir-329	470	36.4601
oar-miR-380-3p	5066	mature	mir-379	4861	377.091
oar-miR-26a	259328	hairpin	mir-26	87423	6781.81
oar-miR-362	2105	mature	mir-362	2063	160.037
oar-let-7f	155183	mature	let-7	75729	5874.66
oar-miR-30d	797	hairpin	mir-30	793	61.5168
oar-miR-10a	7149	hairpin	mir-10	6808	528.129
oar-miR-376c-3p	6243	mature	mir-368	5953	461.802
oar-miR-133	1577	mature	mir-133	1560	121.017
oar-miR-369-3p	612	hairpin	mir-154	609	47.243
oar-miR-106a	9	mature	mir-17	9	0.698173
oar-miR-21	317314	hairpin	mir-21	89724	6960.31
oar-miR-412-5p	2	mature	mir-412	2	0.155149
oar-miR-99a	32135	mature	mir-10	23399	1815.17
oar-miR-496-3p	18	mature	mir-154	18	1.39635
oar-miR-544-3p	35	hairpin	mir-544	35	2.71512
oar-miR-30b	1669	mature	mir-30	1649	127.921
oar-miR-432	632	mature	mir-432	629	48.7945
oar-miR-543-3p	223	mature	mir-329	222	17.2216
oar-miR-23b	11978	hairpin	mir-23	10774	835.79
oar-miR-154a-3p	312	mature	mir-154	311	24.1257
oar-miR-181a	56234	hairpin	mir-181	38749	3005.94
oar-miR-376d	44	mature	mir-368	44	3.41329
oar-miR-329a-3p	1	hairpin	mir-329	1	0.0775747
oar-miR-431	15	mature	mir-431	15	1.16362
oar-miR-3958-3p	172	mature	mir-154	172	13.3429
oar-miR-381-5p	12	mature	mir-154	12	0.930897
oar-miR-655-5p	6	mature	mir-154	6	0.465448
oar-miR-409-5p	19	hairpin	mir-154	19	1.47392
oar-miR-152	23180	hairpin	mir-148	19692	1527.6
oar-miR-27a	95279	hairpin	mir-27	49940	3874.08
oar-miR-411a-3p	383	hairpin	mir-379	382	29.6335
oar-miR-154b-3p	1	hairpin	mir-154	1	0.0775747
oar-miR-494-5p	8	mature	mir-154	8	0.620598
oar-miR-380-5p	3	hairpin	mir-379	3	0.232724
oar-miR-380-3p	429	hairpin	mir-379	428	33.202
oar-miR-329b-5p	2	hairpin	mir-329	2	0.155149
oar-miR-99a	357799	hairpin	mir-10	106122	8232.38
oar-let-7b	89321	mature	let-7	55446	4301.21
oar-miR-382-3p	54	mature	mir-154	54	4.18904
oar-miR-374b	449	hairpin	mir-374	448	34.7535
oar-miR-29b	9387	hairpin	mir-29	8758	679.399
oar-miR-19b	20247	hairpin	mir-19	17005	1319.16
oar-let-7c	69474	mature	let-7	44912	3484.04
oar-miR-136	29	mature	mir-136	29	2.24967
oar-miR-377-3p	22	hairpin	mir-154	21	1.62907
oar-miR-3959-3p	23	mature	mir-379	23	1.78422
oar-miR-150	6519	hairpin	mir-150	6193	480.42
oar-let-7i	87628	mature	let-7	52701	4088.27
oar-miR-148a	7887	mature	mir-148	7449	577.854
oar-miR-376b-3p	6562	mature	mir-368	6277	486.937
oar-miR-381-3p	7	hairpin	mir-154	7	0.543023
oar-miR-26b	62250	mature	mir-26	43436	3369.54
oar-miR-655-3p	168	mature	mir-154	167	12.955
oar-miR-379-3p	252	mature	mir-379	252	19.5488
oar-miR-379-5p	1204	mature	mir-379	1196	92.7794
oar-miR-410-3p	172	mature	mir-154	171	13.2653
oar-miR-125b	24188	hairpin	mir-10	18276	1417.76
oar-miR-362	414	hairpin	mir-362	408	31.6505
oar-miR-134-3p	4	hairpin	mir-134	4	0.310299
oar-miR-23b	12522	mature	mir-23	11540	895.212
oar-miR-544-5p	39	mature	mir-544	39	3.02541
oar-miR-26a	1065635	mature	mir-26	113257	8785.88
oar-miR-23a	47760	hairpin	mir-23	30071	2332.75
oar-miR-494-3p	414	mature	mir-154	411	31.8832
oar-miR-16b	57496	mature	mir-15	40950	3176.68
oar-miR-323c	131	mature	mir-154	131	10.1623
oar-miR-154b-5p	827	hairpin	mir-154	814	63.1458
oar-miR-107	77	mature	mir-103	77	5.97325
oar-miR-329a-5p	2	mature	mir-329	2	0.155149
oar-miR-22-3p	62599	mature	mir-22	39846	3091.04
oar-miR-106b	853	mature	mir-17	849	65.8609
oar-miR-411a-3p	561	mature	mir-379	559	43.3643
oar-miR-412-3p	76	mature	mir-412	76	5.89568
oar-miR-494-3p	158	hairpin	mir-154	157	12.1792
oar-miR-3956-5p	6	hairpin	mir-3956	6	0.465448
oar-miR-377-5p	5	mature	mir-154	5	0.387874
oar-miR-3959-5p	241	hairpin	mir-379	239	18.5404
oar-miR-539-5p	7	hairpin	mir-154	7	0.543023
oar-miR-539-3p	6	mature	mir-154	6	0.465448
oar-miR-143	252001	hairpin	mir-143	78170	6064.02
oar-miR-29a	71712	mature	mir-29	47929	3718.08
oar-miR-376a-3p	8	mature	mir-368	8	0.620598
oar-miR-181a	125379	mature	mir-181	67453	5232.65
oar-miR-30a-5p	15992	mature	mir-30	14342	1112.58
oar-miR-493-5p	1519	mature	mir-493	1492	115.741
oar-miR-3955-3p	3	mature	mir-3955	3	0.232724
oar-miR-665-3p	771	hairpin	mir-665	763	59.1895
oar-miR-487b-3p	1412	mature	mir-154	1396	108.294
oar-miR-410-3p	44	hairpin	mir-154	44	3.41329
oar-miR-487a-5p	38	mature	mir-154	38	2.94784
oar-miR-1185-3p	8	mature	mir-154	8	0.620598
oar-miR-218a	4716	mature	mir-218	4558	353.586
oar-miR-30a-5p	65313	hairpin	mir-30	41206	3196.54
oar-miR-30b	24849	hairpin	mir-30	18793	1457.86
oar-miR-200b	2413	hairpin	mir-8	2346	181.99
oar-miR-329b-5p	1	mature	mir-329	1	0.0775747
oar-miR-152	2373	mature	mir-148	2326	180.439
oar-miR-495-3p	340	hairpin	mir-329	339	26.2978
oar-miR-409-3p	1012	mature	mir-154	995	77.1868
oar-miR-29b	625	mature	mir-29	621	48.1739
oar-let-7a	293583	hairpin	let-7	97484	7562.29
oar-miR-3959-5p	883	mature	mir-379	880	68.2658
oar-miR-543-3p	745	hairpin	mir-329	741	57.4829
oar-miR-487a-3p	3	mature	mir-154	3	0.232724
oar-miR-487b-3p	1613	hairpin	mir-154	1569	121.715
oar-miR-10b	2303	hairpin	mir-10	2275	176.482
oar-miR-107	132	hairpin	mir-103	132	10.2399
oar-miR-1185-3p	1	hairpin	mir-154	1	0.0775747
oar-miR-411b-3p	3	mature	mir-379	3	0.232724
oar-miR-323a-3p	11	mature	mir-154	11	0.853322
oar-miR-200a	866	hairpin	mir-8	854	66.2488
oar-let-7g	146832	mature	let-7	73278	5684.52
oar-miR-376a-3p	9	hairpin	mir-368	9	0.698173
oar-let-7f	301465	hairpin	let-7	100517	7797.58
oar-miR-433-3p	44	hairpin	mir-433	44	3.41329
oar-miR-148a	8265	hairpin	mir-148	7774	603.066
oar-miR-369-5p	2894	mature	mir-154	2766	214.572
oar-miR-1197-3p	2	mature	mir-379	2	0.155149
oar-miR-433-3p	128	mature	mir-433	128	9.92956
oar-miR-30c	3881	hairpin	mir-30	3779	293.155
oar-miR-22-3p	1193107	hairpin	mir-22	135097	10480.1
oar-miR-377-3p	59	mature	mir-154	59	4.57691
oar-miR-29a	38565	hairpin	mir-29	29521	2290.08
oar-miR-323a-3p	47	hairpin	mir-154	47	3.64601
oar-miR-106b	2465	hairpin	mir-17	2355	182.688
oar-miR-200c	403	hairpin	mir-8	403	31.2626
oar-miR-377-5p	11	hairpin	mir-154	11	0.853322
oar-miR-25	13665	hairpin	mir-25	12215	947.575
oar-miR-200a	30	mature	mir-8	30	2.32724
oar-miR-665-5p	2	hairpin	mir-665	2	0.155149
oar-miR-329a-5p	5	hairpin	mir-329	5	0.387874
oar-miR-369-3p	1756	mature	mir-154	1733	134.437
oar-miR-665-3p	483	mature	mir-665	480	37.2359
oar-miR-382-3p	364	hairpin	mir-154	362	28.082
oar-miR-23a	16724	mature	mir-23	12530	972.011
oar-miR-154b-5p	1384	mature	mir-154	1349	104.648
oar-miR-143	361619	mature	mir-143	96665	7498.76
oar-miR-30a-3p	4043	hairpin	mir-30	3911	303.395
oar-miR-539-3p	12	hairpin	mir-154	12	0.930897
oar-miR-200c	37	mature	mir-8	37	2.87026
oar-miR-299-5p	14	mature	mir-299	14	1.08605
oar-miR-136	211	hairpin	mir-136	211	16.3683
oar-miR-369-5p	697	hairpin	mir-154	693	53.7593
oar-miR-495-5p	63	hairpin	mir-329	63	4.88721
oar-let-7b	54480	hairpin	let-7	38922	3019.36
oar-let-7g	154635	hairpin	let-7	72853	5651.55
oar-miR-487b-5p	5	hairpin	mir-154	5	0.387874
oar-miR-191	39606	hairpin	mir-191	30314	2351.6
oar-miR-17-5p	2022	hairpin	mir-17	1986	154.063
oar-miR-496-3p	53	hairpin	mir-154	53	4.11146
oar-miR-10b	143	mature	mir-10	143	11.0932
oar-miR-199a-3p	59107	hairpin	mir-199	41912	3251.31
oar-miR-411a-5p	12556	mature	mir-379	11038	856.27
oar-miR-411a-5p	12157	hairpin	mir-379	10785	836.643
oar-miR-3959-3p	31	hairpin	mir-379	31	2.40482
oar-miR-106a	350	hairpin	mir-17	350	27.1512
oar-miR-323a-5p	4	hairpin	mir-154	4	0.310299
oar-miR-668-3p	20	mature	mir-668	20	1.55149
oar-miR-26b	77503	hairpin	mir-26	50662	3930.09
oar-miR-191	186521	mature	mir-191	67289	5219.93
oar-miR-199a-3p	106093	mature	mir-199	60862	4721.35
oar-miR-544-5p	3	hairpin	mir-544	3	0.232724
oar-miR-493-5p	455	hairpin	mir-493	452	35.0638
oar-miR-495-5p	3	mature	mir-329	3	0.232724
oar-miR-376d	220	hairpin	mir-368	219	16.9889
oar-miR-409-3p	655	hairpin	mir-154	648	50.2684
oar-miR-485-5p	412	mature	mir-485	407	31.5729
oar-miR-134-5p	13	mature	mir-134	13	1.00847
oar-miR-3958-3p	282	hairpin	mir-154	282	21.8761
oar-miR-487a-3p	11	hairpin	mir-154	11	0.853322
oar-miR-16b	236866	hairpin	mir-15	88231	6844.5
oar-miR-487a-5p	18	hairpin	mir-154	18	1.39635
oar-miR-150	30534	mature	mir-150	24061	1866.53
oar-miR-370-3p	10	hairpin	mir-370	10	0.775747
oar-miR-493-3p	1258	hairpin	mir-493	1245	96.5805
oar-miR-376a-5p	1	hairpin	mir-368	1	0.0775747
oar-miR-218a	1476	hairpin	mir-218	1460	113.259
oar-miR-3957-3p	14	mature	mir-3957	14	1.08605
oar-miR-376b-3p	8937	hairpin	mir-368	8418	653.024
oar-miR-3957-3p	8	hairpin	mir-3957	8	0.620598
oar-miR-127	21407	hairpin	mir-127	15797	1225.45
oar-miR-374a	408	hairpin	mir-374	405	31.4178
oar-miR-379-5p	14132	hairpin	mir-379	12683	983.88
oar-miR-299-5p	16	hairpin	mir-299	16	1.2412
oar-miR-374a	223	mature	mir-374	223	17.2992
oar-miR-154b-3p	1	mature	mir-154	1	0.0775747
oar-miR-329b-3p	16	hairpin	mir-329	16	1.2412
oar-miR-221	1474	hairpin	mir-221	1451	112.561
oar-miR-655-5p	2	hairpin	mir-154	2	0.155149
oar-miR-323b	1	mature	mir-154	1	0.0775747
oar-miR-412-5p	3	hairpin	mir-412	3	0.232724
oar-miR-194	92452	mature	mir-194	32815	2545.61
oar-miR-485-5p	243	hairpin	mir-485	243	18.8507
oar-miR-103	7868	hairpin	mir-103	7426	576.07
oar-miR-411b-3p	325	hairpin	mir-379	325	25.2118
oar-miR-541-5p	8	hairpin	mir-541	8	0.620598
oar-miR-133	2019	hairpin	mir-133	1993	154.606
oar-miR-541-5p	6	mature	mir-541	6	0.465448
oar-miR-3955-5p	8	hairpin	mir-3955	8	0.620598
oar-miR-200b	3336	mature	mir-8	3261	252.971
oar-miR-134-5p	18	hairpin	mir-134	18	1.39635
oar-miR-103	3704	mature	mir-103	3565	276.554
oar-miR-376e-5p,oar-miR-376b-5p	528	mature	mir-368	527	40.8819
oar-miR-154a-5p	12	hairpin	mir-154	12	0.930897
oar-miR-3958-5p	4	hairpin	mir-154	4	0.310299
oar-miR-376c-5p	137	mature	mir-368	137	10.6277
oar-miR-370-5p	2	mature	mir-370	2	0.155149
oar-miR-21	759968	mature	mir-21	127226	9869.52
oar-miR-194	93493	hairpin	mir-194	54084	4195.55
oar-miR-323a-5p	1	mature	mir-154	1	0.0775747
oar-miR-30c	935	mature	mir-30	924	71.679
oar-miR-10a	1111	mature	mir-10	1088	84.4013
oar-miR-381-5p	2	hairpin	mir-154	2	0.155149
oar-miR-3955-3p	1	hairpin	mir-3955	1	0.0775747
oar-miR-379-3p	180	hairpin	mir-379	178	13.8083
oar-miR-154a-5p	77	mature	mir-154	76	5.89568
oar-miR-409-5p	10	mature	mir-154	10	0.775747
oar-miR-382-5p	147	mature	mir-154	147	11.4035
oar-miR-494-5p	23	hairpin	mir-154	23	1.78422
oar-miR-125b	16890	mature	mir-10	15174	1177.12
oar-miR-329b-3p	5	mature	mir-329	5	0.387874
oar-miR-382-5p	112	hairpin	mir-154	109	8.45564
oar-miR-3955-5p	7	mature	mir-3955	7	0.543023
oar-miR-30d	2390	mature	mir-30	2299	178.344
oar-miR-30a-3p	2503	mature	mir-30	2437	189.05
oar-miR-3957-5p	2	hairpin	mir-3957	2	0.155149
oar-miR-758-3p	15	hairpin	mir-379	15	1.16362
oar-miR-376e-3p	820	mature	mir-368	818	63.4561
oar-miR-374b	2136	mature	mir-374	2107	163.45
oar-miR-411b-5p	166	hairpin	mir-379	165	12.7998
oar-miR-3958-5p	7	mature	mir-154	7	0.543023
oar-miR-541-3p	1	hairpin	mir-541	1	0.0775747
oar-miR-3957-5p	2	mature	mir-3957	2	0.155149
oar-let-7c	218111	hairpin	let-7	84500	6555.06
oar-let-7a	362237	mature	let-7	104319	8092.52
oar-miR-539-5p	12	mature	mir-154	12	0.930897
RF00942	16	precursor	microRNA mir-1224	16	1.2412
RF00051	9347	precursor	mir-17 microRNA precursor family	9083	704.611
RF00413	4	snoRNA	Small nucleolar RNA SNORA19	4	0.310299
RF00047	3	precursor	mir-2 microRNA precursor	3	0.232724
RF00660	3	precursor	microRNA mir-214	3	0.232724
RF01082	1	Rfam other sncRNA	Pseudoknot of upstream pseudoknot domain (UPD) of the 3'UTR	1	0.0775747
RF01335	3	Rfam other sncRNA	CRISPR RNA direct repeat element	3	0.232724
RF00018	1	Rfam other sncRNA	CsrB/RsmB RNA family	1	0.0775747
RF00694	8	precursor	microRNA mir-137	8	0.620598
RF00445	4	precursor	mir-399 microRNA precursor family	4	0.310299
RF00608	27	snoRNA	Small nucleolar RNA SNORD99	27	2.09452
RF01118	32	rRNA	Pseudoknot of the domain G(G12) of 23S ribosomal RNA	32	2.48239
RF00263	1	snoRNA	Small nucleolar RNA SNORA68	1	0.0775747
RF01768	2	Rfam other sncRNA	ribosomal frameshift site	2	0.155149
RF00658	392300	precursor	microRNA mir-21	76960	5970.15
RF00067	8	snoRNA	Small nucleolar RNA SNORD15	8	0.620598
RF00950	1	precursor	microRNA mir-927	1	0.0775747
RF00840	23	precursor	microRNA mir-374	23	1.78422
RF00272	3	snoRNA	Small nucleolar RNA SNORA67	3	0.232724
RF00581	109	snoRNA	Small nucleolar SNORD12/SNORD106	109	8.45564
RF01833	3	Rfam other sncRNA	ribosomal frameshift site	3	0.232724
RF00752	10	precursor	microRNA mir-14	10	0.775747
RF00003	110	snRNA	U1 spliceosomal RNA	110	8.53322
RF01268	10	snoRNA	Small Cajal body-specific RNA 2	10	0.775747
RF00493	18	snoRNA	Small nucleolar RNA U2-30	18	1.39635
RF00604	2	snoRNA	Small nucleolar RNA SNORD88	2	0.155149
RF00375	2038	Rfam other sncRNA	HIV primer binding site (PBS)	2022	156.856
RF00071	23	snoRNA	Small nucleolar RNA SNORD73	23	1.78422
RF01737	1	Rfam other sncRNA	flpD RNA	1	0.0775747
RF00342	20	snoRNA	Small nucleolar RNA Z40	20	1.55149
RF02263	2	Rfam other sncRNA	MAT2A 3'UTR stem loop D	2	0.155149
RF00588	11	snoRNA	Small nucleolar RNA SNORD41	11	0.853322
RF01652	1	snoRNA	Caenorhabditis snoRNA ceN70	1	0.0775747
RF01192	3	snoRNA	Small nucleolar RNA SNORD11B	3	0.232724
RF00090	166	snoRNA	Small nucleolar RNA SNORA74	165	12.7998
RF02182	5	Rfam other sncRNA	ST7 antisense RNA 2 conserved region 2	5	0.387874
RF00706	5	precursor	microRNA mir-263	5	0.387874
RF00283	2	snoRNA	small Cajal body-specific RNA 18	2	0.155149
RF00891	117	precursor	microRNA mir-671	116	8.99867
RF00431	9	snoRNA	Small nucleolar RNA SNORA55	9	0.698173
RF00912	380	precursor	microRNA mir-877	380	29.4784
RF00674	66	precursor	microRNA mir-187	66	5.11993
RF00704	3	precursor	microRNA MIR397	3	0.232724
RF00677	142	precursor	microRNA MIR168	142	11.0156
RF00686	153	precursor	microRNA mir-338	153	11.8689
RF01186	1	snoRNA	Small nucleolar RNA SNORD127	1	0.0775747
RF00657	5	precursor	microRNA mir-184	5	0.387874
RF00081	1	Rfam other sncRNA	ArcZ RNA	1	0.0775747
RF00593	77	snoRNA	Small nucleolar RNA U83B	75	5.8181
RF01173	1	snoRNA	Small nucleolar RNA U105B	1	0.0775747
RF00517	4	Rfam other sncRNA	serC leader	4	0.310299
RF00647	12	precursor	microRNA MIR164	12	0.930897
RF00226	3	Rfam other sncRNA	n-myc internal ribosome entry site (IRES)	3	0.232724
RF00567	41	snoRNA	Small nucleolar RNA SNORD17	41	3.18056
RF00133	24	snoRNA	Small nucleolar RNA Z195/SNORD33/SNORD32 family	24	1.86179
RF00007	6	snRNA	U12 minor spliceosomal RNA	6	0.465448
RF01852	5	tRNA	Selenocysteine transfer RNA	5	0.387874
RF02253	1	Rfam other sncRNA	Iron response element II	1	0.0775747
RF01707	8	Rfam other sncRNA	JUMPstart RNA	8	0.620598
RF01883	1	Rfam other sncRNA	Taurine upregulated gene 1 conserved region 2	1	0.0775747
RF01855	1	Rfam other sncRNA	Plant signal recognition particle RNA	1	0.0775747
RF00217	316	snoRNA	Small nucleolar RNA SNORD20	315	24.436
RF00890	90	precursor	microRNA mir-668	90	6.98173
RF00180	10	Rfam other sncRNA	Renin stability regulatory element (REN-SRE)	10	0.775747
RF00666	8	precursor	microRNA mir-32	8	0.620598
RF00137	37	snoRNA	Small nucleolar RNA SNORD83	37	2.87026
RF01794	1	Rfam other sncRNA	sok antitoxin	1	0.0775747
RF02224	1	Rfam other sncRNA	Xanthomonadaceae sRNA sX5	1	0.0775747
RF01959	83	rRNA	Archaeal small subunit ribosomal RNA	83	6.4387
RF01312	1	snoRNA	Small nucleolar RNA sR9	1	0.0775747
RF01090	11	Rfam other sncRNA	Edr gene ribosomal frameshift signal	11	0.853322
RF00744	3704	precursor	microRNA mir-361	3648	282.993
RF01200	9	snoRNA	Small nucleolar RNA SNORD125	9	0.698173
RF01346	2	Rfam other sncRNA	CRISPR RNA direct repeat element	2	0.155149
RF00436	1	Rfam other sncRNA	UnaL2 LINE 3' element	1	0.0775747
RF00870	3	precursor	microRNA mir-423	3	0.232724
RF01130	13	snoRNA	Small nucleolar RNA sR46	13	1.00847
RF00151	36	snoRNA	Small nucleolar RNA SNORD58	36	2.79269
RF00075	417	precursor	mir-166 microRNA precursor	416	32.2711
RF02359	3	Rfam other sncRNA	Bacteriophage MS2 operator hairpin	3	0.232724
RF00693	27	precursor	microRNA mir-147	27	2.09452
RF00700	2522	precursor	microRNA mir-375	2446	189.748
RF00777	1	precursor	microRNA mir-541	1	0.0775747
RF00783	14138	precursor	microRNA mir-484	13728	1064.95
RF00408	2	snoRNA	Small nucleolar RNA SNORA1	2	0.155149
RF00695	136	precursor	microRNA MIR398	136	10.5502
RF01297	2	snoRNA	Small nucleolar RNA sR40	2	0.155149
RF00088	73	snoRNA	Small nucleolar RNA SNORD30	73	5.66295
RF00563	6	snoRNA	Small nucleolar RNA SNORA53	6	0.465448
RF00156	33	snoRNA	Small nucleolar RNA SNORA70	33	2.55997
RF00288	1	snoRNA	Z30 small nucleolar RNA	1	0.0775747
RF00086	4	snoRNA	Small nucleolar RNA SNORD27	4	0.310299
RF01356	1	Rfam other sncRNA	CRISPR RNA direct repeat element	1	0.0775747
RF01129	3	snoRNA	Small nucleolar RNA sR44	3	0.232724
RF00287	34	snoRNA	Small nucleolar RNA SNORD44	34	2.63754
RF01149	2	snoRNA	Small nucleolar RNA sR10	2	0.155149
RF00662	407	precursor	microRNA mir-132	406	31.4953
RF00679	103	precursor	microRNA mir-210	103	7.9902
RF00056	5	snoRNA	Small nucleolar RNA SNORA71	5	0.387874
RF00572	2070	snoRNA	Small nucleolar RNA SNORD66	2058	159.649
RF01813	1	Rfam other sncRNA	rdlD antitoxin	1	0.0775747
RF00076	13398	precursor	mir-181 microRNA precursor	13210	1024.76
RF01277	5	snoRNA	Small nucleolar RNA U54	5	0.387874
RF00072	7	snoRNA	Small nucleolar RNA SNORA75	7	0.543023
RF00341	4	snoRNA	Small nucleolar RNA Z39	4	0.310299
RF02223	3	Rfam other sncRNA	Proteobacterial sRNA sX4	3	0.232724
RF00276	4	snoRNA	Small nucleolar RNA SNORD52	4	0.310299
RF00412	38	snoRNA	Small nucleolar RNA SNORA21	38	2.94784
RF01111	2	Rfam other sncRNA	Pseudoknot of upstream pseudoknot domain (UPD) of the 3'UTR	2	0.155149
RF00899	2	precursor	microRNA mir-235	2	0.155149
RF01844	1	snRNA	SmY spliceosomal RNA	1	0.0775747
RF02162	2	Rfam other sncRNA	XIST RNA A repeat	2	0.155149
RF00409	4	snoRNA	Small nucleolar RNA SNORA7	4	0.310299
RF00416	17	snoRNA	Small nucleolar RNA SNORA43	17	1.31877
RF00619	15	snRNA	U6atac minor spliceosomal RNA	15	1.16362
RF00656	1	precursor	microRNA mir-205	1	0.0775747
RF00646	539099	precursor	microRNA mir-204	207739	16115.3
RF00438	3	snoRNA	Small nucleolar RNA SNORA33	3	0.232724
RF00582	6	snoRNA	Small Cajal body specific RNA 14	6	0.465448
RF01327	1	Rfam other sncRNA	CRISPR RNA direct repeat element	1	0.0775747
RF00001	31	rRNA	5S ribosomal RNA	31	2.40482
RF01837	2	Rfam other sncRNA	togavirus ribosomal frameshift element	2	0.155149
RF01299	117	snoRNA	Small nucleolar RNA SNORD2	117	9.07624
RF00554	1	snoRNA	Small nucleolar RNA SNORA48	1	0.0775747
RF01183	2	snoRNA	Small nucleolar RNA SNORD19B	2	0.155149
RF02194	5	Rfam other sncRNA	Bacterial antisense RNA HPnc0260	5	0.387874
RF00157	27	snoRNA	Small nucleolar RNA SNORD55/SNORD39	27	2.09452
RF00699	1	precursor	microRNA mir-134	1	0.0775747
RF02543	6236	rRNA	Eukaryotic large subunit ribosomal RNA	6212	481.894
RF00483	1	Rfam other sncRNA	Insulin-like growth factor II IRES	1	0.0775747
RF00592	1315	snoRNA	Small nucleolar RNA SNORD78	1307	101.39
RF00678	60	precursor	microRNA mir-140	60	4.65448
RF00649	4791	precursor	microRNA mir-128	4756	368.945
RF02273	1	Rfam other sncRNA	FsrA	1	0.0775747
RF00190	6	snoRNA	Small nucleolar RNA SNORA16B/SNORA16A family	6	0.465448
RF00696	4073	precursor	microRNA mir-203	4039	313.324
RF00195	2	Rfam other sncRNA	RsmY RNA family	2	0.155149
RF00100	128	Rfam other sncRNA	7SK RNA	128	9.92956
RF00245	403	precursor	mir-19 microRNA precursor family	402	31.185
RF00248	14	precursor	mir-148/mir-152 microRNA precursor family	14	1.08605
RF00177	510	rRNA	Bacterial small subunit ribosomal RNA	510	39.5631
RF00575	7	snoRNA	Small nucleolar RNA SNORD70	7	0.543023
RF01851	18	Rfam other sncRNA	Cyanobacteria transfer-messenger RNA	18	1.39635
RF00711	774	precursor	microRNA mir-449	770	59.7325
RF00919	946	precursor	microRNA mir-874	943	73.153
RF00004	163	snRNA	U2 spliceosomal RNA	163	12.6447
RF02345	1	Rfam other sncRNA	Alphaproteobacterial ar15	1	0.0775747
RF01022	2	precursor	microRNA mir-611	2	0.155149
RF01716	32	Rfam other sncRNA	PhotoRC-I RNA	31	2.40482
RF01308	1	snoRNA	Small nucleolar RNA sR58	1	0.0775747
RF00284	940	snoRNA	Small nucleolar RNA SNORD74	931	72.2221
RF00607	12	snoRNA	Small nucleolar RNA SNORD98	12	0.930897
RF02260	1	Rfam other sncRNA	MAT2A 3'UTR stem loop A	1	0.0775747
RF00653	52	precursor	microRNA mir-22	52	4.03389
RF01274	1	snoRNA	Small nucleolar RNA sR45	1	0.0775747
RF02278	9	Rfam other sncRNA	Betaproteobacteria toxic small RNA	9	0.698173
RF01849	44	Rfam other sncRNA	Alphaproteobacteria transfer-messenger RNA	44	3.41329
RF00270	96	snoRNA	Small nucleolar RNA SNORD61	96	7.44717
RF01225	8	snoRNA	Small nucleolar RNA ACA64	8	0.620598
RF02540	22	rRNA	Archaeal large subunit ribosomal RNA	22	1.70664
RF02028	1	precursor	microRNA mir-1827	1	0.0775747
RF01295	19	snoRNA	Small Cajal body-specific RNA 7	19	1.47392
RF00053	36534	precursor	mir-7 microRNA precursor	31937	2477.5
RF01352	1	Rfam other sncRNA	CRISPR RNA direct repeat element	1	0.0775747
RF01753	1	Rfam other sncRNA	psbNH RNA	1	0.0775747
RF01170	2	snoRNA	Small nucleolar RNA U61	2	0.155149
RF00277	8	snoRNA	Small nucleolar RNA SNORD49	8	0.620598
RF00675	2893	precursor	microRNA mir-145	2769	214.804
RF00144	34859	precursor	mir-199 microRNA precursor	30897	2396.83
RF01306	3	snoRNA	Small nucleolar RNA sR52	3	0.232724
RF00282	31	snoRNA	Small nucleolar RNA SNORD48	31	2.40482
RF00289	6288	snoRNA	Small nucleolar RNA SNORD104	6043	468.784
RF00690	24	precursor	microRNA MIR408	24	1.86179
RF00459	1380	Rfam other sncRNA	Mason-Pfizer monkey virus packaging signal	1364	105.812
RF00637	17	precursor	microRNA mir-276	17	1.31877
RF01135	5	snoRNA	Small nucleolar RNA sR24	5	0.387874
RF00032	30	Rfam other sncRNA	Histone 3' UTR stem-loop	30	2.32724
RF00029	1	Rfam other sncRNA	Group II catalytic intron	1	0.0775747
RF00397	9	snoRNA	Small nucleolar RNA SNORA14	9	0.698173
RF00010	4	Rfam other sncRNA	Bacterial RNase P class A	4	0.310299
RF01074	1	Rfam other sncRNA	Putative RNA-dependent RNA polymerase ribosomal frameshift site	1	0.0775747
RF00052	9413	precursor	lin-4 microRNA precursor	8636	669.935
RF00257	11878	precursor	mir-194 microRNA precursor family	10873	843.47
RF01668	16	Rfam other sncRNA	Pseudomonas sRNA P10	16	1.2412
RF01291	5	snoRNA	Small nucleolar RNA SNORD97	5	0.387874
RF01229	28	snoRNA	Small nucleolar RNA SNORA84	28	2.17209
RF00136	38	snoRNA	Small nucleolar RNA SNORD81	38	2.94784
RF02061	766	precursor	microRNA mir-301	763	59.1895
RF00682	22	precursor	microRNA mir-144	22	1.70664
RF01867	12	Rfam other sncRNA	caulobacter sRNA CC2171	12	0.930897
RF00655	9	precursor	microRNA mir-28	9	0.698173
RF01866	15	snoRNA	C. elegans snoRNA ceN33	14	1.08605
RF02553	13	Rfam other sncRNA	Y RNA-like	13	1.00847
RF00089	262	snoRNA	Small nucleolar RNA SNORD31	262	20.3246
RF01355	1	Rfam other sncRNA	CRISPR RNA direct repeat element	1	0.0775747
RF00191	9	snoRNA	Small nucleolar RNA SNORA57	9	0.698173
RF00671	108	precursor	microRNA mir-138	108	8.37807
RF01278	4	snoRNA	Small nucleolar RNA SNORD109A	4	0.310299
RF00392	12	snoRNA	Small nucleolar RNA SNORA5	12	0.930897
RF00602	2	snoRNA	Small Cajal body specific RNA 21	2	0.155149
RF01414	4	Rfam other sncRNA	Class I RNA	4	0.310299
RF00264	10	snoRNA	Small nucleolar RNA SNORA64/SNORA10 family	10	0.775747
RF01330	1	Rfam other sncRNA	CRISPR RNA direct repeat element	1	0.0775747
RF01449	1	snoRNA	small nucleolar RNA snR100	1	0.0775747
RF00715	2	precursor	microRNA mir-383	2	0.155149
RF00439	14	snoRNA	Small nucleolar RNA SNORD87	14	1.08605
RF00644	198890	precursor	microRNA mir-27	155763	12083.3
RF00422	5	snoRNA	Small Cajal body specific RNA 24	5	0.387874
RF01904	3	Rfam other sncRNA	HOTAIR conserved region 1	3	0.232724
RF00562	4	snoRNA	Small nucleolar RNA SNORA49	4	0.310299
RF00104	324562	precursor	mir-10 microRNA precursor family	234881	18220.8
RF00068	58	snoRNA	Small nucleolar RNA SNORD21	58	4.49933
RF00324	26	snoRNA	Small nucleolar RNA MBII-202	26	2.01694
RF00251	155	precursor	mir-219 microRNA precursor family	155	12.0241
RF00045	133	snoRNA	Small nucleolar RNA SNORA73 family	133	10.3174
RF00756	105	precursor	microRNA mir-299	105	8.14535
RF01151	1	snoRNA	Small nucleolar RNA U82P	1	0.0775747
RF00334	54	snoRNA	Small nucleolar RNA SNORA3/SNORA45 family	54	4.18904
RF01960	29396	rRNA	Eukaryotic small subunit ribosomal RNA	28709	2227.09
RF00150	10	snoRNA	Small nucleolar RNA SNORD42	10	0.775747
RF00405	23	snoRNA	Small nucleolar RNA SNORA44	23	1.78422
RF00411	11	snoRNA	Small nucleolar RNA SNORA9	11	0.853322
RF00189	285	snoRNA	Small nucleolar RNA SNORD95	280	21.7209
RF01309	1	snoRNA	Small nucleolar RNA sR60	1	0.0775747
RF00017	259	Rfam other sncRNA	Metazoan signal recognition particle RNA	259	20.0919
RF01131	1	snoRNA	Small nucleolar RNA sR47	1	0.0775747
RF00256	62	precursor	mir-196 microRNA precursor family	62	4.80963
RF00377	3	snoRNA	Small nucleolar RNA U6-53/MBII-28	3	0.232724
RF01232	28	snoRNA	Small nucleolar RNA R442	28	2.17209
RF01506	42	snoRNA	A. fumigatus snoRNA Afu_294	41	3.18056
RF01942	223	precursor	microRNA mir-1937	223	17.2992
RF00184	2	Rfam other sncRNA	Potato virus X cis-acting regulatory element	2	0.155149
RF01382	4	Rfam other sncRNA	HIV-1 stem-loop 4 packaging signal	4	0.310299
RF00703	36349	precursor	microRNA mir-139	32731	2539.1
RF00612	6	snoRNA	Small nucleolar RNA SNORD75	6	0.465448
RF00241	21470	precursor	mir-8/mir-141/mir-200 microRNA precursor family	19905	1544.12
RF00425	3	snoRNA	Small nucleolar RNA SNORA18	3	0.232724
RF01788	1	Rfam other sncRNA	drz-agam-2-2 riboswitch	1	0.0775747
RF01945	1	precursor	microRNA mir-1388	1	0.0775747
RF01184	10	snoRNA	Small nucleolar RNA snR79	10	0.775747
RF01379	1	Rfam other sncRNA	CRISPR RNA direct repeat element	1	0.0775747
RF00278	183	snoRNA	Small nucleolar RNA SNORD50	183	14.1962
RF01304	3	snoRNA	Small nucleolar RNA sR5	3	0.232724
RF00415	1	snoRNA	Small nucleolar RNA SNORA30/SNORA37 family	1	0.0775747
RF01340	1	Rfam other sncRNA	CRISPR RNA direct repeat element	1	0.0775747
RF01109	1	Rfam other sncRNA	Pseudoknot of upstream pseudoknot domain (UPD) of the 3'UTR	1	0.0775747
RF01133	6	snoRNA	Small nucleolar RNA sR3	6	0.465448
RF00131	66691	precursor	mir-30 microRNA precursor	61722	4788.07
RF00702	213	precursor	microRNA mir-182	212	16.4458
RF00335	1	snoRNA	Small nucleolar RNA Z13/snr52	1	0.0775747
RF00598	22	snoRNA	Small nucleolar RNA SNORA76	22	1.70664
RF00571	9	snoRNA	Small nucleolar RNA SNORD65	9	0.698173
RF00489	1	Rfam other sncRNA	ctRNA	1	0.0775747
RF00325	39	snoRNA	Small nucleolar RNA SNORD53/SNORD92	38	2.94784
RF00478	9	snoRNA	Small Cajal body specific RNA 6	9	0.698173
RF00221	973	snoRNA	Small nucleolar RNA SNORD43	954	74.0063
RF00498	5	Rfam other sncRNA	Equine arteritis virus leader TRS hairpin (LTH)	5	0.387874
RF00640	593	precursor	microRNA MIR167_1	592	45.9242
RF00638	124	precursor	microRNA MIR159	124	9.61927
RF00661	60320	precursor	microRNA mir-31	51035	3959.03
RF00073	4	precursor	mir-156 microRNA precursor	4	0.310299
RF00403	4	snoRNA	Small nucleolar RNA SNORA41	4	0.310299
RF00784	854	precursor	microRNA mir-486	843	65.3955
RF00254	122191	precursor	mir-16 microRNA precursor family	93360	7242.38
RF00037	3	Rfam other sncRNA	Iron response element I	3	0.232724
RF01850	210	Rfam other sncRNA	Betaproteobacteria transfer-messenger RNA	208	16.1355
RF02226	2	Rfam other sncRNA	Xanthomonas sRNA sX7	2	0.155149
RF00158	4	snoRNA	Small nucleolar RNA SNORD82	4	0.310299
RF01101	1	Rfam other sncRNA	Pseudoknot of tRNA-like structure	1	0.0775747
RF00237	437	precursor	mir-9/mir-79 microRNA precursor family	437	33.9002
RF00016	408	snoRNA	Small nucleolar RNA SNORD14	404	31.3402
RF00600	4	snoRNA	Small nucleolar RNA SNORA79	4	0.310299
RF00099	10	snoRNA	Small nucleolar RNA SNORD22	10	0.775747
RF02129	1	Rfam other sncRNA	GNAS antisense RNA 1 conserved region 3	1	0.0775747
RF01792	17	Rfam other sncRNA	ribosomal frameshift site	17	1.31877
RF00212	1417	snoRNA	Small nucleolar RNA SNORD38	1407	109.148
RF01675	2	Rfam other sncRNA	Pseudomonas sRNA CrcZ	2	0.155149
RF00244	83076	precursor	mir-26 microRNA precursor family	77942	6046.33
RF01762	2	Rfam other sncRNA	Whalefall-1 RNA	2	0.155149
RF00746	655	precursor	microRNA mir-454	654	50.7339
RF00672	33	precursor	microRNA mir-190	33	2.55997
RF00005	4527	tRNA	tRNA	4510	349.862
RF00153	44	snoRNA	Small nucleolar RNA SNORD62	43	3.33571
RF02066	1	Rfam other sncRNA	Salmonella enterica sRNA STnc320	1	0.0775747
RF00092	28	snoRNA	Small nucleolar RNA SNORA63	28	2.17209
RF00691	4598	precursor	microRNA mir-146	4540	352.189
RF01072	14	Rfam other sncRNA	Pseudoknot of upstream pseudoknot domain (UPD) of the 3'UTR	14	1.08605
RF00591	1	snoRNA	Small nucleolar RNA SNORD77	1	0.0775747
RF00218	1	snoRNA	Small nucleolar RNA SNORD46	1	0.0775747
RF00668	151	precursor	microRNA mir-302	151	11.7138
RF00443	1	snoRNA	Small nucleolar RNA SNORA27	1	0.0775747
RF00945	1	precursor	microRNA mir-1226	1	0.0775747
RF00565	1	snoRNA	Small Cajal body specific RNA 3	1	0.0775747
RF01081	1	Rfam other sncRNA	Pseudoknot of upstream pseudoknot domain (UPD) of the 3'UTR	1	0.0775747
RF00273	18	snoRNA	Small nucleolar RNA SNORD59	18	1.39635
RF00309	14	snoRNA	Small nucleolar RNA snR60/Z15/Z230/Z193/J17	14	1.08605
RF00424	2	snoRNA	Small Cajal body specific RNA 16	2	0.155149
RF00027	31408	precursor	let-7 microRNA precursor	27670	2146.49
RF00200	1	snoRNA	Small nucleolar RNA Z199	1	0.0775747
RF00556	1	Rfam other sncRNA	Ribosomal protein L19 leader	1	0.0775747
RF00664	4884	precursor	microRNA mir-223	4658	361.343
RF00129	4243	precursor	mir-103/107 microRNA precursor	4148	321.78
RF01519	1	Rfam other sncRNA	Caulobacter sRNA CC0196	1	0.0775747
RF00396	45	snoRNA	Small nucleolar RNA SNORA13	45	3.49086
RF00247	2	precursor	mir-160 microRNA precursor family	2	0.155149
RF00871	86	precursor	microRNA mir-689	86	6.67143
RF00574	6	snoRNA	Small nucleolar RNA SNORD69	6	0.465448
RF00917	5	precursor	microRNA mir-708	5	0.387874
RF00648	47	precursor	microRNA MIR396	47	3.64601
RF01319	1	Rfam other sncRNA	CRISPR RNA direct repeat element	1	0.0775747
RF01164	7	snoRNA	Small nucleolar RNA SNORD107	7	0.543023
RF00108	9	snoRNA	Small nucleolar RNA SNORD116	9	0.698173
RF01684	6447	Rfam other sncRNA	MALAT1-associated small cytoplasmic RNA/MEN beta RNA	6334	491.358
RF00645	2	precursor	microRNA MIR169_2	2	0.155149
RF00009	38	Rfam other sncRNA	Nuclear RNase P	38	2.94784
RF00049	4	snoRNA	Small nucleolar RNA SNORD36	4	0.310299
RF00418	1	snoRNA	Small nucleolar RNA SNORA58	1	0.0775747
RF00601	5	snoRNA	Small Cajal body specific RNA 20	5	0.387874
RF01972	1	Rfam other sncRNA	H19 conserved region 1	1	0.0775747
RF00187	7	snoRNA	Small nucleolar RNA SNORD102	7	0.543023
RF00495	1	Rfam other sncRNA	Heat shock protein 70 (Hsp70) internal ribosome entry site (IRES)	1	0.0775747
RF00683	13213	precursor	microRNA mir-143	12288	953.238
RF00302	5	snoRNA	Small nucleolar RNA SNORA65	5	0.387874
RF02541	485	rRNA	Bacterial large subunit ribosomal RNA	482	37.391
RF00091	1	snoRNA	Small nucleolar RNA SNORA62/SNORA6 family	1	0.0775747
RF01290	69	snoRNA	Small nucleolar RNA SNORD10	69	5.35266
RF02262	1	Rfam other sncRNA	MAT2A 3'UTR stem loop C	1	0.0775747
RF00465	1	Rfam other sncRNA	Japanese encephalitis virus (JEV) hairpin structure	1	0.0775747
RF02348	14	Rfam other sncRNA	Trans-activating crRNA	14	1.08605
RF00103	3680	precursor	mir-1 microRNA precursor family	3660	283.923
RF00281	22	snoRNA	Small nucleolar RNA SNORD47	22	1.70664
RF00722	2456268	precursor	microRNA mir-451	599454	46502.5
RF00069	16	snoRNA	Small nucleolar RNA SNORD24	16	1.2412
RF02341	1	Rfam other sncRNA	Mycobacterium sRNA ncrMT1302	1	0.0775747
RF00669	146	precursor	microRNA mir-96	145	11.2483
RF01156	691	snoRNA	Small nucleolar RNA SNORD123	690	53.5266
RF00255	58	precursor	mir-218 microRNA precursor family	58	4.49933
RF00140	3	Rfam other sncRNA	Alpha operon ribosome binding site	3	0.232724
RF01990	1	Rfam other sncRNA	Selenocysteine insertion sequence 4	1	0.0775747
RF02444	1	Rfam other sncRNA	Streptococcus sRNA SpR10	1	0.0775747
RF00514	1	Rfam other sncRNA	Histidine operon leader	1	0.0775747
RF00155	5	snoRNA	Small nucleolar RNA SNORA66	5	0.387874
RF01381	3	Rfam other sncRNA	HIV-1 stem-loop 3 Psi packaging signal	3	0.232724
RF01296	9	snoRNA	Small nucleolar RNA U85	9	0.698173
RF00610	221	snoRNA	Small nucleolar RNA SNORD110	221	17.144
RF02448	3	Rfam other sncRNA	Streptococcus sRNA SpR20	3	0.232724
RF01191	3	snoRNA	Small nucleolar RNA SNORD121A	3	0.232724
RF01179	1	snoRNA	Small nucleolar RNA U83	1	0.0775747
RF01895	120558	precursor	microRNA mir-193	105628	8194.06
RF02468	1	Rfam other sncRNA	Mycobacterium sRNA Ms_IGR-4	1	0.0775747
RF01388	1	Rfam other sncRNA	isrD Hfq binding RNA	1	0.0775747
RF01834	6	Rfam other sncRNA	ribosomal frameshift site	6	0.465448
RF02355	1	Rfam other sncRNA	Bradyrhizobiaceae sRNA BjrC174	1	0.0775747
RF01138	2	snoRNA	Small nucleolar RNA sR23	2	0.155149
RF00400	1	snoRNA	Small nucleolar RNA SNORA28	1	0.0775747
RF01360	1	Rfam other sncRNA	CRISPR RNA direct repeat element	1	0.0775747
RF00253	5114	precursor	mir-101 microRNA precursor family	5055	392.14
RF00803	11391	precursor	microRNA mir-425	10902	845.72
RF00753	87	precursor	microRNA mir-503	86	6.67143
RF00462	1	Rfam other sncRNA	APC internal ribosome entry site (IRES)	1	0.0775747
RF00741	17621	precursor	microRNA mir-378	16441	1275.41
RF00070	7	snoRNA	Small nucleolar RNA SNORD29	7	0.543023
RF02044	1	Rfam other sncRNA	CDKN2B antisense RNA 1 convserved region 2	1	0.0775747
RF01856	2	Rfam other sncRNA	Protozoan signal recognition particle RNA	2	0.155149
RF02266	7	Rfam other sncRNA	XIST 3' intron conserved motif	7	0.543023
RF00573	3	snoRNA	Small nucleolar RNA SNORD67	3	0.232724
RF00012	265	snoRNA	Small nucleolar RNA U3	265	20.5573
RF00446	1899	precursor	mir-133 microRNA precursor family	1893	146.849
RF00015	30	snRNA	U4 spliceosomal RNA	29	2.24967
RF00428	2	snoRNA	Small nucleolar RNA SNORA38	2	0.155149
RF00138	12	snoRNA	Small nucleolar RNA SNORD16	12	0.930897
RF00271	4	snoRNA	Small nucleolar RNA SNORD60	4	0.310299
RF00576	1	snoRNA	Small nucleolar RNA SNORD71	1	0.0775747
RF00613	25	snoRNA	Small nucleolar RNA SNORD94	25	1.93937
RF01134	1	snoRNA	Small nucleolar RNA sR30	1	0.0775747
RF01241	26	snoRNA	Small nucleolar RNA SNORA81	26	2.01694
RF00286	1	snoRNA	Small Cajal body specific RNA 8	1	0.0775747
RF00651	8859	precursor	microRNA mir-221	8775	680.718
RF00164	22	Rfam other sncRNA	Coronavirus 3' stem-loop II-like motif (s2m)	22	1.70664
RF01014	566	precursor	microRNA mir-1306	565	43.8297
RF00002	5424	rRNA	5.8S ribosomal RNA	5390	418.128
RF00599	1	snoRNA	Small nucleolar RNA SNORA77	1	0.0775747
RF00211	2	snoRNA	Small nucleolar RNA SNORD35	2	0.155149
RF00643	52	precursor	microRNA MIR171_1	52	4.03389
RF01903	69	precursor	microRNA mir-500	68	5.27508
RF00019	122714	Rfam other sncRNA	Y RNA	110084	8539.74
RF00066	26	snRNA	U7 small nuclear RNA	26	2.01694
RF01385	1	Rfam other sncRNA	isrA Hfq binding RNA	1	0.0775747
RF00030	26	Rfam other sncRNA	RNase MRP	26	2.01694
RF00006	2522	Rfam other sncRNA	Vault RNA	2496	193.627
RF00580	3	snoRNA	Small nucleolar RNA SNORD91 family	3	0.232724
RF00078	1	Rfam other sncRNA	MicA sRNA	1	0.0775747
RF01337	2	Rfam other sncRNA	CRISPR RNA direct repeat element	2	0.155149
RF00399	14	snoRNA	Small nucleolar RNA SNORA24	14	1.08605
RF01846	2	snoRNA	Fungal small nucleolar RNA U3	2	0.155149
RF00603	3	snoRNA	Small nucleolar RNA SNORD23	3	0.232724
RF00654	1	precursor	microRNA mir-216	1	0.0775747
RF00279	10	snoRNA	Small nucleolar RNA SNORD45	10	0.775747
RF00178	249177	precursor	mir-24 microRNA precursor family	184265	14294.3
RF00432	35	snoRNA	Small nucleolar RNA SNORA51	35	2.71512
RF01514	1	snoRNA	A. fumigatus snoRNA Afu_513	1	0.0775747
RF01835	1	Rfam other sncRNA	ribosomal frameshift site	1	0.0775747
RF00322	1	snoRNA	Small nucleolar RNA SNORA31	1	0.0775747
RF00246	5530	precursor	mir-135 microRNA precursor family	5173	401.294
RF01294	24	snoRNA	Small nucleolar RNA U89	24	1.86179
RF00659	6	precursor	microRNA mir-365	6	0.465448
RF00274	555	snoRNA	Small nucleolar RNA SNORD57	555	43.054
RF02147	1	Rfam other sncRNA	Maternally expressed 8 exon 3	1	0.0775747
RF00769	1	precursor	microRNA mir-331	1	0.0775747
RF01100	2	Rfam other sncRNA	3'-terminal pseudoknot in BYV	2	0.155149
RF00832	9	precursor	microRNA mir-71	9	0.698173
RF00074	15411	precursor	mir-29 microRNA precursor	15118	1172.77
RF00130	259920	precursor	mir-192/215 microRNA precursor	161829	12553.8
RF00736	9913	precursor	microRNA mir-320	9673	750.38
RF00179	1	Rfam other sncRNA	GAIT element	1	0.0775747
RF00609	7	snoRNA	Small nucleolar RNA SNORD100	7	0.543023
RF00280	198	snoRNA	Small nucleolar RNA SNORD51	197	15.2822
RF00319	1	snoRNA	Small nucleolar RNA SNORA23	1	0.0775747
RF00584	5	snoRNA	Small nucleolar RNA SNORD105	5	0.387874
RF01323	1	Rfam other sncRNA	CRISPR RNA direct repeat element	1	0.0775747
RF00026	650	snRNA	U6 spliceosomal RNA	650	50.4236
RF00667	32344	precursor	microRNA mir-33	28857	2238.57
RF00494	27	snoRNA	Small nucleolar RNA U2-19	27	2.09452
RF02117	3	Rfam other sncRNA	FMR1 antisense RNA 1 conserved region 1	3	0.232724
RF02542	116	rRNA	Microsporidia small subunit ribosomal RNA	116	8.99867
RF00039	1	Rfam other sncRNA	DicF RNA	1	0.0775747
RF01380	3	Rfam other sncRNA	Human immunodeficiency virus type 1 major splice donor	3	0.232724
RF00023	56779	Rfam other sncRNA	transfer-messenger RNA	52725	4090.13
RF00020	2	snRNA	U5 spliceosomal RNA	2	0.155149
RF00875	1	precursor	microRNA mir-692	1	0.0775747
RF00680	3	precursor	microRNA mir-224	2	0.155149
RF01702	1	Rfam other sncRNA	Cyano-2 RNA	1	0.0775747
RF00564	21	snoRNA	Small Cajal body specific RNA 11	21	1.62907
RF01307	2	snoRNA	Small nucleolar RNA sR55	2	0.155149
RF00684	5183509	precursor	mir-122 microRNA precursor	724067	56169.3
RF01145	1	snoRNA	Small nucleolar RNA sR14	1	0.0775747
RF00606	18	snoRNA	Small nucleolar RNA SNORD93	18	1.39635
RF00642	88205	precursor	microRNA mir-23	72519	5625.64
RF00663	168	precursor	microRNA mir-183	168	13.0326
RF00096	112	snoRNA	U8 small nucleolar RNA	111	8.61079
RF00469	4	Rfam other sncRNA	Hepatitis C stem-loop IV	4	0.310299
RF00169	2	Rfam other sncRNA	Bacterial small signal recognition particle RNA	2	0.155149
RF01210	6	snoRNA	Small nucleolar RNA U13	6	0.465448
RF00745	692	precursor	microRNA mir-499	685	53.1387
RF00118	1	Rfam other sncRNA	rydB RNA	1	0.0775747
RF00275	25	snoRNA	Small nucleolar RNA SNORD56	25	1.93937
RF00440	14	snoRNA	Small nucleolar RNA SNORD37	14	1.08605
RF00087	26	snoRNA	Small nucleolar RNA SNORD26	26	2.01694
RF01350	1	Rfam other sncRNA	CRISPR RNA direct repeat element	1	0.0775747
RF00650	1	precursor	microRNA mir-153	1	0.0775747
RF01790	2	Rfam other sncRNA	ribosomal frameshift site	2	0.155149
RF00239	19	precursor	mir-124 microRNA precursor family	19	1.47392
RF00523	1	Rfam other sncRNA	Prion pseudoknot	1	0.0775747
RF00423	2	snoRNA	Small Cajal body specific RNA 4	2	0.155149
RF00701	646516	precursor	microRNA mir-126	247849	19226.8
RF01182	1	snoRNA	Small nucleolar RNA SNORD11	1	0.0775747
RF00464	128673	precursor	mir-92 microRNA precursor family	105968	8220.44
RF00186	36	snoRNA	Small nucleolar RNA SNORD101	35	2.71512
RF01119	2	snoRNA	Small nucleolar RNA sR32	2	0.155149
RF00731	2870	precursor	microRNA mir-155	2842	220.467
intron	58195	intron	intron	58195	4514.46
exon	190996	exon	exon	190996	14816.5
intergenic	5320696	intergenic	intergenic	5320696	412752

## Sheet: HG3
sRNA id	Count(29404723)	Type	Description	UMI_count(12644013)	UMI_TPM
novel_mir1	632469	mature	mature	309037	23164.3
novel_mir2	149391	mature	mature	95674	7171.38
novel_mir3	94715	mature	mature	74648	5595.35
novel_mir4	24979	mature	mature	23076	1729.7
novel_mir5	86910	mature	mature	67887	5088.57
novel_mir6	39973	mature	mature	29084	2180.03
novel_mir7	11537	mature	mature	11069	829.693
novel_mir8	24091	mature	mature	21463	1608.79
novel_mir9	55113	mature	mature	49325	3697.23
novel_mir10	33810	mature	mature	31254	2342.69
novel_mir11	22584	mature	mature	20485	1535.48
novel_mir12	39002	mature	mature	35505	2661.33
novel_mir13	25533	mature	mature	23330	1748.73
novel_mir14	19457	mature	mature	18133	1359.19
novel_mir15	19865	mature	mature	18794	1408.73
novel_mir16	25747	mature	mature	24165	1811.32
novel_mir17	16925	mature	mature	15362	1151.48
novel_mir18	4762	mature	mature	4690	351.546
novel_mir19	42500	mature	mature	36693	2750.38
novel_mir20	14434	mature	mature	13460	1008.91
novel_mir21	16407	mature	mature	15712	1177.72
novel_mir22	18642	mature	mature	17161	1286.33
novel_mir23	11059	mature	mature	10600	794.538
novel_mir24	9100	mature	mature	8879	665.538
novel_mir25	4169	mature	mature	4148	310.919
novel_mir26	10599	mature	mature	10218	765.905
novel_mir27	6566	mature	mature	6232	467.129
novel_mir28	6543	mature	mature	6409	480.396
novel_mir29	13489	mature	mature	12546	940.404
novel_mir30	9217	mature	mature	8733	654.595
novel_mir31	7618	mature	mature	7405	555.053
novel_mir32	9545	mature	mature	9071	679.93
novel_mir33	3838	mature	mature	3773	282.811
novel_mir34	3074	mature	mature	3043	228.092
novel_mir35	4294	mature	mature	4193	314.292
novel_mir36	11251	mature	mature	9985	748.44
novel_mir37	4265	mature	mature	4202	314.967
novel_mir38	3510	mature	mature	3466	259.799
novel_mir39	1016	mature	mature	1006	75.4062
novel_mir40	3149	mature	mature	3103	232.59
novel_mir41	2853	mature	mature	2825	211.752
novel_mir42	3509	mature	mature	3475	260.474
novel_mir43	2636	mature	mature	2633	197.36
novel_mir44	1437	mature	mature	1422	106.588
novel_mir45	737	mature	mature	736	55.1679
novel_mir46	2634	mature	mature	2620	196.386
novel_mir47	4307	mature	mature	4241	317.89
novel_mir48	971	mature	mature	951	71.2836
novel_mir49	76	mature	mature	76	5.69669
novel_mir50	2604	mature	mature	2576	193.088
novel_mir51	2869	mature	mature	2848	213.476
novel_mir52	2663	mature	mature	2628	196.986
novel_mir53	1791	mature	mature	1779	133.348
novel_mir54	1677	mature	mature	1673	125.402
novel_mir55	548	mature	mature	545	40.8513
novel_mir56	111	mature	mature	111	8.32017
novel_mir57	2870	mature	mature	2837	212.651
novel_mir58	97	mature	mature	97	7.27078
novel_mir59	4339	mature	mature	4299	322.238
novel_mir60	809	mature	mature	806	60.4149
novel_mir61	333	mature	mature	332	24.8855
novel_mir62	763	mature	mature	760	56.9669
novel_mir63	424	mature	mature	422	31.6316
novel_mir64	44	mature	mature	44	3.29808
novel_mir65	327	mature	mature	327	24.5108
novel_mir66	86	mature	mature	86	6.44625
novel_mir68	797	mature	mature	792	59.3655
novel_mir69	300	mature	mature	300	22.4869
novel_mir70	352	mature	mature	351	26.3097
novel_mir71	256	mature	mature	255	19.1139
novel_mir72	1487	mature	mature	1459	109.361
novel_mir73	342	mature	mature	340	25.4852
novel_mir74	267	mature	mature	267	20.0134
novel_mir76	900	mature	mature	897	67.2359
novel_mir77	221	mature	mature	220	16.4904
novel_mir78	106	mature	mature	105	7.87043
novel_mir79	334	mature	mature	334	25.0355
novel_mir80	80	mature	mature	80	5.99652
novel_mir81	236	mature	mature	235	17.6148
novel_mir83	68	mature	mature	68	5.09704
novel_mir84	130	mature	mature	130	9.74434
novel_mir85	221	mature	mature	221	16.5654
novel_mir86	58	mature	mature	58	4.34747
novel_mir87	248	mature	mature	248	18.5892
novel_mir88	32	mature	mature	32	2.39861
novel_mir89	70	mature	mature	70	5.24695
novel_mir90	173	mature	mature	173	12.9675
novel_mir91	97	mature	mature	97	7.27078
novel_mir92	83	mature	mature	83	6.22139
novel_mir93	139	mature	mature	139	10.4189
novel_mir94	111	mature	mature	111	8.32017
novel_mir95	56	mature	mature	56	4.19756
novel_mir96	52	mature	mature	52	3.89774
novel_mir98	34	mature	mature	34	2.54852
novel_mir100	15	mature	mature	15	1.12435
novel_mir101	82	mature	mature	82	6.14643
novel_mir102	95	mature	mature	95	7.12086
novel_mir103	34	mature	mature	34	2.54852
novel_mir105	111	mature	mature	111	8.32017
novel_mir106	12	mature	mature	12	0.899477
novel_mir107	18	mature	mature	18	1.34922
novel_mir108	38	mature	mature	38	2.84835
novel_mir109	40	mature	mature	40	2.99826
novel_mir112	20	mature	mature	20	1.49913
novel_mir113	100	mature	mature	100	7.49565
novel_mir114	33	mature	mature	33	2.47356
novel_mir117	47	mature	mature	47	3.52295
novel_mir118	16	mature	mature	16	1.1993
novel_mir121	23	mature	mature	23	1.724
novel_mir122	36	mature	mature	36	2.69843
novel_mir126	16	mature	mature	16	1.1993
novel_mir128	181	mature	mature	181	13.5671
novel_mir129	57	mature	mature	57	4.27252
novel_mir130	1122	mature	mature	1119	83.8763
novel_mir131	15	mature	mature	15	1.12435
novel_mir132	53024	mature	mature	43215	3239.24
novel_mir134	2616	mature	mature	2592	194.287
novel_mir135	18	mature	mature	18	1.34922
novel_mir136	947	mature	mature	946	70.9088
novel_mir138	15464	mature	mature	14905	1117.23
novel_mir139	10	mature	mature	10	0.749565
novel_mir141	314	mature	mature	314	23.5363
novel_mir142	77	mature	mature	77	5.77165
novel_mir143	89	mature	mature	89	6.67112
novel_mir144	10	mature	mature	10	0.749565
novel_mir146	17	mature	mature	17	1.27426
novel_mir147	29	mature	mature	29	2.17374
novel_mir150	12283	mature	mature	11821	886.06
novel_mir151	12	mature	mature	12	0.899477
novel_mir152	59	mature	mature	59	4.42243
novel_mir153	24	mature	mature	24	1.79895
novel_mir155	19	mature	mature	19	1.42417
novel_mir156	259	mature	mature	258	19.3388
novel_mir158	351	mature	mature	351	26.3097
novel_mir159	13	mature	mature	13	0.974434
novel_mir160	10	mature	mature	10	0.749565
novel_mir161	47	mature	mature	47	3.52295
novel_mir162	71	mature	mature	71	5.32191
novel_mir163	26	mature	mature	26	1.94887
novel_mir164	39	mature	mature	39	2.9233
novel_mir165	1321	mature	mature	1315	98.5677
novel_mir169	13	mature	mature	13	0.974434
novel_mir172	13	mature	mature	13	0.974434
novel_mir173	28	mature	mature	28	2.09878
novel_mir177	10	mature	mature	10	0.749565
novel_mir180	12	mature	mature	12	0.899477
novel_mir183	22	mature	mature	22	1.64904
novel_mir184	18476	mature	mature	16161	1211.37
novel_mir186	192	mature	mature	192	14.3916
novel_mir187	10178	mature	mature	9850	738.321
novel_mir190	198	mature	mature	198	14.8414
novel_mir192	13	mature	mature	13	0.974434
novel_mir193	32	mature	mature	32	2.39861
novel_mir194	448	mature	mature	446	33.4306
novel_mir198	13	mature	mature	13	0.974434
novel_mir199	50	mature	mature	50	3.74782
novel_mir200	41	mature	mature	41	3.07321
novel_mir201	21	mature	mature	21	1.57409
novel_mir202	180	mature	mature	180	13.4922
novel_mir203	79	mature	mature	78	5.8466
novel_mir204	13	mature	mature	13	0.974434
novel_mir206	51	mature	mature	51	3.82278
novel_mir209	375	mature	mature	374	28.0337
novel_mir211	496	mature	mature	495	37.1034
novel_mir213	25	mature	mature	25	1.87391
novel_mir214	63	mature	mature	63	4.72226
novel_mir215	27	mature	mature	27	2.02382
novel_mir221	12	mature	mature	12	0.899477
novel_mir222	43	mature	mature	43	3.22313
novel_mir223	71	mature	mature	71	5.32191
novel_mir224	725	mature	mature	723	54.1935
novel_mir228	399	mature	mature	397	29.7577
novel_mir230	121	mature	mature	120	8.99477
novel_mir231	11	mature	mature	11	0.824521
novel_mir233	24907	mature	mature	19366	1451.61
novel_mir234	30	mature	mature	30	2.24869
novel_mir239	20	mature	mature	20	1.49913
novel_mir242	11	mature	mature	11	0.824521
novel_mir243	209	mature	mature	209	15.6659
novel_mir244	224	mature	mature	223	16.7153
novel_mir251	1123	mature	mature	1113	83.4265
novel_mir252	13	mature	mature	13	0.974434
novel_mir253	79	mature	mature	79	5.92156
novel_mir254	20	mature	mature	20	1.49913
novel_mir255	141	mature	mature	141	10.5689
novel_mir257	16	mature	mature	16	1.1993
novel_mir260	127	mature	mature	127	9.51947
novel_mir263	351	mature	mature	348	26.0848
novel_mir264	13	mature	mature	13	0.974434
novel_mir265	1743	mature	mature	1733	129.9
novel_mir266	191	mature	mature	189	14.1668
novel_mir267	901	mature	mature	899	67.3858
novel_mir268	80	mature	mature	80	5.99652
novel_mir269	71	mature	mature	71	5.32191
novel_mir271	29	mature	mature	29	2.17374
novel_mir272	14	mature	mature	14	1.04939
novel_mir273	16	mature	mature	16	1.1993
novel_mir276	11	mature	mature	11	0.824521
novel_mir277	24	mature	mature	24	1.79895
novel_mir278	55	mature	mature	55	4.1226
novel_mir280	366	mature	mature	364	27.2841
novel_mir282	21	mature	mature	21	1.57409
novel_mir283	16	mature	mature	16	1.1993
novel_mir285	25	mature	mature	25	1.87391
novel_mir288	22	mature	mature	22	1.64904
novel_mir289	636	mature	mature	636	47.6723
novel_mir292	195	mature	mature	195	14.6165
novel_mir295	137	mature	mature	137	10.269
novel_mir298	16	mature	mature	16	1.1993
novel_mir300	25	mature	mature	25	1.87391
novel_mir301	37	mature	mature	37	2.77339
novel_mir305	130	mature	mature	130	9.74434
novel_mir308	20	mature	mature	20	1.49913
novel_mir310	13	mature	mature	13	0.974434
novel_mir311	12	mature	mature	12	0.899477
novel_mir313	52	mature	mature	52	3.89774
novel_mir314	22	mature	mature	22	1.64904
novel_mir315	11	mature	mature	11	0.824521
novel_mir316	239	mature	mature	239	17.9146
novel_mir318	19	mature	mature	19	1.42417
novel_mir319	71	mature	mature	71	5.32191
novel_mir324	968	mature	mature	964	72.258
novel_mir326	30	mature	mature	30	2.24869
novel_mir329	24	mature	mature	24	1.79895
novel_mir330	12	mature	mature	12	0.899477
novel_mir331	14	mature	mature	14	1.04939
novel_mir332	192	mature	mature	192	14.3916
novel_mir333	10	hairpin	hairpin	10	0.749565
novel_mir334	11	mature	mature	11	0.824521
novel_mir336	80	mature	mature	80	5.99652
novel_mir338	12	mature	mature	12	0.899477
novel_mir339	32	mature	mature	32	2.39861
novel_mir340	13	mature	mature	13	0.974434
novel_mir344	171	mature	mature	169	12.6676
novel_mir347	8865	mature	mature	8532	639.528
novel_mir348	13	mature	mature	13	0.974434
novel_mir351	503297	mature	mature	261160	19575.6
novel_mir354	10	mature	mature	10	0.749565
novel_mir357	139	mature	mature	139	10.4189
novel_mir358	964	mature	mature	964	72.258
novel_mir360	12	mature	mature	12	0.899477
novel_mir362	11	mature	mature	11	0.824521
novel_mir363	13	mature	mature	13	0.974434
novel_mir365	89	mature	mature	89	6.67112
novel_mir366	81	mature	mature	81	6.07147
novel_mir368	123	mature	mature	123	9.21964
novel_mir369	29	mature	mature	29	2.17374
novel_mir370	38	mature	mature	38	2.84835
novel_mir373	70	mature	mature	70	5.24695
novel_mir377	17	mature	mature	17	1.27426
novel_mir379	230	mature	mature	230	17.24
novel_mir381	7826	mature	mature	7536	564.872
novel_mir382	247	mature	mature	247	18.5142
novel_mir387	65	mature	mature	65	4.87217
novel_mir389	16	mature	mature	16	1.1993
novel_mir391	28	mature	mature	28	2.09878
novel_mir392	13	mature	mature	13	0.974434
novel_mir393	30	mature	mature	30	2.24869
novel_mir394	11	mature	mature	11	0.824521
novel_mir395	10	mature	mature	10	0.749565
novel_mir401	1636	mature	mature	1607	120.455
novel_mir402	40	mature	mature	40	2.99826
novel_mir405	10	mature	mature	10	0.749565
novel_mir410	52	mature	mature	52	3.89774
novel_mir412	10	mature	mature	10	0.749565
novel_mir415	209	mature	mature	209	15.6659
novel_mir416	11	mature	mature	11	0.824521
novel_mir417	133	mature	mature	133	9.96921
novel_mir418	22	mature	mature	22	1.64904
novel_mir420	2978	mature	mature	2958	221.721
novel_mir422	22	mature	mature	22	1.64904
novel_mir426	368	mature	mature	367	27.509
novel_mir429	17	mature	mature	17	1.27426
novel_mir431	11	mature	mature	11	0.824521
novel_mir434	948	mature	mature	938	70.3092
novel_mir435	112	mature	mature	112	8.39512
novel_mir436	3567	mature	mature	3501	262.423
novel_mir438	135	mature	mature	135	10.1191
novel_mir439	11	mature	mature	11	0.824521
novel_mir441	39	mature	mature	39	2.9233
novel_mir442	10	mature	mature	10	0.749565
novel_mir443	30	mature	mature	30	2.24869
novel_mir448	28	mature	mature	28	2.09878
novel_mir451	47	mature	mature	47	3.52295
novel_mir452	10	mature	mature	10	0.749565
novel_mir453	198	mature	mature	198	14.8414
novel_mir456	68	mature	mature	68	5.09704
novel_mir458	187	mature	mature	186	13.9419
novel_mir459	29	mature	mature	29	2.17374
novel_mir461	213	mature	mature	213	15.9657
novel_mir463	12	mature	mature	12	0.899477
novel_mir465	18	mature	mature	18	1.34922
novel_mir468	51	mature	mature	51	3.82278
novel_mir470	2471	mature	mature	2445	183.269
novel_mir471	953	mature	mature	947	70.9838
novel_mir472	18	mature	mature	18	1.34922
novel_mir473	10	mature	mature	10	0.749565
novel_mir475	10	mature	mature	10	0.749565
novel_mir478	302	mature	mature	302	22.6368
oar-miR-27a	26974	mature	mir-27	22535	1689.14
oar-miR-1185-5p	160	hairpin	mir-154	160	11.993
oar-miR-3956-3p	24	hairpin	mir-3956	24	1.79895
oar-miR-668-3p	173	hairpin	mir-668	173	12.9675
oar-let-7d	14794	hairpin	let-7	13398	1004.27
oar-miR-376c-5p	326	hairpin	mir-368	325	24.3608
oar-miR-25	3879	mature	mir-25	3637	272.617
oar-miR-544-3p	26	mature	mir-544	26	1.94887
oar-miR-376c-3p	4237	hairpin	mir-368	4134	309.87
oar-miR-299-3p	3	hairpin	mir-299	3	0.224869
oar-let-7i	58992	hairpin	let-7	41385	3102.07
oar-miR-433-5p	3	hairpin	mir-433	3	0.224869
oar-miR-485-3p	82	mature	mir-485	82	6.14643
oar-miR-493-3p	1187	mature	mir-493	1173	87.9239
oar-miR-19b	3627	mature	mir-19	3376	253.053
oar-miR-485-3p	15	hairpin	mir-485	15	1.12435
oar-miR-376e-5p,oar-miR-376b-5p	520	hairpin	mir-368	520	38.9774
oar-miR-411b-5p	521	mature	mir-379	518	38.8274
oar-miR-1185-5p	149	mature	mir-154	149	11.1685
oar-miR-221	5138	mature	mir-221	4878	365.638
oar-miR-323c	63	hairpin	mir-154	63	4.72226
oar-miR-758-5p	2	mature	mir-379	2	0.149913
oar-miR-432	1302	hairpin	mir-432	1289	96.6189
oar-miR-323b	1	hairpin	mir-154	1	0.0749565
oar-miR-758-3p	5	mature	mir-379	5	0.374782
oar-miR-412-3p	78	hairpin	mir-412	78	5.8466
oar-miR-17-5p	434	mature	mir-17	432	32.3812
oar-miR-655-3p	72	hairpin	mir-154	72	5.39686
oar-miR-487b-5p	1	mature	mir-154	1	0.0749565
oar-miR-380-5p	34	mature	mir-379	34	2.54852
oar-let-7d	3762	mature	let-7	3652	273.741
oar-miR-431	14	hairpin	mir-431	14	1.04939
oar-miR-370-5p	3	hairpin	mir-370	3	0.224869
oar-miR-154a-3p	123	hairpin	mir-154	123	9.21964
oar-miR-3956-5p	21	mature	mir-3956	21	1.57409
oar-miR-376e-3p	160	hairpin	mir-368	160	11.993
oar-miR-127	5	mature	mir-127	5	0.374782
oar-miR-495-3p	892	mature	mir-329	879	65.8867
oar-miR-380-3p	12466	mature	mir-379	11285	845.884
oar-miR-668-5p	1	mature	mir-668	1	0.0749565
oar-miR-26a	278235	hairpin	mir-26	89341	6696.68
oar-miR-362	3321	mature	mir-362	3234	242.409
oar-let-7f	138735	mature	let-7	71362	5349.04
oar-miR-30d	460	hairpin	mir-30	458	34.3301
oar-miR-10a	12410	hairpin	mir-10	11404	854.803
oar-miR-376c-3p	11295	mature	mir-368	10379	777.973
oar-miR-133	1674	mature	mir-133	1645	123.303
oar-miR-369-3p	1082	hairpin	mir-154	1075	80.5782
oar-miR-106a	13	mature	mir-17	13	0.974434
oar-miR-21	504825	hairpin	mir-21	103664	7770.29
oar-miR-412-5p	7	mature	mir-412	7	0.524695
oar-miR-99a	36394	mature	mir-10	25213	1889.88
oar-miR-544-3p	65	hairpin	mir-544	65	4.87217
oar-miR-496-3p	44	mature	mir-154	44	3.29808
oar-miR-30b	936	mature	mir-30	926	69.4097
oar-miR-432	1201	mature	mir-432	1190	89.1982
oar-miR-23b	7727	hairpin	mir-23	7192	539.087
oar-miR-543-3p	563	mature	mir-329	563	42.2005
oar-miR-154a-3p	731	mature	mir-154	727	54.4933
oar-miR-181a	50585	hairpin	mir-181	36488	2735.01
oar-miR-376d	149	mature	mir-368	149	11.1685
oar-miR-329a-3p	3	hairpin	mir-329	3	0.224869
oar-miR-431	76	mature	mir-431	76	5.69669
oar-miR-3958-3p	525	mature	mir-154	518	38.8274
oar-miR-381-5p	26	mature	mir-154	26	1.94887
oar-miR-655-5p	12	mature	mir-154	12	0.899477
oar-miR-409-5p	43	hairpin	mir-154	43	3.22313
oar-miR-152	11250	hairpin	mir-148	10358	776.399
oar-miR-27a	102823	hairpin	mir-27	53230	3989.93
oar-miR-411a-3p	1069	hairpin	mir-379	1063	79.6787
oar-miR-154b-3p	7	hairpin	mir-154	7	0.524695
oar-miR-494-5p	21	mature	mir-154	21	1.57409
oar-miR-380-5p	3	hairpin	mir-379	3	0.224869
oar-miR-380-3p	927	hairpin	mir-379	923	69.1848
oar-miR-329b-5p	7	hairpin	mir-329	7	0.524695
oar-miR-99a	341644	hairpin	mir-10	103763	7777.71
oar-let-7b	86758	mature	let-7	54649	4096.3
oar-miR-382-3p	117	mature	mir-154	116	8.69495
oar-miR-374b	465	hairpin	mir-374	463	34.7048
oar-miR-29b	9887	hairpin	mir-29	9249	693.272
oar-miR-19b	21538	hairpin	mir-19	17931	1344.04
oar-let-7c	62224	mature	let-7	41694	3125.23
oar-miR-136	54	mature	mir-136	54	4.04765
oar-miR-377-3p	31	hairpin	mir-154	31	2.32365
oar-miR-3959-3p	78	mature	mir-379	78	5.8466
oar-miR-150	11086	hairpin	mir-150	10315	773.176
oar-let-7i	114774	mature	let-7	62203	4662.52
oar-miR-148a	6393	mature	mir-148	6125	459.108
oar-miR-376b-3p	12519	mature	mir-368	11473	859.975
oar-miR-381-3p	17	hairpin	mir-154	17	1.27426
oar-miR-26b	52318	mature	mir-26	38284	2869.63
oar-miR-3956-3p	17	mature	mir-3956	17	1.27426
oar-miR-655-3p	309	mature	mir-154	306	22.9367
oar-miR-379-3p	648	mature	mir-379	642	48.122
oar-miR-379-5p	3128	mature	mir-379	3060	229.367
oar-miR-665-5p	6	mature	mir-665	6	0.449739
oar-miR-410-3p	512	mature	mir-154	511	38.3027
oar-miR-362	723	hairpin	mir-362	719	53.8937
oar-miR-125b	9201	hairpin	mir-10	8444	632.932
oar-miR-134-3p	6	hairpin	mir-134	6	0.449739
oar-miR-23b	7545	mature	mir-23	7108	532.79
oar-miR-544-5p	71	mature	mir-544	70	5.24695
oar-miR-26a	1221605	mature	mir-26	115071	8625.31
oar-miR-23a	69308	hairpin	mir-23	37944	2844.15
oar-miR-494-3p	713	mature	mir-154	704	52.7693
oar-miR-16b	50584	mature	mir-15	37335	2798.5
oar-miR-323c	416	mature	mir-154	414	31.032
oar-miR-154b-5p	2318	hairpin	mir-154	2261	169.477
oar-miR-107	31	mature	mir-103	31	2.32365
oar-miR-329a-5p	10	mature	mir-329	10	0.749565
oar-miR-22-3p	95127	mature	mir-22	51585	3866.63
oar-miR-106b	539	mature	mir-17	535	40.1017
oar-miR-411a-3p	1658	mature	mir-379	1637	122.704
oar-miR-494-3p	200	hairpin	mir-154	200	14.9913
oar-miR-412-3p	224	mature	mir-412	224	16.7902
oar-miR-3956-5p	15	hairpin	mir-3956	15	1.12435
oar-miR-377-5p	22	mature	mir-154	22	1.64904
oar-miR-3959-5p	399	hairpin	mir-379	399	29.9076
oar-miR-539-5p	13	hairpin	mir-154	13	0.974434
oar-miR-539-3p	34	mature	mir-154	34	2.54852
oar-miR-143	261463	hairpin	mir-143	78001	5846.68
oar-miR-29a	66582	mature	mir-29	45274	3393.58
oar-miR-376a-3p	72	mature	mir-368	72	5.39686
oar-miR-181a	144623	mature	mir-181	72660	5446.34
oar-miR-30a-5p	9122	mature	mir-30	8553	641.103
oar-miR-493-5p	3308	mature	mir-493	3224	241.66
oar-miR-665-3p	1379	hairpin	mir-665	1361	102.016
oar-miR-487b-3p	3259	mature	mir-154	3162	237.012
oar-miR-1185-3p	6	mature	mir-154	6	0.449739
oar-miR-487a-5p	119	mature	mir-154	118	8.84486
oar-miR-410-3p	79	hairpin	mir-154	79	5.92156
oar-miR-218a	8503	mature	mir-218	7992	599.052
oar-miR-30a-5p	52271	hairpin	mir-30	34670	2598.74
oar-miR-30b	27987	hairpin	mir-30	20408	1529.71
oar-miR-200b	2646	hairpin	mir-8	2575	193.013
oar-miR-329b-5p	2	mature	mir-329	2	0.149913
oar-miR-152	1292	mature	mir-148	1282	96.0942
oar-miR-495-3p	586	hairpin	mir-329	579	43.3998
oar-miR-409-3p	3247	mature	mir-154	3063	229.592
oar-miR-29b	781	mature	mir-29	779	58.3911
oar-let-7a	65154	hairpin	let-7	43138	3233.47
oar-miR-3959-5p	1828	mature	mir-379	1805	135.296
oar-miR-543-3p	1503	hairpin	mir-329	1490	111.685
oar-miR-487a-3p	4	mature	mir-154	4	0.299826
oar-miR-487b-3p	2928	hairpin	mir-154	2827	211.902
oar-miR-10b	5389	hairpin	mir-10	5184	388.574
oar-miR-107	62	hairpin	mir-103	62	4.6473
oar-miR-1185-3p	1	hairpin	mir-154	1	0.0749565
oar-miR-323a-3p	35	mature	mir-154	35	2.62348
oar-miR-411b-3p	19	mature	mir-379	19	1.42417
oar-miR-200a	1136	hairpin	mir-8	1116	83.6514
oar-let-7g	132608	mature	let-7	69742	5227.61
oar-miR-376a-3p	31	hairpin	mir-368	31	2.32365
oar-let-7f	488398	hairpin	let-7	116642	8743.07
oar-miR-433-3p	140	hairpin	mir-433	139	10.4189
oar-miR-148a	7208	hairpin	mir-148	6874	515.251
oar-miR-369-5p	6578	mature	mir-154	5865	439.62
oar-miR-1197-3p	15	mature	mir-379	15	1.12435
oar-miR-433-3p	564	mature	mir-433	562	42.1255
oar-miR-30c	1959	hairpin	mir-30	1934	144.966
oar-miR-22-3p	1748389	hairpin	mir-22	139730	10473.7
oar-miR-377-3p	107	mature	mir-154	107	8.02034
oar-miR-29a	36385	hairpin	mir-29	28059	2103.2
oar-miR-323a-3p	90	hairpin	mir-154	90	6.74608
oar-miR-106b	1489	hairpin	mir-17	1463	109.661
oar-miR-377-5p	43	hairpin	mir-154	43	3.22313
oar-miR-200c	692	hairpin	mir-8	683	51.1953
oar-miR-25	15649	hairpin	mir-25	13798	1034.25
oar-miR-200a	61	mature	mir-8	61	4.57234
oar-miR-665-5p	4	hairpin	mir-665	4	0.299826
oar-miR-329a-5p	7	hairpin	mir-329	7	0.524695
oar-miR-369-3p	3434	mature	mir-154	3359	251.779
oar-miR-665-3p	788	mature	mir-665	784	58.7659
oar-miR-382-3p	755	hairpin	mir-154	751	56.2923
oar-miR-23a	30070	mature	mir-23	18991	1423.5
oar-miR-154b-5p	4322	mature	mir-154	4017	301.1
oar-miR-143	377837	mature	mir-143	97121	7279.85
oar-miR-30a-3p	3877	hairpin	mir-30	3773	282.811
oar-miR-539-3p	18	hairpin	mir-154	18	1.34922
oar-miR-200c	74	mature	mir-8	74	5.54678
oar-miR-299-5p	46	mature	mir-299	46	3.448
oar-miR-136	486	hairpin	mir-136	484	36.2789
oar-miR-369-5p	1522	hairpin	mir-154	1501	112.51
oar-miR-495-5p	136	hairpin	mir-329	136	10.1941
oar-let-7b	269798	hairpin	let-7	92916	6964.65
oar-let-7g	160838	hairpin	let-7	74776	5604.94
oar-miR-487b-5p	13	hairpin	mir-154	13	0.974434
oar-miR-191	53145	hairpin	mir-191	37834	2835.9
oar-miR-17-5p	2821	hairpin	mir-17	2760	206.88
oar-miR-496-3p	243	hairpin	mir-154	243	18.2144
oar-miR-10b	522	mature	mir-10	519	38.9024
oar-miR-199a-3p	77286	hairpin	mir-199	50215	3763.94
oar-miR-376a-5p	1	mature	mir-368	1	0.0749565
oar-miR-411a-5p	33746	mature	mir-379	24737	1854.2
oar-miR-134-3p	1	mature	mir-134	1	0.0749565
oar-miR-411a-5p	30843	hairpin	mir-379	23085	1730.37
oar-miR-3959-3p	72	hairpin	mir-379	72	5.39686
oar-miR-106a	266	hairpin	mir-17	266	19.9384
oar-miR-668-3p	29	mature	mir-668	29	2.17374
oar-miR-323a-5p	10	hairpin	mir-154	10	0.749565
oar-miR-191	235697	mature	mir-191	73736	5526.99
oar-miR-26b	75960	hairpin	mir-26	50009	3748.5
oar-miR-199a-3p	136226	mature	mir-199	69902	5239.61
oar-miR-544-5p	7	hairpin	mir-544	7	0.524695
oar-miR-493-5p	1010	hairpin	mir-493	1002	75.1064
oar-miR-495-5p	1	mature	mir-329	1	0.0749565
oar-miR-376d	427	hairpin	mir-368	425	31.8565
oar-miR-409-3p	1891	hairpin	mir-154	1854	138.969
oar-miR-485-5p	1329	mature	mir-485	1307	97.9681
oar-miR-134-5p	33	mature	mir-134	33	2.47356
oar-miR-3958-3p	518	hairpin	mir-154	516	38.6775
oar-miR-487a-3p	20	hairpin	mir-154	20	1.49913
oar-miR-16b	224688	hairpin	mir-15	86354	6472.79
oar-miR-487a-5p	28	hairpin	mir-154	28	2.09878
oar-miR-150	49311	mature	mir-150	34666	2598.44
oar-miR-370-3p	25	hairpin	mir-370	25	1.87391
oar-miR-493-3p	2716	hairpin	mir-493	2672	200.284
oar-miR-410-5p	2	hairpin	mir-154	2	0.149913
oar-miR-376a-5p	2	hairpin	mir-368	2	0.149913
oar-miR-218a	2389	hairpin	mir-218	2344	175.698
oar-miR-3957-3p	6	mature	mir-3957	6	0.449739
oar-miR-376b-3p	17695	hairpin	mir-368	15725	1178.69
oar-miR-3957-3p	6	hairpin	mir-3957	6	0.449739
oar-miR-127	55675	hairpin	mir-127	30353	2275.15
oar-miR-379-5p	29875	hairpin	mir-379	24231	1816.27
oar-miR-374a	409	hairpin	mir-374	406	30.4323
oar-miR-299-5p	37	hairpin	mir-299	37	2.77339
oar-miR-374a	264	mature	mir-374	264	19.7885
oar-miR-154b-3p	8	mature	mir-154	8	0.599652
oar-miR-329b-3p	34	hairpin	mir-329	34	2.54852
oar-miR-221	3312	hairpin	mir-221	3215	240.985
oar-miR-655-5p	10	hairpin	mir-154	10	0.749565
oar-miR-412-5p	11	hairpin	mir-412	11	0.824521
oar-miR-323b	2	mature	mir-154	2	0.149913
oar-miR-194	111490	mature	mir-194	35693	2675.42
oar-miR-485-5p	551	hairpin	mir-485	548	41.0761
oar-miR-103	5047	hairpin	mir-103	4839	362.714
oar-miR-411b-3p	364	hairpin	mir-379	364	27.2841
oar-miR-541-5p	13	hairpin	mir-541	13	0.974434
oar-miR-133	2171	hairpin	mir-133	2140	160.407
oar-miR-3955-5p	13	hairpin	mir-3955	13	0.974434
oar-miR-541-5p	22	mature	mir-541	22	1.64904
oar-miR-200b	4319	mature	mir-8	4177	313.093
oar-miR-134-5p	22	hairpin	mir-134	22	1.64904
oar-miR-103	2221	mature	mir-103	2161	161.981
oar-miR-376e-5p,oar-miR-376b-5p	953	mature	mir-368	939	70.3841
oar-miR-154a-5p	38	hairpin	mir-154	38	2.84835
oar-miR-3958-5p	6	hairpin	mir-154	6	0.449739
oar-miR-376c-5p	248	mature	mir-368	248	18.5892
oar-miR-21	1058520	mature	mir-21	133430	10001.4
oar-miR-370-5p	5	mature	mir-370	5	0.374782
oar-miR-194	103425	hairpin	mir-194	57043	4275.74
oar-miR-323a-5p	8	mature	mir-154	8	0.599652
oar-miR-30c	421	mature	mir-30	421	31.5567
oar-miR-10a	1397	mature	mir-10	1366	102.391
oar-miR-379-3p	462	hairpin	mir-379	458	34.3301
oar-miR-154a-5p	208	mature	mir-154	207	15.516
oar-miR-409-5p	25	mature	mir-154	25	1.87391
oar-miR-382-5p	535	mature	mir-154	531	39.8019
oar-miR-494-5p	44	hairpin	mir-154	44	3.29808
oar-miR-329b-3p	7	mature	mir-329	7	0.524695
oar-miR-125b	9976	mature	mir-10	9350	700.843
oar-miR-382-5p	265	hairpin	mir-154	264	19.7885
oar-miR-3955-5p	19	mature	mir-3955	19	1.42417
oar-miR-30d	1072	mature	mir-30	1052	78.8542
oar-miR-30a-3p	1705	mature	mir-30	1672	125.327
oar-miR-758-3p	48	hairpin	mir-379	48	3.59791
oar-miR-3957-5p	5	hairpin	mir-3957	5	0.374782
oar-miR-376e-3p	1419	mature	mir-368	1405	105.314
oar-miR-374b	2174	mature	mir-374	2135	160.032
oar-miR-411b-5p	224	hairpin	mir-379	222	16.6403
oar-miR-3958-5p	34	mature	mir-154	34	2.54852
oar-miR-541-3p	1	hairpin	mir-541	1	0.0749565
oar-miR-3957-5p	13	mature	mir-3957	13	0.974434
oar-let-7c	12203	hairpin	let-7	11038	827.369
oar-let-7a	361051	mature	let-7	104337	7820.73
oar-miR-539-5p	36	mature	mir-154	36	2.69843
RF00942	11	precursor	microRNA mir-1224	11	0.824521
RF00051	13678	precursor	mir-17 microRNA precursor family	13120	983.429
RF00047	1	precursor	mir-2 microRNA precursor	1	0.0749565
RF00413	7	snoRNA	Small nucleolar RNA SNORA19	7	0.524695
RF01144	1	snoRNA	Small nucleolar RNA sR17	1	0.0749565
RF01280	1	snoRNA	Small nucleolar RNA snoR14	1	0.0749565
RF01168	1	snoRNA	Small nucleolar RNA SNORD126	1	0.0749565
RF01082	1	Rfam other sncRNA	Pseudoknot of upstream pseudoknot domain (UPD) of the 3'UTR	1	0.0749565
RF01335	3	Rfam other sncRNA	CRISPR RNA direct repeat element	3	0.224869
RF00445	9	precursor	mir-399 microRNA precursor family	9	0.674608
RF00694	13	precursor	microRNA mir-137	13	0.974434
RF00608	44	snoRNA	Small nucleolar RNA SNORD99	44	3.29808
RF01118	80	rRNA	Pseudoknot of the domain G(G12) of 23S ribosomal RNA	80	5.99652
RF02499	1	Rfam other sncRNA	Rhizobiales sRNA Atu_C4	1	0.0749565
RF02040	2	Rfam other sncRNA	HOXA transcript at the distal tip, conserved region 1	2	0.149913
RF00213	2	snoRNA	Small nucleolar RNA R38	2	0.149913
RF01768	5	Rfam other sncRNA	ribosomal frameshift site	5	0.374782
RF00658	572143	precursor	microRNA mir-21	86184	6460.05
RF00067	21	snoRNA	Small nucleolar RNA SNORD15	21	1.57409
RF00840	30	precursor	microRNA mir-374	30	2.24869
RF00333	1	snoRNA	Small nucleolar RNA Z157/R69/R10	1	0.0749565
RF00272	6	snoRNA	Small nucleolar RNA SNORA67	6	0.449739
RF00581	144	snoRNA	Small nucleolar SNORD12/SNORD106	143	10.7188
RF02375	1	Rfam other sncRNA	Aar sRNA	1	0.0749565
RF00752	3	precursor	microRNA mir-14	3	0.224869
RF01833	14	Rfam other sncRNA	ribosomal frameshift site	13	0.974434
RF00003	59	snRNA	U1 spliceosomal RNA	59	4.42243
RF01268	14	snoRNA	Small Cajal body-specific RNA 2	14	1.04939
RF00493	24	snoRNA	Small nucleolar RNA U2-30	24	1.79895
RF00604	1	snoRNA	Small nucleolar RNA SNORD88	1	0.0749565
RF00375	2800	Rfam other sncRNA	HIV primer binding site (PBS)	2788	208.979
RF00071	38	snoRNA	Small nucleolar RNA SNORD73	38	2.84835
RF00342	45	snoRNA	Small nucleolar RNA Z40	45	3.37304
RF00588	6	snoRNA	Small nucleolar RNA SNORD41	6	0.449739
RF01425	2	snoRNA	small nucleolar RNA snoR121	2	0.149913
RF01192	2	snoRNA	Small nucleolar RNA SNORD11B	2	0.149913
RF00090	311	snoRNA	Small nucleolar RNA SNORA74	310	23.2365
RF02182	9	Rfam other sncRNA	ST7 antisense RNA 2 conserved region 2	9	0.674608
RF00706	4	precursor	microRNA mir-263	4	0.299826
RF01847	1	snoRNA	Plant small nucleolar RNA U3	1	0.0749565
RF00283	6	snoRNA	small Cajal body-specific RNA 18	6	0.449739
RF00891	166	precursor	microRNA mir-671	166	12.4428
RF01687	2	Rfam other sncRNA	Acido-Lenti-1 RNA	2	0.149913
RF01301	3	snoRNA	Small nucleolar RNA snoR4a	3	0.224869
RF00737	1	precursor	microRNA mir-322	1	0.0749565
RF00431	2	snoRNA	Small nucleolar RNA SNORA55	2	0.149913
RF00912	307	precursor	microRNA mir-877	307	23.0116
RF00674	148	precursor	microRNA mir-187	148	11.0936
RF00704	4	precursor	microRNA MIR397	4	0.299826
RF00677	130	precursor	microRNA MIR168	129	9.66938
RF00266	1	snoRNA	Small nucleolar RNA Z17	1	0.0749565
RF00686	172	precursor	microRNA mir-338	172	12.8925
RF00657	2	precursor	microRNA mir-184	2	0.149913
RF01186	4	snoRNA	Small nucleolar RNA SNORD127	4	0.299826
RF00593	182	snoRNA	Small nucleolar RNA U83B	181	13.5671
RF00647	5	precursor	microRNA MIR164	5	0.374782
RF01173	8	snoRNA	Small nucleolar RNA U105B	8	0.599652
RF00350	1	snoRNA	Small nucleolar RNA Z152/R70/R12/	1	0.0749565
RF00226	1	Rfam other sncRNA	n-myc internal ribosome entry site (IRES)	1	0.0749565
RF00567	71	snoRNA	Small nucleolar RNA SNORD17	71	5.32191
RF00007	2	snRNA	U12 minor spliceosomal RNA	2	0.149913
RF00133	38	snoRNA	Small nucleolar RNA Z195/SNORD33/SNORD32 family	38	2.84835
RF01852	11	tRNA	Selenocysteine transfer RNA	11	0.824521
RF02253	1	Rfam other sncRNA	Iron response element II	1	0.0749565
RF01707	4	Rfam other sncRNA	JUMPstart RNA	4	0.299826
RF00502	5	Rfam other sncRNA	Turnip crinkle virus (TCV) core promoter hairpin (Pr)	5	0.374782
RF01855	2	Rfam other sncRNA	Plant signal recognition particle RNA	2	0.149913
RF00085	5	snoRNA	Small nucleolar RNA SNORD28	5	0.374782
RF00217	579	snoRNA	Small nucleolar RNA SNORD20	578	43.3248
RF00890	265	precursor	microRNA mir-668	265	19.8635
RF00180	7	Rfam other sncRNA	Renin stability regulatory element (REN-SRE)	7	0.524695
RF00022	4	Rfam other sncRNA	GcvB RNA	4	0.299826
RF00231	2	snoRNA	Small Cajal body specific RNA 13	2	0.149913
RF00137	27	snoRNA	Small nucleolar RNA SNORD83	27	2.02382
RF00666	5	precursor	microRNA mir-32	5	0.374782
RF00568	1	snoRNA	Small nucleolar RNA SNORA26	1	0.0749565
RF02224	3	Rfam other sncRNA	Xanthomonadaceae sRNA sX5	3	0.224869
RF01108	1	Rfam other sncRNA	Pseudoknot of upstream pseudoknot domain (UPD) of the 3'UTR	1	0.0749565
RF01959	229	rRNA	Archaeal small subunit ribosomal RNA	229	17.165
RF01977	3	Rfam other sncRNA	HOX antisense intergenic RNA myeloid 1 conserved region 3	3	0.224869
RF01090	3	Rfam other sncRNA	Edr gene ribosomal frameshift signal	3	0.224869
RF00744	4002	precursor	microRNA mir-361	3947	295.853
RF00560	1	snoRNA	Small nucleolar RNA SNORA17	1	0.0749565
RF01785	1	Rfam other sncRNA	ribosomal frameshift site	1	0.0749565
RF01200	14	snoRNA	Small nucleolar RNA SNORD125	14	1.04939
RF01346	3	Rfam other sncRNA	CRISPR RNA direct repeat element	3	0.224869
RF01130	5	snoRNA	Small nucleolar RNA sR46	5	0.374782
RF00151	66	snoRNA	Small nucleolar RNA SNORD58	66	4.94713
RF00075	376	precursor	mir-166 microRNA precursor	375	28.1087
RF02359	3	Rfam other sncRNA	Bacteriophage MS2 operator hairpin	3	0.224869
RF00693	40	precursor	microRNA mir-147	40	2.99826
RF00700	4731	precursor	microRNA mir-375	4510	338.054
RF00777	1	precursor	microRNA mir-541	1	0.0749565
RF00783	10590	precursor	microRNA mir-484	10323	773.775
RF00181	3	snoRNA	Small nucleolar RNA SNORD113/SNORD114 family	3	0.224869
RF00695	135	precursor	microRNA MIR398	135	10.1191
RF01297	1	snoRNA	Small nucleolar RNA sR40	1	0.0749565
RF00088	131	snoRNA	Small nucleolar RNA SNORD30	131	9.81929
RF00563	29	snoRNA	Small nucleolar RNA SNORA53	29	2.17374
RF00487	1	Rfam other sncRNA	Connexin-43 internal ribosome entry site (IRES)	1	0.0749565
RF00156	28	snoRNA	Small nucleolar RNA SNORA70	28	2.09878
RF00288	1	snoRNA	Z30 small nucleolar RNA	1	0.0749565
RF00402	1	snoRNA	Small nucleolar RNA SNORA25	1	0.0749565
RF00086	8	snoRNA	Small nucleolar RNA SNORD27	8	0.599652
RF01129	1	snoRNA	Small nucleolar RNA sR44	1	0.0749565
RF01943	1	precursor	microRNA mir-999	1	0.0749565
RF00518	2	Rfam other sncRNA	speF leader	2	0.149913
RF00287	74	snoRNA	Small nucleolar RNA SNORD44	74	5.54678
RF01149	1	snoRNA	Small nucleolar RNA sR10	1	0.0749565
RF00662	1029	precursor	microRNA mir-132	1027	76.9803
RF00679	249	precursor	microRNA mir-210	249	18.6642
RF00572	4667	snoRNA	Small nucleolar RNA SNORD66	4577	343.076
RF00056	14	snoRNA	Small nucleolar RNA SNORA71	14	1.04939
RF00076	12893	precursor	mir-181 microRNA precursor	12682	950.598
RF01693	1	Rfam other sncRNA	Bacteroidales-1 RNA	1	0.0749565
RF01277	8	snoRNA	Small nucleolar RNA U54	8	0.599652
RF00072	46	snoRNA	Small nucleolar RNA SNORA75	46	3.448
RF00341	3	snoRNA	Small nucleolar RNA Z39	3	0.224869
RF02223	2	Rfam other sncRNA	Proteobacterial sRNA sX4	2	0.149913
RF01283	3	snoRNA	Small nucleolar RNA U30	3	0.224869
RF00276	13	snoRNA	Small nucleolar RNA SNORD52	13	0.974434
RF00521	1	Rfam other sncRNA	SAM riboswitch (alpha-proteobacteria)	1	0.0749565
RF00412	27	snoRNA	Small nucleolar RNA SNORA21	27	2.02382
RF01177	2	snoRNA	Small nucleolar RNA snR67	2	0.149913
RF01111	1	Rfam other sncRNA	Pseudoknot of upstream pseudoknot domain (UPD) of the 3'UTR	1	0.0749565
RF00899	2	precursor	microRNA mir-235	2	0.149913
RF02162	2	Rfam other sncRNA	XIST RNA A repeat	2	0.149913
RF01844	3	snRNA	SmY spliceosomal RNA	3	0.224869
RF00416	20	snoRNA	Small nucleolar RNA SNORA43	20	1.49913
RF00409	7	snoRNA	Small nucleolar RNA SNORA7	7	0.524695
RF00619	18	snRNA	U6atac minor spliceosomal RNA	18	1.34922
RF00656	16	precursor	microRNA mir-205	16	1.1993
RF00522	1	Rfam other sncRNA	PreQ1 riboswitch	1	0.0749565
RF00646	298391	precursor	microRNA mir-204	145122	10877.8
RF00438	1	snoRNA	Small nucleolar RNA SNORA33	1	0.0749565
RF00147	1	snoRNA	Small nucleolar RNA SNORD34	1	0.0749565
RF00582	7	snoRNA	Small Cajal body specific RNA 14	7	0.524695
RF01327	3	Rfam other sncRNA	CRISPR RNA direct repeat element	3	0.224869
RF00001	55	rRNA	5S ribosomal RNA	54	4.04765
RF01299	164	snoRNA	Small nucleolar RNA SNORD2	164	12.2929
RF00554	4	snoRNA	Small nucleolar RNA SNORA48	4	0.299826
RF01183	1	snoRNA	Small nucleolar RNA SNORD19B	1	0.0749565
RF02194	7	Rfam other sncRNA	Bacterial antisense RNA HPnc0260	7	0.524695
RF00157	16	snoRNA	Small nucleolar RNA SNORD55/SNORD39	16	1.1993
RF02543	6101	rRNA	Eukaryotic large subunit ribosomal RNA	6093	456.71
RF00614	4	snoRNA	Small nucleolar RNA SNORA11	4	0.299826
RF00592	2667	snoRNA	Small nucleolar RNA SNORD78	2605	195.262
RF00678	92	precursor	microRNA mir-140	92	6.89599
RF00649	5328	precursor	microRNA mir-128	5282	395.92
RF00190	16	snoRNA	Small nucleolar RNA SNORA16B/SNORA16A family	16	1.1993
RF00696	7900	precursor	microRNA mir-203	7745	580.538
RF00426	1	snoRNA	Small Cajal body specific RNA 15	1	0.0749565
RF00195	2	Rfam other sncRNA	RsmY RNA family	2	0.149913
RF00578	2	snoRNA	Small nucleolar RNA SNORD89	2	0.149913
RF00100	252	Rfam other sncRNA	7SK RNA	251	18.8141
RF00245	446	precursor	mir-19 microRNA precursor family	446	33.4306
RF00248	1	precursor	mir-148/mir-152 microRNA precursor family	1	0.0749565
RF00192	1	Rfam other sncRNA	Bovine leukaemia virus RNA packaging signal	1	0.0749565
RF00177	1143	rRNA	Bacterial small subunit ribosomal RNA	1140	85.4504
RF00575	4	snoRNA	Small nucleolar RNA SNORD70	4	0.299826
RF01851	24	Rfam other sncRNA	Cyanobacteria transfer-messenger RNA	24	1.79895
RF02471	2	Rfam other sncRNA	Actinobacteria sRNA Ms_IGR-5	2	0.149913
RF00711	2697	precursor	microRNA mir-449	2660	199.384
RF00919	1220	precursor	microRNA mir-874	1217	91.222
RF00004	242	snRNA	U2 spliceosomal RNA	242	18.1395
RF01071	1	Rfam other sncRNA	Ornate Large Extremophilic RNA	1	0.0749565
RF01022	2	precursor	microRNA mir-611	2	0.149913
RF01502	1	Rfam other sncRNA	Fungal signal recognition particle RNA	1	0.0749565
RF01716	66	Rfam other sncRNA	PhotoRC-I RNA	66	4.94713
RF01308	1	snoRNA	Small nucleolar RNA sR58	1	0.0749565
RF00284	1699	snoRNA	Small nucleolar RNA SNORD74	1686	126.377
RF00607	14	snoRNA	Small nucleolar RNA SNORD98	14	1.04939
RF00653	70	precursor	microRNA mir-22	70	5.24695
RF01973	1	Rfam other sncRNA	H19 conserved region 2	1	0.0749565
RF02516	1	precursor	mir-393 microRNA precursor family	1	0.0749565
RF01274	1	snoRNA	Small nucleolar RNA sR45	1	0.0749565
RF02278	20	Rfam other sncRNA	Betaproteobacteria toxic small RNA	20	1.49913
RF01849	51	Rfam other sncRNA	Alphaproteobacteria transfer-messenger RNA	51	3.82278
RF01225	3	snoRNA	Small nucleolar RNA ACA64	3	0.224869
RF00270	169	snoRNA	Small nucleolar RNA SNORD61	166	12.4428
RF02540	40	rRNA	Archaeal large subunit ribosomal RNA	40	2.99826
RF02028	1	precursor	microRNA mir-1827	1	0.0749565
RF00452	2	precursor	mir-172 microRNA precursor family	2	0.149913
RF00053	40155	precursor	mir-7 microRNA precursor	33943	2544.25
RF01295	29	snoRNA	Small Cajal body-specific RNA 7	29	2.17374
RF01753	2	Rfam other sncRNA	psbNH RNA	2	0.149913
RF00173	1	Rfam other sncRNA	Hairpin ribozyme	1	0.0749565
RF00277	12	snoRNA	Small nucleolar RNA SNORD49	12	0.899477
RF00675	3974	precursor	microRNA mir-145	3775	282.961
RF00144	50040	precursor	mir-199 microRNA precursor	42586	3192.1
RF01128	1	snoRNA	Small nucleolar RNA sR42	1	0.0749565
RF01306	3	snoRNA	Small nucleolar RNA sR52	3	0.224869
RF00282	26	snoRNA	Small nucleolar RNA SNORD48	26	1.94887
RF00289	12885	snoRNA	Small nucleolar RNA SNORD104	12013	900.452
RF01139	1	snoRNA	Small nucleolar RNA sR2	1	0.0749565
RF00690	15	precursor	microRNA MIR408	15	1.12435
RF00459	1017	Rfam other sncRNA	Mason-Pfizer monkey virus packaging signal	1011	75.781
RF01135	3	snoRNA	Small nucleolar RNA sR24	3	0.224869
RF00637	32	precursor	microRNA mir-276	31	2.32365
RF00032	14	Rfam other sncRNA	Histone 3' UTR stem-loop	14	1.04939
RF00397	10	snoRNA	Small nucleolar RNA SNORA14	10	0.749565
RF00010	9	Rfam other sncRNA	Bacterial RNase P class A	9	0.674608
RF00303	1	snoRNA	Small nucleolar RNA snoR86	1	0.0749565
RF00052	4413	precursor	lin-4 microRNA precursor	4282	320.964
RF01668	24	Rfam other sncRNA	Pseudomonas sRNA P10	24	1.79895
RF00257	10885	precursor	mir-194 microRNA precursor family	10159	761.483
RF01291	1	snoRNA	Small nucleolar RNA SNORD97	1	0.0749565
RF01229	89	snoRNA	Small nucleolar RNA SNORA84	89	6.67112
RF00136	34	snoRNA	Small nucleolar RNA SNORD81	34	2.54852
RF01811	1	Rfam other sncRNA	Plasmid transferred anti-sense RNA	1	0.0749565
RF02061	845	precursor	microRNA mir-301	844	63.2632
RF00682	27	precursor	microRNA mir-144	27	2.02382
RF01867	22	Rfam other sncRNA	caulobacter sRNA CC2171	22	1.64904
RF00655	9	precursor	microRNA mir-28	9	0.674608
RF00569	2	snoRNA	Small nucleolar RNA SNORD19	2	0.149913
RF00455	1	precursor	mir-15 microRNA precursor family	1	0.0749565
RF00089	362	snoRNA	Small nucleolar RNA SNORD31	362	27.1342
RF02553	30	Rfam other sncRNA	Y RNA-like	30	2.24869
RF01866	17	snoRNA	C. elegans snoRNA ceN33	17	1.27426
RF00191	16	snoRNA	Small nucleolar RNA SNORA57	16	1.1993
RF01793	1	Rfam other sncRNA	ffh sRNA	1	0.0749565
RF00561	1	snoRNA	Small nucleolar RNA SNORA40	1	0.0749565
RF00671	169	precursor	microRNA mir-138	169	12.6676
RF02131	1	Rfam other sncRNA	GNAS antisense RNA 1 conserved region 5	1	0.0749565
RF01278	5	snoRNA	Small nucleolar RNA SNORD109A	5	0.374782
RF00392	18	snoRNA	Small nucleolar RNA SNORA5	18	1.34922
RF02347	1	Rfam other sncRNA	Alphaproteobacterial sRNA ar45	1	0.0749565
RF01414	2	Rfam other sncRNA	Class I RNA	2	0.149913
RF01423	1	snoRNA	small nucleolar RNA snoR117	1	0.0749565
RF00602	1	snoRNA	Small Cajal body specific RNA 21	1	0.0749565
RF00264	10	snoRNA	Small nucleolar RNA SNORA64/SNORA10 family	10	0.749565
RF01330	3	Rfam other sncRNA	CRISPR RNA direct repeat element	3	0.224869
RF00689	1	precursor	microRNA MIR390	1	0.0749565
RF00439	12	snoRNA	Small nucleolar RNA SNORD87	12	0.899477
RF00715	5	precursor	microRNA mir-383	5	0.374782
RF00644	183843	precursor	microRNA mir-27	149137	11178.8
RF00422	1	snoRNA	Small Cajal body specific RNA 24	1	0.0749565
RF01904	2	Rfam other sncRNA	HOTAIR conserved region 1	2	0.149913
RF00562	6	snoRNA	Small nucleolar RNA SNORA49	6	0.449739
RF00104	341928	precursor	mir-10 microRNA precursor family	250164	18751.4
RF00068	62	snoRNA	Small nucleolar RNA SNORD21	62	4.6473
RF00251	162	precursor	mir-219 microRNA precursor family	162	12.1429
RF00324	48	snoRNA	Small nucleolar RNA MBII-202	47	3.52295
RF00756	197	precursor	microRNA mir-299	197	14.7664
RF00045	100	snoRNA	Small nucleolar RNA SNORA73 family	100	7.49565
RF00334	129	snoRNA	Small nucleolar RNA SNORA3/SNORA45 family	129	9.66938
RF01960	26426	rRNA	Eukaryotic small subunit ribosomal RNA	25768	1931.48
RF00150	9	snoRNA	Small nucleolar RNA SNORD42	9	0.674608
RF01180	2	snoRNA	Small nucleolar RNA snoR110	2	0.149913
RF00405	32	snoRNA	Small nucleolar RNA SNORA44	32	2.39861
RF00411	16	snoRNA	Small nucleolar RNA SNORA9	16	1.1993
RF01896	1	precursor	microRNA mir-142	1	0.0749565
RF00189	484	snoRNA	Small nucleolar RNA SNORD95	482	36.129
RF01309	2	snoRNA	Small nucleolar RNA sR60	2	0.149913
RF00223	1	Rfam other sncRNA	bip internal ribosome entry site (IRES)	1	0.0749565
RF00017	279	Rfam other sncRNA	Metazoan signal recognition particle RNA	279	20.9128
RF00256	133	precursor	mir-196 microRNA precursor family	133	9.96921
RF00377	3	snoRNA	Small nucleolar RNA U6-53/MBII-28	3	0.224869
RF01232	17	snoRNA	Small nucleolar RNA R442	17	1.27426
RF01506	22	snoRNA	A. fumigatus snoRNA Afu_294	22	1.64904
RF01942	147	precursor	microRNA mir-1937	147	11.0186
RF01382	5	Rfam other sncRNA	HIV-1 stem-loop 4 packaging signal	5	0.374782
RF00703	38269	precursor	microRNA mir-139	34828	2610.58
RF02126	1	Rfam other sncRNA	Ghrelin opposite strand RNA conserved region	1	0.0749565
RF01224	1	snoRNA	Small nucleolar RNA snoR80	1	0.0749565
RF00612	9	snoRNA	Small nucleolar RNA SNORD75	9	0.674608
RF00241	30426	precursor	mir-8/mir-141/mir-200 microRNA precursor family	27344	2049.61
RF01945	1	precursor	microRNA mir-1388	1	0.0749565
RF01184	9	snoRNA	Small nucleolar RNA snR79	9	0.674608
RF00278	305	snoRNA	Small nucleolar RNA SNORD50	305	22.8617
RF00139	1	snoRNA	Small nucleolar RNA SNORA72	1	0.0749565
RF01304	3	snoRNA	Small nucleolar RNA sR5	3	0.224869
RF01340	2	Rfam other sncRNA	CRISPR RNA direct repeat element	2	0.149913
RF00415	4	snoRNA	Small nucleolar RNA SNORA30/SNORA37 family	4	0.299826
RF02153	1	Rfam other sncRNA	Neighbour of BRCA1 gene 2 converved region	1	0.0749565
RF01133	2	snoRNA	Small nucleolar RNA sR3	2	0.149913
RF00131	69961	precursor	mir-30 microRNA precursor	61480	4608.32
RF00702	197	precursor	microRNA mir-182	196	14.6915
RF00598	25	snoRNA	Small nucleolar RNA SNORA76	25	1.87391
RF00571	7	snoRNA	Small nucleolar RNA SNORD65	7	0.524695
RF00489	1	Rfam other sncRNA	ctRNA	1	0.0749565
RF00325	32	snoRNA	Small nucleolar RNA SNORD53/SNORD92	31	2.32365
RF00577	1	snoRNA	Small nucleolar RNA SNORD72	1	0.0749565
RF01114	1	Rfam other sncRNA	Pseudoknot of upstream pseudoknot domain (UPD) of the 3'UTR	1	0.0749565
RF00478	9	snoRNA	Small Cajal body specific RNA 6	9	0.674608
RF00221	1828	snoRNA	Small nucleolar RNA SNORD43	1811	135.746
RF00498	4	Rfam other sncRNA	Equine arteritis virus leader TRS hairpin (LTH)	4	0.299826
RF00638	141	precursor	microRNA MIR159	140	10.4939
RF00640	523	precursor	microRNA MIR167_1	523	39.2022
RF01549	2	snoRNA	Trypanosomatid snoRNA TB8Cs2H1	2	0.149913
RF00661	91284	precursor	microRNA mir-31	72075	5402.49
RF00073	1	precursor	mir-156 microRNA precursor	1	0.0749565
RF00403	11	snoRNA	Small nucleolar RNA SNORA41	11	0.824521
RF00784	947	precursor	microRNA mir-486	944	70.7589
RF00254	132519	precursor	mir-16 microRNA precursor family	98892	7412.59
RF00037	4	Rfam other sncRNA	Iron response element I	4	0.299826
RF02226	1	Rfam other sncRNA	Xanthomonas sRNA sX7	1	0.0749565
RF01850	404	Rfam other sncRNA	Betaproteobacteria transfer-messenger RNA	404	30.2824
RF00158	8	snoRNA	Small nucleolar RNA SNORD82	8	0.599652
RF00016	397	snoRNA	Small nucleolar RNA SNORD14	397	29.7577
RF00237	740	precursor	mir-9/mir-79 microRNA precursor family	736	55.1679
RF00268	6	snoRNA	Small nucleolar RNA snoZ7/snoR77	6	0.449739
RF00099	12	snoRNA	Small nucleolar RNA SNORD22	11	0.824521
RF02129	1	Rfam other sncRNA	GNAS antisense RNA 1 conserved region 3	1	0.0749565
RF01792	23	Rfam other sncRNA	ribosomal frameshift site	23	1.724
RF00212	1209	snoRNA	Small nucleolar RNA SNORD38	1201	90.0227
RF01675	2	Rfam other sncRNA	Pseudomonas sRNA CrcZ	2	0.149913
RF00244	82156	precursor	mir-26 microRNA precursor family	77261	5791.21
RF01762	2	Rfam other sncRNA	Whalefall-1 RNA	2	0.149913
RF00258	2	precursor	mir-130 microRNA precursor family	2	0.149913
RF00921	1	precursor	microRNA mir-665	1	0.0749565
RF00746	626	precursor	microRNA mir-454	623	46.6979
RF00672	38	precursor	microRNA mir-190	38	2.84835
RF00005	10023	tRNA	tRNA	9960	746.566
RF00153	47	snoRNA	Small nucleolar RNA SNORD62	47	3.52295
RF00092	40	snoRNA	Small nucleolar RNA SNORA63	40	2.99826
RF00691	7756	precursor	microRNA mir-146	7649	573.342
RF01072	11	Rfam other sncRNA	Pseudoknot of upstream pseudoknot domain (UPD) of the 3'UTR	11	0.824521
RF00591	1	snoRNA	Small nucleolar RNA SNORD77	1	0.0749565
RF00218	6	snoRNA	Small nucleolar RNA SNORD46	6	0.449739
RF00668	68	precursor	microRNA mir-302	68	5.09704
RF00443	2	snoRNA	Small nucleolar RNA SNORA27	2	0.149913
RF00565	2	snoRNA	Small Cajal body specific RNA 3	2	0.149913
RF00273	21	snoRNA	Small nucleolar RNA SNORD59	21	1.57409
RF00424	3	snoRNA	Small Cajal body specific RNA 16	3	0.224869
RF00309	22	snoRNA	Small nucleolar RNA snR60/Z15/Z230/Z193/J17	22	1.64904
RF00027	34277	precursor	let-7 microRNA precursor	29805	2234.08
RF01348	1	Rfam other sncRNA	CRISPR RNA direct repeat element	1	0.0749565
RF00664	6464	precursor	microRNA mir-223	6218	466.079
RF00129	2874	precursor	mir-103/107 microRNA precursor	2848	213.476
RF01519	1	Rfam other sncRNA	Caulobacter sRNA CC0196	1	0.0749565
RF00396	62	snoRNA	Small nucleolar RNA SNORA13	61	4.57234
RF00871	121	precursor	microRNA mir-689	121	9.06973
RF00247	6	precursor	mir-160 microRNA precursor family	6	0.449739
RF00574	9	snoRNA	Small nucleolar RNA SNORD69	9	0.674608
RF00917	1	precursor	microRNA mir-708	1	0.0749565
RF00648	60	precursor	microRNA MIR396	60	4.49739
RF00630	1	Rfam other sncRNA	Pseudomonas sRNA P26	1	0.0749565
RF01099	1	Rfam other sncRNA	Pseudoknot of influenza A virus gene	1	0.0749565
RF01319	1	Rfam other sncRNA	CRISPR RNA direct repeat element	1	0.0749565
RF00132	2	snoRNA	Small nucleolar RNA R24	2	0.149913
RF01164	10	snoRNA	Small nucleolar RNA SNORD107	10	0.749565
RF01344	1	Rfam other sncRNA	CRISPR RNA direct repeat element	1	0.0749565
RF01275	1	snoRNA	Small nucleolar RNA sR22	1	0.0749565
RF00108	6	snoRNA	Small nucleolar RNA SNORD116	6	0.449739
RF00154	1	snoRNA	Small nucleolar RNA SNORD63	1	0.0749565
RF01684	5415	Rfam other sncRNA	MALAT1-associated small cytoplasmic RNA/MEN beta RNA	5345	400.642
RF00410	2	snoRNA	Small nucleolar RNA SNORA2/SNORA34 family	2	0.149913
RF00645	6	precursor	microRNA MIR169_2	6	0.449739
RF00009	46	Rfam other sncRNA	Nuclear RNase P	46	3.448
RF02136	1	Rfam other sncRNA	HTT antisense RNA 1 conserved region 3	1	0.0749565
RF00946	1	precursor	microRNA mir-1225	1	0.0749565
RF00418	1	snoRNA	Small nucleolar RNA SNORA58	1	0.0749565
RF00049	4	snoRNA	Small nucleolar RNA SNORD36	4	0.299826
RF00601	8	snoRNA	Small Cajal body specific RNA 20	8	0.599652
RF00187	33	snoRNA	Small nucleolar RNA SNORD102	33	2.47356
RF00683	14812	precursor	microRNA mir-143	13682	1025.55
RF00302	4	snoRNA	Small nucleolar RNA SNORA65	4	0.299826
RF02541	1741	rRNA	Bacterial large subunit ribosomal RNA	1740	130.424
RF01290	105	snoRNA	Small nucleolar RNA SNORD10	105	7.87043
RF02262	1	Rfam other sncRNA	MAT2A 3'UTR stem loop C	1	0.0749565
RF00465	2	Rfam other sncRNA	Japanese encephalitis virus (JEV) hairpin structure	2	0.149913
RF02348	7	Rfam other sncRNA	Trans-activating crRNA	7	0.524695
RF00093	3	snoRNA	Small nucleolar RNA SNORD18	3	0.224869
RF00103	3325	precursor	mir-1 microRNA precursor family	3312	248.256
RF00281	27	snoRNA	Small nucleolar RNA SNORD47	27	2.02382
RF00722	1489344	precursor	microRNA mir-451	495544	37144.2
RF00069	31	snoRNA	Small nucleolar RNA SNORD24	31	2.32365
RF00406	3	snoRNA	Small nucleolar RNA SNORA42/SNORA80 family	3	0.224869
RF00669	299	precursor	microRNA mir-96	299	22.412
RF00688	2	precursor	microRNA MIR394	2	0.149913
RF00140	6	Rfam other sncRNA	Alpha operon ribosome binding site	6	0.449739
RF01156	2161	snoRNA	Small nucleolar RNA SNORD123	2157	161.681
RF00255	67	precursor	mir-218 microRNA precursor family	66	4.94713
RF01990	1	Rfam other sncRNA	Selenocysteine insertion sequence 4	1	0.0749565
RF00676	2	precursor	microRNA mir-127	2	0.149913
RF02444	1	Rfam other sncRNA	Streptococcus sRNA SpR10	1	0.0749565
RF00155	10	snoRNA	Small nucleolar RNA SNORA66	10	0.749565
RF01424	1	snoRNA	small nucleolar RNA snoR118	1	0.0749565
RF01296	11	snoRNA	Small nucleolar RNA U85	11	0.824521
RF01381	3	Rfam other sncRNA	HIV-1 stem-loop 3 Psi packaging signal	3	0.224869
RF02024	1	precursor	microRNA mir-1180	1	0.0749565
RF00610	507	snoRNA	Small nucleolar RNA SNORD110	506	37.928
RF02448	5	Rfam other sncRNA	Streptococcus sRNA SpR20	5	0.374782
RF01191	10	snoRNA	Small nucleolar RNA SNORD121A	10	0.749565
RF01161	3	snoRNA	Small nucleolar RNA SNORD5	3	0.224869
RF01895	90505	precursor	microRNA mir-193	81343	6097.18
RF01834	9	Rfam other sncRNA	ribosomal frameshift site	9	0.674608
RF01138	1	snoRNA	Small nucleolar RNA sR23	1	0.0749565
RF00296	1	snoRNA	Small nucleolar RNA R16	1	0.0749565
RF01155	2	snoRNA	Small nucleolar RNA snoR101	2	0.149913
RF00400	2	snoRNA	Small nucleolar RNA SNORA28	2	0.149913
RF00253	4014	precursor	mir-101 microRNA precursor family	3984	298.626
RF00803	14366	precursor	microRNA mir-425	13676	1025.1
RF00753	180	precursor	microRNA mir-503	180	13.4922
RF00594	1	snoRNA	Small nucleolar RNA SNORD86	1	0.0749565
RF00741	18732	precursor	microRNA mir-378	17419	1305.67
RF00070	11	snoRNA	Small nucleolar RNA SNORD29	11	0.824521
RF02044	1	Rfam other sncRNA	CDKN2B antisense RNA 1 convserved region 2	1	0.0749565
RF01856	1	Rfam other sncRNA	Protozoan signal recognition particle RNA	1	0.0749565
RF00573	3	snoRNA	Small nucleolar RNA SNORD67	3	0.224869
RF02266	5	Rfam other sncRNA	XIST 3' intron conserved motif	5	0.374782
RF00012	381	snoRNA	Small nucleolar RNA U3	381	28.5584
RF00446	1943	precursor	mir-133 microRNA precursor family	1938	145.266
RF00015	32	snRNA	U4 spliceosomal RNA	32	2.39861
RF00428	6	snoRNA	Small nucleolar RNA SNORA38	6	0.449739
RF00576	4	snoRNA	Small nucleolar RNA SNORD71	4	0.299826
RF00271	5	snoRNA	Small nucleolar RNA SNORD60	5	0.374782
RF00138	25	snoRNA	Small nucleolar RNA SNORD16	25	1.87391
RF00613	12	snoRNA	Small nucleolar RNA SNORD94	12	0.899477
RF01134	1	snoRNA	Small nucleolar RNA sR30	1	0.0749565
RF01241	25	snoRNA	Small nucleolar RNA SNORA81	25	1.87391
RF00164	12	Rfam other sncRNA	Coronavirus 3' stem-loop II-like motif (s2m)	12	0.899477
RF00286	1	snoRNA	Small Cajal body specific RNA 8	1	0.0749565
RF00651	23801	precursor	microRNA mir-221	22593	1693.49
RF01014	504	precursor	microRNA mir-1306	503	37.7031
RF00002	11002	rRNA	5.8S ribosomal RNA	10887	816.051
RF00211	10	snoRNA	Small nucleolar RNA SNORD35	10	0.749565
RF00599	5	snoRNA	Small nucleolar RNA SNORA77	5	0.374782
RF00643	56	precursor	microRNA MIR171_1	56	4.19756
RF00358	2	snoRNA	Small nucleolar RNA Z101	2	0.149913
RF00019	102311	Rfam other sncRNA	Y RNA	92602	6941.12
RF01903	102	precursor	microRNA mir-500	102	7.64556
RF00066	30	snRNA	U7 small nuclear RNA	30	2.24869
RF00080	4	Rfam other sncRNA	yybP-ykoY leader	4	0.299826
RF00030	21	Rfam other sncRNA	RNase MRP	21	1.57409
RF01317	1	Rfam other sncRNA	CRISPR RNA direct repeat element	1	0.0749565
RF00006	2259	Rfam other sncRNA	Vault RNA	2248	168.502
RF00420	1	snoRNA	Small nucleolar RNA SNORA61	1	0.0749565
RF01696	1	Rfam other sncRNA	Chlorobi-1 RNA	1	0.0749565
RF00580	6	snoRNA	Small nucleolar RNA SNORD91 family	6	0.449739
RF00160	2	snoRNA	Small nucleolar RNA Z159/U59	2	0.149913
RF00399	17	snoRNA	Small nucleolar RNA SNORA24	17	1.27426
RF00570	2	snoRNA	Small Nucleolar RNA SNORD64	2	0.149913
RF00404	1	snoRNA	Small nucleolar RNA SNORA46	1	0.0749565
RF00603	1	snoRNA	Small nucleolar RNA SNORD23	1	0.0749565
RF00654	2	precursor	microRNA mir-216	2	0.149913
RF00279	16	snoRNA	Small nucleolar RNA SNORD45	16	1.1993
RF00432	25	snoRNA	Small nucleolar RNA SNORA51	25	1.87391
RF00178	242351	precursor	mir-24 microRNA precursor family	172525	12931.9
RF01835	4	Rfam other sncRNA	ribosomal frameshift site	4	0.299826
RF00322	6	snoRNA	Small nucleolar RNA SNORA31	6	0.449739
RF01294	47	snoRNA	Small nucleolar RNA U89	47	3.52295
RF00246	3781	precursor	mir-135 microRNA precursor family	3706	277.789
RF00274	497	snoRNA	Small nucleolar RNA SNORD57	495	37.1034
RF00659	11	precursor	microRNA mir-365	11	0.824521
RF01100	2	Rfam other sncRNA	3'-terminal pseudoknot in BYV	2	0.149913
RF00769	1	precursor	microRNA mir-331	1	0.0749565
RF00832	9	precursor	microRNA mir-71	9	0.674608
RF00736	9059	precursor	microRNA mir-320	8874	665.164
RF00130	251955	precursor	mir-192/215 microRNA precursor	157349	11794.3
RF00074	11654	precursor	mir-29 microRNA precursor	11519	863.423
RF00419	1	snoRNA	Small nucleolar RNA SNORA52	1	0.0749565
RF00609	5	snoRNA	Small nucleolar RNA SNORD100	5	0.374782
RF00519	2	Rfam other sncRNA	suhB	2	0.149913
RF00319	1	snoRNA	Small nucleolar RNA SNORA23	1	0.0749565
RF00280	468	snoRNA	Small nucleolar RNA SNORD51	466	34.9297
RF00584	7	snoRNA	Small nucleolar RNA SNORD105	7	0.524695
RF00236	1	Rfam other sncRNA	ctRNA	1	0.0749565
RF01333	1	Rfam other sncRNA	CRISPR RNA direct repeat element	1	0.0749565
RF00026	903	snRNA	U6 spliceosomal RNA	903	67.6857
RF00667	28747	precursor	microRNA mir-33	25625	1920.76
RF00494	52	snoRNA	Small nucleolar RNA U2-19	52	3.89774
RF02117	2	Rfam other sncRNA	FMR1 antisense RNA 1 conserved region 1	2	0.149913
RF02542	106	rRNA	Microsporidia small subunit ribosomal RNA	106	7.94538
RF01380	6	Rfam other sncRNA	Human immunodeficiency virus type 1 major splice donor	6	0.449739
RF00023	51852	Rfam other sncRNA	transfer-messenger RNA	48729	3652.55
RF00020	3	snRNA	U5 spliceosomal RNA	3	0.224869
RF00680	1	precursor	microRNA mir-224	1	0.0749565
RF01702	2	Rfam other sncRNA	Cyano-2 RNA	2	0.149913
RF00564	27	snoRNA	Small Cajal body specific RNA 11	27	2.02382
RF01307	1	snoRNA	Small nucleolar RNA sR55	1	0.0749565
RF02407	1	snoRNA	Small nucleolar RNA snoR122	1	0.0749565
RF00684	5403942	precursor	mir-122 microRNA precursor	748923	56136.6
RF01145	2	snoRNA	Small nucleolar RNA sR14	2	0.149913
RF00606	26	snoRNA	Small nucleolar RNA SNORD93	26	1.94887
RF01857	1	Rfam other sncRNA	Archaeal signal recognition particle RNA	1	0.0749565
RF00642	113085	precursor	microRNA mir-23	89093	6678.1
RF00663	208	precursor	microRNA mir-183	208	15.5909
RF00469	1	Rfam other sncRNA	Hepatitis C stem-loop IV	1	0.0749565
RF00096	190	snoRNA	U8 small nucleolar RNA	188	14.0918
RF00169	1	Rfam other sncRNA	Bacterial small signal recognition particle RNA	1	0.0749565
RF00360	2	snoRNA	Small nucleolar RNA Z107/R87	2	0.149913
RF01210	8	snoRNA	Small nucleolar RNA U13	8	0.599652
RF00745	1281	precursor	microRNA mir-499	1273	95.4196
RF00749	1	precursor	microRNA mir-208	1	0.0749565
RF00275	41	snoRNA	Small nucleolar RNA SNORD56	41	3.07321
RF00087	23	snoRNA	Small nucleolar RNA SNORD26	23	1.724
RF00440	34	snoRNA	Small nucleolar RNA SNORD37	34	2.54852
RF01350	1	Rfam other sncRNA	CRISPR RNA direct repeat element	1	0.0749565
RF00650	1	precursor	microRNA mir-153	1	0.0749565
RF00239	16	precursor	mir-124 microRNA precursor family	16	1.1993
RF00423	1	snoRNA	Small Cajal body specific RNA 4	1	0.0749565
RF00701	946824	precursor	microRNA mir-126	286069	21442.7
RF00464	137385	precursor	mir-92 microRNA precursor family	111841	8383.2
RF01182	4	snoRNA	Small nucleolar RNA SNORD11	4	0.299826
RF00186	30	snoRNA	Small nucleolar RNA SNORD101	30	2.24869
RF00731	5564	precursor	microRNA mir-155	5498	412.111
RF00340	3	snoRNA	Small nucleolar RNA SNORA36 family	3	0.224869
intron	65075	intron	intron	65075	4877.79
exon	206021	exon	exon	206021	15442.6
intergenic	5524441	intergenic	intergenic	5524441	414092

## Sheet: ZG1
sRNA id	Count(28671910)	Type	Description	UMI_count(13594862)	UMI_TPM
novel_mir1	586226	mature	mature	298888	20610
novel_mir2	152053	mature	mature	96316	6641.52
novel_mir3	37190	mature	mature	33485	2308.98
novel_mir4	17468	mature	mature	16494	1137.35
novel_mir5	87320	mature	mature	68209	4703.39
novel_mir6	48174	mature	mature	31879	2198.23
novel_mir7	17018	mature	mature	15974	1101.5
novel_mir8	25904	mature	mature	22887	1578.19
novel_mir9	50163	mature	mature	44902	3096.24
novel_mir10	36252	mature	mature	33206	2289.74
novel_mir11	25185	mature	mature	22642	1561.29
novel_mir12	35566	mature	mature	32813	2262.64
novel_mir13	21849	mature	mature	20210	1393.59
novel_mir14	17272	mature	mature	16112	1111.01
novel_mir15	19553	mature	mature	18427	1270.64
novel_mir16	24599	mature	mature	23254	1603.49
novel_mir17	16830	mature	mature	15376	1060.26
novel_mir18	5215	mature	mature	5115	352.708
novel_mir19	39510	mature	mature	34273	2363.31
novel_mir20	10240	mature	mature	9690	668.179
novel_mir21	11443	mature	mature	11029	760.511
novel_mir22	23873	mature	mature	21424	1477.3
novel_mir23	8185	mature	mature	7936	547.231
novel_mir24	8957	mature	mature	8734	602.258
novel_mir25	3128	mature	mature	3108	214.314
novel_mir26	10429	mature	mature	10105	696.796
novel_mir27	7001	mature	mature	6656	458.968
novel_mir28	2327	mature	mature	2311	159.356
novel_mir29	11216	mature	mature	10495	723.688
novel_mir30	9310	mature	mature	8761	604.12
novel_mir31	5051	mature	mature	4948	341.192
novel_mir32	6682	mature	mature	6439	444.005
novel_mir33	3827	mature	mature	3748	258.445
novel_mir34	2884	mature	mature	2848	196.385
novel_mir35	4576	mature	mature	4482	309.059
novel_mir36	8708	mature	mature	7932	546.955
novel_mir37	5971	mature	mature	5870	404.769
novel_mir38	3486	mature	mature	3434	236.793
novel_mir39	1408	mature	mature	1400	96.5378
novel_mir40	3897	mature	mature	3796	261.755
novel_mir41	2827	mature	mature	2803	193.282
novel_mir42	4988	mature	mature	4932	340.089
novel_mir43	2627	mature	mature	2623	180.87
novel_mir44	1083	mature	mature	1081	74.5409
novel_mir45	651	mature	mature	651	44.8901
novel_mir46	4150	mature	mature	4112	283.545
novel_mir47	2881	mature	mature	2841	195.903
novel_mir48	1175	mature	mature	1148	79.161
novel_mir49	65	mature	mature	65	4.48211
novel_mir50	4106	mature	mature	4043	278.787
novel_mir51	2797	mature	mature	2763	190.524
novel_mir52	525	mature	mature	523	36.0637
novel_mir53	1323	mature	mature	1317	90.8145
novel_mir54	2584	mature	mature	2573	177.423
novel_mir55	620	mature	mature	619	42.6835
novel_mir56	332	mature	mature	331	22.8243
novel_mir57	1025	mature	mature	1021	70.4036
novel_mir58	363	mature	mature	363	25.0309
novel_mir59	968	mature	mature	962	66.3352
novel_mir60	767	mature	mature	764	52.682
novel_mir61	297	mature	mature	297	20.4798
novel_mir62	1472	mature	mature	1465	101.02
novel_mir63	554	mature	mature	554	38.2014
novel_mir64	233	mature	mature	233	16.0666
novel_mir65	268	mature	mature	268	18.4801
novel_mir66	22	mature	mature	22	1.51702
novel_mir68	332	mature	mature	332	22.8932
novel_mir69	372	mature	mature	372	25.6515
novel_mir70	103	mature	mature	103	7.10242
novel_mir71	281	mature	mature	281	19.3765
novel_mir72	456	mature	mature	453	31.2369
novel_mir73	1081	mature	mature	1078	74.3341
novel_mir74	257	mature	mature	257	17.7216
novel_mir76	1206	mature	mature	1198	82.6087
novel_mir77	259	mature	mature	258	17.7905
novel_mir78	47	mature	mature	47	3.24091
novel_mir79	467	mature	mature	465	32.0643
novel_mir80	118	mature	mature	118	8.13675
novel_mir81	128	mature	mature	128	8.82631
novel_mir83	60	mature	mature	60	4.13733
novel_mir84	104	mature	mature	104	7.17138
novel_mir85	108	mature	mature	108	7.4472
novel_mir86	56	mature	mature	56	3.86151
novel_mir87	202	mature	mature	202	13.929
novel_mir88	82	mature	mature	82	5.65435
novel_mir89	37	mature	mature	37	2.55136
novel_mir90	202	mature	mature	202	13.929
novel_mir91	152	mature	mature	152	10.4812
novel_mir92	125	mature	mature	125	8.61944
novel_mir93	173	mature	mature	173	11.9293
novel_mir94	24	mature	mature	24	1.65493
novel_mir95	29	mature	mature	29	1.99971
novel_mir96	41	mature	mature	41	2.82718
novel_mir98	26	mature	mature	26	1.79284
novel_mir100	12	mature	mature	12	0.827467
novel_mir101	77	mature	mature	77	5.30958
novel_mir102	75	mature	mature	75	5.17167
novel_mir104	12	mature	mature	12	0.827467
novel_mir105	95	mature	mature	95	6.55078
novel_mir106	82	mature	mature	82	5.65435
novel_mir107	21	mature	mature	21	1.44807
novel_mir108	19	mature	mature	19	1.31016
novel_mir109	29	mature	mature	29	1.99971
novel_mir112	45	mature	mature	45	3.103
novel_mir113	15	mature	mature	15	1.03433
novel_mir114	33	mature	mature	33	2.27553
novel_mir116	11	mature	mature	11	0.758511
novel_mir117	32	mature	mature	32	2.20658
novel_mir118	19	mature	mature	19	1.31016
novel_mir121	19	mature	mature	19	1.31016
novel_mir124	20	mature	mature	20	1.37911
novel_mir128	225	mature	mature	225	15.515
novel_mir129	53	mature	mature	53	3.65464
novel_mir130	1753	mature	mature	1751	120.741
novel_mir131	71	mature	mature	71	4.89584
novel_mir132	40860	mature	mature	34718	2394
novel_mir133	29	mature	mature	29	1.99971
novel_mir134	1859	mature	mature	1843	127.085
novel_mir135	20	mature	mature	20	1.37911
novel_mir136	629	mature	mature	625	43.0972
novel_mir138	13444	mature	mature	12971	894.422
novel_mir139	10	mature	mature	10	0.689555
novel_mir141	303	mature	mature	303	20.8935
novel_mir142	90	mature	mature	90	6.206
novel_mir143	83	mature	mature	83	5.72331
novel_mir144	15	mature	mature	15	1.03433
novel_mir145	15	mature	mature	15	1.03433
novel_mir146	33	mature	mature	33	2.27553
novel_mir147	49	mature	mature	49	3.37882
novel_mir150	10342	mature	mature	9992	689.004
novel_mir151	10	mature	mature	10	0.689555
novel_mir152	28	mature	mature	27	1.8618
novel_mir155	13	mature	mature	13	0.896422
novel_mir156	422	mature	mature	422	29.0992
novel_mir157	19	mature	mature	19	1.31016
novel_mir158	254	mature	mature	253	17.4458
novel_mir160	15	mature	mature	15	1.03433
novel_mir161	42	mature	mature	42	2.89613
novel_mir162	96	mature	mature	96	6.61973
novel_mir163	189	mature	mature	189	13.0326
novel_mir164	48	mature	mature	48	3.30987
novel_mir165	1072	mature	mature	1066	73.5066
novel_mir166	14	mature	mature	14	0.965378
novel_mir169	37	mature	mature	37	2.55136
novel_mir172	13	mature	mature	13	0.896422
novel_mir173	76	mature	mature	76	5.24062
novel_mir174	76	mature	mature	76	5.24062
novel_mir175	13	mature	mature	13	0.896422
novel_mir180	33	mature	mature	33	2.27553
novel_mir183	32	mature	mature	32	2.20658
novel_mir184	15390	mature	mature	14084	971.17
novel_mir186	198	mature	mature	198	13.6532
novel_mir187	17839	mature	mature	17138	1181.76
novel_mir190	104	mature	mature	104	7.17138
novel_mir191	48	mature	mature	48	3.30987
novel_mir193	68	mature	mature	68	4.68898
novel_mir194	516	mature	mature	515	35.5121
novel_mir195	10	mature	mature	10	0.689555
novel_mir198	20	mature	mature	20	1.37911
novel_mir199	85	mature	mature	85	5.86122
novel_mir200	30	mature	mature	30	2.06867
novel_mir202	19	mature	mature	19	1.31016
novel_mir203	46	mature	mature	46	3.17196
novel_mir206	35	mature	mature	35	2.41344
novel_mir209	677	mature	mature	676	46.6139
novel_mir211	552	mature	mature	551	37.9945
novel_mir212	10	mature	mature	10	0.689555
novel_mir213	20	mature	mature	20	1.37911
novel_mir214	722	mature	mature	719	49.579
novel_mir215	28	mature	mature	28	1.93076
novel_mir216	15	mature	mature	15	1.03433
novel_mir217	43	mature	mature	43	2.96509
novel_mir222	17	mature	mature	17	1.17224
novel_mir223	39	mature	mature	39	2.68927
novel_mir224	179	mature	mature	178	12.2741
novel_mir225	14	mature	mature	14	0.965378
novel_mir228	345	mature	mature	343	23.6518
novel_mir230	101	mature	mature	101	6.96451
novel_mir232	90	mature	mature	90	6.206
novel_mir233	34088	mature	mature	23986	1653.97
novel_mir234	46	mature	mature	46	3.17196
novel_mir243	90	mature	mature	90	6.206
novel_mir244	234	mature	mature	232	15.9977
novel_mir246	10	mature	mature	10	0.689555
novel_mir247	29	mature	mature	29	1.99971
novel_mir249	63	mature	mature	63	4.3442
novel_mir251	764	mature	mature	754	51.9925
novel_mir253	12	mature	mature	12	0.827467
novel_mir254	12	mature	mature	12	0.827467
novel_mir255	101	mature	mature	101	6.96451
novel_mir258	10	mature	mature	10	0.689555
novel_mir260	115	mature	mature	115	7.92989
novel_mir263	315	mature	mature	314	21.652
novel_mir265	1885	mature	mature	1868	128.809
novel_mir266	45	mature	mature	44	3.03404
novel_mir267	710	mature	mature	709	48.8895
novel_mir268	36	mature	mature	36	2.4824
novel_mir269	50	mature	mature	50	3.44778
novel_mir270	13	mature	mature	13	0.896422
novel_mir271	17	mature	mature	17	1.17224
novel_mir272	38	mature	mature	38	2.62031
novel_mir273	12	mature	mature	12	0.827467
novel_mir277	16	mature	mature	16	1.10329
novel_mir278	10	mature	mature	10	0.689555
novel_mir279	18	mature	mature	18	1.2412
novel_mir280	86	mature	mature	86	5.93018
novel_mir281	15	mature	mature	15	1.03433
novel_mir282	11	mature	mature	11	0.758511
novel_mir283	15	mature	mature	15	1.03433
novel_mir289	510	mature	mature	509	35.0984
novel_mir292	191	mature	mature	191	13.1705
novel_mir295	48	mature	mature	47	3.24091
novel_mir298	13	mature	mature	13	0.896422
novel_mir300	36	mature	mature	36	2.4824
novel_mir301	165	mature	mature	165	11.3777
novel_mir302	13	mature	mature	13	0.896422
novel_mir305	93	mature	mature	93	6.41287
novel_mir307	19	mature	mature	19	1.31016
novel_mir308	16	mature	mature	16	1.10329
novel_mir313	69	mature	mature	68	4.68898
novel_mir316	45	mature	mature	45	3.103
novel_mir317	24	mature	mature	24	1.65493
novel_mir318	19	mature	mature	19	1.31016
novel_mir319	32	mature	mature	32	2.20658
novel_mir322	41	mature	mature	41	2.82718
novel_mir324	799	mature	mature	797	54.9576
novel_mir326	13	mature	mature	13	0.896422
novel_mir327	13	mature	mature	13	0.896422
novel_mir329	20	mature	mature	20	1.37911
novel_mir331	10	mature	mature	10	0.689555
novel_mir332	392	mature	mature	392	27.0306
novel_mir337	10	mature	mature	10	0.689555
novel_mir340	164	mature	mature	164	11.3087
novel_mir341	12	mature	mature	12	0.827467
novel_mir344	50	mature	mature	50	3.44778
novel_mir347	8460	mature	mature	8213	566.332
novel_mir349	16	mature	mature	16	1.10329
novel_mir351	437617	mature	mature	244230	16841
novel_mir354	12	mature	mature	12	0.827467
novel_mir357	167	mature	mature	167	11.5156
novel_mir358	312	mature	mature	312	21.5141
novel_mir363	13	mature	mature	13	0.896422
novel_mir365	121	mature	mature	121	8.34362
novel_mir366	84	mature	mature	84	5.79227
novel_mir368	138	mature	mature	137	9.44691
novel_mir369	71	mature	mature	71	4.89584
novel_mir370	43	mature	mature	43	2.96509
novel_mir377	13	mature	mature	13	0.896422
novel_mir379	175	mature	mature	174	11.9983
novel_mir381	6220	mature	mature	6010	414.423
novel_mir382	245	mature	mature	244	16.8252
novel_mir387	69	mature	mature	69	4.75793
novel_mir389	44	mature	mature	44	3.03404
novel_mir391	13	mature	mature	13	0.896422
novel_mir392	19	mature	mature	19	1.31016
novel_mir393	20	mature	mature	20	1.37911
novel_mir395	15	mature	mature	15	1.03433
novel_mir401	2058	mature	mature	2027	139.773
novel_mir402	28	mature	mature	28	1.93076
novel_mir405	19	mature	mature	19	1.31016
novel_mir409	13	mature	mature	13	0.896422
novel_mir410	17	mature	mature	17	1.17224
novel_mir412	52	mature	mature	52	3.58569
novel_mir413	13	mature	mature	13	0.896422
novel_mir415	176	mature	mature	176	12.1362
novel_mir417	171	mature	mature	171	11.7914
novel_mir418	38	mature	mature	38	2.62031
novel_mir420	4391	mature	mature	4356	300.37
novel_mir425	33	mature	mature	33	2.27553
novel_mir426	419	mature	mature	418	28.8234
novel_mir428	16	mature	mature	16	1.10329
novel_mir429	22	mature	mature	22	1.51702
novel_mir432	10	mature	mature	10	0.689555
novel_mir434	1544	mature	mature	1522	104.95
novel_mir435	81	mature	mature	81	5.5854
novel_mir436	3606	mature	mature	3520	242.724
novel_mir438	136	mature	mature	136	9.37795
novel_mir440	96	mature	mature	96	6.61973
novel_mir441	13	mature	mature	13	0.896422
novel_mir444	23	mature	mature	23	1.58598
novel_mir447	13	mature	mature	13	0.896422
novel_mir448	47	mature	mature	47	3.24091
novel_mir451	111	mature	mature	111	7.65407
novel_mir453	217	mature	mature	215	14.8254
novel_mir456	37	mature	mature	37	2.55136
novel_mir458	206	mature	mature	206	14.2048
novel_mir459	194	mature	mature	194	13.3774
novel_mir461	140	mature	mature	140	9.65378
novel_mir465	101	mature	mature	101	6.96451
novel_mir468	44	mature	mature	44	3.03404
novel_mir470	1733	mature	mature	1725	118.948
novel_mir471	215	mature	mature	213	14.6875
novel_mir472	24	mature	mature	24	1.65493
novel_mir473	11	mature	mature	11	0.758511
novel_mir478	237	mature	mature	237	16.3425
oar-miR-27a	19973	mature	mir-27	17328	1194.86
oar-miR-1185-5p	72	hairpin	mir-154	72	4.9648
oar-miR-668-3p	62	hairpin	mir-668	62	4.27524
oar-let-7d	24104	hairpin	let-7	20507	1414.07
oar-miR-25	2350	mature	mir-25	2242	154.598
oar-miR-376c-5p	129	hairpin	mir-368	129	8.89527
oar-miR-544-3p	3	mature	mir-544	3	0.206867
oar-miR-376c-3p	2268	hairpin	mir-368	2233	153.978
oar-let-7i	45079	hairpin	let-7	33384	2302.01
oar-miR-1197-3p	2	hairpin	mir-379	2	0.137911
oar-miR-433-5p	4	hairpin	mir-433	4	0.275822
oar-miR-329a-3p	1	mature	mir-329	1	0.0689555
oar-miR-485-3p	41	mature	mir-485	41	2.82718
oar-miR-493-3p	479	mature	mir-493	476	32.8228
oar-miR-19b	5330	mature	mir-19	4789	330.228
oar-miR-485-3p	6	hairpin	mir-485	6	0.413733
oar-miR-376e-5p,oar-miR-376b-5p	289	hairpin	mir-368	288	19.8592
oar-miR-411b-5p	201	mature	mir-379	200	13.7911
oar-miR-1185-5p	59	mature	mir-154	59	4.06838
oar-miR-221	5007	mature	mir-221	4760	328.228
oar-miR-323c	41	hairpin	mir-154	41	2.82718
oar-miR-432	320	hairpin	mir-432	319	21.9968
oar-miR-758-3p	2	mature	mir-379	2	0.137911
oar-miR-412-3p	33	hairpin	mir-412	33	2.27553
oar-miR-17-5p	401	mature	mir-17	398	27.4443
oar-miR-655-3p	20	hairpin	mir-154	20	1.37911
oar-miR-380-5p	17	mature	mir-379	17	1.17224
oar-let-7d	7230	mature	let-7	6727	463.864
oar-miR-431	8	hairpin	mir-431	8	0.551644
oar-miR-370-5p	4	hairpin	mir-370	4	0.275822
oar-miR-154a-3p	40	hairpin	mir-154	40	2.75822
oar-miR-3956-5p	2	mature	mir-3956	2	0.137911
oar-miR-376e-3p	88	hairpin	mir-368	88	6.06809
oar-miR-127	3	mature	mir-127	3	0.206867
oar-miR-495-3p	200	mature	mir-329	199	13.7222
oar-miR-380-3p	4417	mature	mir-379	4244	292.647
oar-miR-668-5p	1	mature	mir-668	1	0.0689555
oar-miR-26a	309132	hairpin	mir-26	92299	6364.53
oar-miR-362	3225	mature	mir-362	3144	216.796
oar-let-7f	131655	mature	let-7	68793	4743.66
oar-miR-30d	454	hairpin	mir-30	453	31.2369
oar-miR-10a	5742	hairpin	mir-10	5521	380.704
oar-miR-376c-3p	5064	mature	mir-368	4864	335.4
oar-miR-133	1164	mature	mir-133	1155	79.6437
oar-miR-369-3p	364	hairpin	mir-154	363	25.0309
oar-miR-106a	21	mature	mir-17	21	1.44807
oar-miR-21	283706	hairpin	mir-21	88657	6113.39
oar-miR-412-5p	2	mature	mir-412	2	0.137911
oar-miR-99a	22740	mature	mir-10	17741	1223.34
oar-miR-496-3p	18	mature	mir-154	18	1.2412
oar-miR-544-3p	43	hairpin	mir-544	43	2.96509
oar-miR-30b	1034	mature	mir-30	1025	70.6794
oar-miR-432	303	mature	mir-432	303	20.8935
oar-miR-543-3p	347	mature	mir-329	347	23.9276
oar-miR-23b	8709	hairpin	mir-23	7986	550.679
oar-miR-154a-3p	249	mature	mir-154	249	17.1699
oar-miR-181a	53506	hairpin	mir-181	37539	2588.52
oar-miR-376d	37	mature	mir-368	37	2.55136
oar-miR-329a-3p	1	hairpin	mir-329	1	0.0689555
oar-miR-3958-3p	228	mature	mir-154	226	15.584
oar-miR-431	27	mature	mir-431	27	1.8618
oar-miR-381-5p	8	mature	mir-154	8	0.551644
oar-miR-655-5p	7	mature	mir-154	7	0.482689
oar-miR-409-5p	15	hairpin	mir-154	15	1.03433
oar-miR-27a	113576	hairpin	mir-27	56892	3923.02
oar-miR-152	25578	hairpin	mir-148	21323	1470.34
oar-miR-411a-3p	613	hairpin	mir-379	611	42.1318
oar-miR-494-5p	10	mature	mir-154	10	0.689555
oar-miR-380-5p	6	hairpin	mir-379	6	0.413733
oar-miR-380-3p	333	hairpin	mir-379	331	22.8243
oar-miR-329b-5p	2	hairpin	mir-329	2	0.137911
oar-miR-99a	270778	hairpin	mir-10	94825	6538.71
oar-let-7b	74725	mature	let-7	49176	3390.96
oar-miR-374b	376	hairpin	mir-374	376	25.9273
oar-miR-382-3p	45	mature	mir-154	45	3.103
oar-miR-29b	15327	hairpin	mir-29	13770	949.518
oar-miR-19b	29039	hairpin	mir-19	22861	1576.39
oar-let-7c	57433	mature	let-7	39158	2700.16
oar-miR-136	23	mature	mir-136	23	1.58598
oar-miR-377-3p	18	hairpin	mir-154	18	1.2412
oar-miR-3959-3p	10	mature	mir-379	10	0.689555
oar-miR-150	12441	hairpin	mir-150	11339	781.887
oar-let-7i	79185	mature	let-7	49190	3391.92
oar-miR-148a	5121	mature	mir-148	4920	339.261
oar-miR-376b-3p	5026	mature	mir-368	4843	333.952
oar-miR-381-3p	8	hairpin	mir-154	8	0.551644
oar-miR-26b	51607	mature	mir-26	37791	2605.9
oar-miR-655-3p	101	mature	mir-154	101	6.96451
oar-miR-379-3p	260	mature	mir-379	260	17.9284
oar-miR-379-5p	1264	mature	mir-379	1253	86.4013
oar-miR-410-3p	121	mature	mir-154	121	8.34362
oar-miR-125b	6482	hairpin	mir-10	6087	419.732
oar-miR-362	605	hairpin	mir-362	600	41.3733
oar-miR-134-3p	3	hairpin	mir-134	3	0.206867
oar-miR-23b	9399	mature	mir-23	8758	603.913
oar-miR-544-5p	28	mature	mir-544	28	1.93076
oar-miR-26a	1150389	mature	mir-26	113584	7832.25
oar-miR-23a	75490	hairpin	mir-23	39760	2741.67
oar-miR-494-3p	275	mature	mir-154	274	18.8938
oar-miR-16b	50157	mature	mir-15	36907	2544.94
oar-miR-323c	154	mature	mir-154	154	10.6192
oar-miR-154b-5p	797	hairpin	mir-154	793	54.6817
oar-miR-107	113	mature	mir-103	112	7.72302
oar-miR-329a-5p	4	mature	mir-329	4	0.275822
oar-miR-22-3p	70912	mature	mir-22	43258	2982.88
oar-miR-106b	343	mature	mir-17	342	23.5828
oar-miR-411a-3p	645	mature	mir-379	642	44.2695
oar-miR-412-3p	72	mature	mir-412	72	4.9648
oar-miR-494-3p	66	hairpin	mir-154	66	4.55107
oar-miR-377-5p	7	mature	mir-154	7	0.482689
oar-miR-3959-5p	163	hairpin	mir-379	163	11.2398
oar-miR-539-3p	10	mature	mir-154	10	0.689555
oar-miR-539-5p	5	hairpin	mir-154	5	0.344778
oar-miR-143	309775	hairpin	mir-143	82378	5680.42
oar-miR-29a	133547	mature	mir-29	68709	4737.87
oar-miR-376a-3p	20	mature	mir-368	20	1.37911
oar-miR-181a	155429	mature	mir-181	74810	5158.56
oar-miR-1193-5p	1	hairpin	mir-1193	1	0.0689555
oar-miR-30a-5p	12665	mature	mir-30	11593	799.402
oar-miR-493-5p	896	mature	mir-493	891	61.4394
oar-miR-665-3p	132	hairpin	mir-665	131	9.03318
oar-miR-487b-3p	1312	mature	mir-154	1301	89.7112
oar-miR-1185-3p	3	mature	mir-154	3	0.206867
oar-miR-410-3p	28	hairpin	mir-154	28	1.93076
oar-miR-487a-5p	54	mature	mir-154	54	3.7236
oar-miR-218a	2126	mature	mir-218	2087	143.91
oar-miR-30b	29236	hairpin	mir-30	21004	1448.34
oar-miR-30a-5p	67955	hairpin	mir-30	40939	2822.97
oar-miR-200b	2014	hairpin	mir-8	1962	135.291
oar-miR-329b-5p	3	mature	mir-329	3	0.206867
oar-miR-152	2507	mature	mir-148	2466	170.044
oar-miR-495-3p	194	hairpin	mir-329	194	13.3774
oar-miR-409-3p	1009	mature	mir-154	996	68.6797
oar-miR-29b	1172	mature	mir-29	1160	79.9884
oar-let-7a	76279	hairpin	let-7	47529	3277.39
oar-miR-3959-5p	715	mature	mir-379	710	48.9584
oar-miR-543-3p	613	hairpin	mir-329	605	41.7181
oar-miR-487a-3p	1	mature	mir-154	1	0.0689555
oar-miR-487b-3p	1113	hairpin	mir-154	1101	75.9201
oar-miR-10b	2048	hairpin	mir-10	2022	139.428
oar-miR-107	196	hairpin	mir-103	195	13.4463
oar-miR-1185-3p	1	hairpin	mir-154	1	0.0689555
oar-miR-411b-3p	2	mature	mir-379	2	0.137911
oar-miR-323a-3p	15	mature	mir-154	15	1.03433
oar-miR-200a	588	hairpin	mir-8	587	40.4769
oar-let-7g	120954	mature	let-7	65081	4487.7
oar-miR-376a-3p	7	hairpin	mir-368	7	0.482689
oar-let-7f	557717	hairpin	let-7	119174	8217.71
oar-miR-433-3p	41	hairpin	mir-433	41	2.82718
oar-miR-148a	7107	hairpin	mir-148	6748	465.312
oar-miR-369-5p	2483	mature	mir-154	2377	163.907
oar-miR-1197-3p	2	mature	mir-379	2	0.137911
oar-miR-433-3p	141	mature	mir-433	141	9.72273
oar-miR-30c	1779	hairpin	mir-30	1762	121.5
oar-miR-22-3p	1604621	hairpin	mir-22	137096	9453.53
oar-miR-377-3p	40	mature	mir-154	40	2.75822
oar-miR-29a	69965	hairpin	mir-29	44108	3041.49
oar-miR-323a-3p	31	hairpin	mir-154	31	2.13762
oar-miR-200c	650	hairpin	mir-8	640	44.1315
oar-miR-106b	854	hairpin	mir-17	846	58.3364
oar-miR-377-5p	14	hairpin	mir-154	14	0.965378
oar-miR-25	14053	hairpin	mir-25	12502	862.082
oar-miR-200a	30	mature	mir-8	30	2.06867
oar-miR-329a-5p	1	hairpin	mir-329	1	0.0689555
oar-miR-369-3p	1137	mature	mir-154	1126	77.6439
oar-miR-665-3p	55	mature	mir-665	55	3.79255
oar-miR-382-3p	221	hairpin	mir-154	220	15.1702
oar-miR-23a	31761	mature	mir-23	19714	1359.39
oar-miR-370-3p	1	mature	mir-370	1	0.0689555
oar-miR-154b-5p	1527	mature	mir-154	1491	102.813
oar-miR-143	399862	mature	mir-143	98468	6789.91
oar-miR-30a-3p	3844	hairpin	mir-30	3745	258.239
oar-miR-539-3p	7	hairpin	mir-154	7	0.482689
oar-miR-200c	59	mature	mir-8	59	4.06838
oar-miR-299-5p	5	mature	mir-299	5	0.344778
oar-miR-136	186	hairpin	mir-136	186	12.8257
oar-miR-369-5p	490	hairpin	mir-154	489	33.7193
oar-miR-495-5p	41	hairpin	mir-329	41	2.82718
oar-let-7b	218297	hairpin	let-7	84308	5813.5
oar-let-7g	164999	hairpin	let-7	74312	5124.22
oar-miR-17-5p	3367	hairpin	mir-17	3290	226.864
oar-miR-191	53881	hairpin	mir-191	38213	2635
oar-miR-496-3p	88	hairpin	mir-154	88	6.06809
oar-miR-10b	170	mature	mir-10	170	11.7224
oar-miR-199a-3p	56588	hairpin	mir-199	40085	2764.08
oar-miR-411a-5p	16567	mature	mir-379	13969	963.24
oar-miR-411a-5p	14274	hairpin	mir-379	12368	852.842
oar-miR-3959-3p	17	hairpin	mir-379	17	1.17224
oar-miR-106a	358	hairpin	mir-17	356	24.5482
oar-miR-323a-5p	5	hairpin	mir-154	5	0.344778
oar-miR-668-3p	25	mature	mir-668	25	1.72389
oar-miR-26b	68713	hairpin	mir-26	46081	3177.54
oar-miR-191	227667	mature	mir-191	73108	5041.2
oar-miR-199a-3p	99765	mature	mir-199	58187	4012.32
oar-miR-544-5p	1	hairpin	mir-544	1	0.0689555
oar-miR-493-5p	258	hairpin	mir-493	256	17.6526
oar-miR-495-5p	3	mature	mir-329	3	0.206867
oar-miR-376d	140	hairpin	mir-368	140	9.65378
oar-miR-409-3p	690	hairpin	mir-154	683	47.0966
oar-miR-485-5p	494	mature	mir-485	488	33.6503
oar-miR-134-5p	24	mature	mir-134	24	1.65493
oar-miR-3958-3p	293	hairpin	mir-154	292	20.135
oar-miR-487a-3p	6	hairpin	mir-154	6	0.413733
oar-miR-16b	234494	hairpin	mir-15	87324	6021.47
oar-miR-487a-5p	22	hairpin	mir-154	21	1.44807
oar-miR-150	49500	mature	mir-150	34026	2346.28
oar-miR-370-3p	5	hairpin	mir-370	5	0.344778
oar-miR-493-3p	1121	hairpin	mir-493	1112	76.6786
oar-miR-218a	565	hairpin	mir-218	560	38.6151
oar-miR-3957-3p	7	mature	mir-3957	7	0.482689
oar-miR-376b-3p	8229	hairpin	mir-368	7777	536.267
oar-miR-3957-3p	1	hairpin	mir-3957	1	0.0689555
oar-miR-127	23441	hairpin	mir-127	16839	1161.14
oar-miR-374a	350	hairpin	mir-374	349	24.0655
oar-miR-379-5p	12205	hairpin	mir-379	11114	766.372
oar-miR-299-5p	10	hairpin	mir-299	10	0.689555
oar-miR-374a	112	mature	mir-374	112	7.72302
oar-miR-154b-3p	3	mature	mir-154	3	0.206867
oar-miR-329b-3p	8	hairpin	mir-329	8	0.551644
oar-miR-221	2305	hairpin	mir-221	2251	155.219
oar-miR-655-5p	4	hairpin	mir-154	4	0.275822
oar-miR-412-5p	7	hairpin	mir-412	7	0.482689
oar-miR-194	49670	mature	mir-194	24530	1691.48
oar-miR-485-5p	206	hairpin	mir-485	206	14.2048
oar-miR-103	9599	hairpin	mir-103	8983	619.428
oar-miR-411b-3p	181	hairpin	mir-379	181	12.481
oar-miR-541-5p	4	hairpin	mir-541	4	0.275822
oar-miR-133	1547	hairpin	mir-133	1530	105.502
oar-miR-3955-5p	2	hairpin	mir-3955	2	0.137911
oar-miR-541-5p	1	mature	mir-541	1	0.0689555
oar-miR-200b	3181	mature	mir-8	3102	213.9
oar-miR-134-5p	12	hairpin	mir-134	12	0.827467
oar-miR-103	2999	mature	mir-103	2892	199.419
oar-miR-376e-5p,oar-miR-376b-5p	438	mature	mir-368	437	30.1336
oar-miR-154a-5p	19	hairpin	mir-154	19	1.31016
oar-miR-3958-5p	2	hairpin	mir-154	2	0.137911
oar-miR-376c-5p	90	mature	mir-368	90	6.206
oar-miR-21	741657	mature	mir-21	125217	8634.41
oar-miR-370-5p	5	mature	mir-370	5	0.344778
oar-miR-194	45628	hairpin	mir-194	32547	2244.3
oar-miR-323a-5p	9	mature	mir-154	9	0.6206
oar-miR-30c	405	mature	mir-30	404	27.858
oar-miR-10a	662	mature	mir-10	657	45.3038
oar-miR-154a-5p	57	mature	mir-154	57	3.93047
oar-miR-379-3p	53	hairpin	mir-379	53	3.65464
oar-miR-381-5p	1	hairpin	mir-154	1	0.0689555
oar-miR-409-5p	7	mature	mir-154	7	0.482689
oar-miR-382-5p	184	mature	mir-154	184	12.6878
oar-miR-494-5p	24	hairpin	mir-154	24	1.65493
oar-miR-125b	6609	mature	mir-10	6303	434.627
oar-miR-329b-3p	4	mature	mir-329	4	0.275822
oar-miR-382-5p	119	hairpin	mir-154	119	8.20571
oar-miR-3955-5p	5	mature	mir-3955	5	0.344778
oar-miR-30d	1616	mature	mir-30	1565	107.915
oar-miR-30a-3p	2485	mature	mir-30	2409	166.114
oar-miR-3957-5p	1	hairpin	mir-3957	1	0.0689555
oar-miR-758-3p	25	hairpin	mir-379	25	1.72389
oar-miR-374b	1815	mature	mir-374	1790	123.43
oar-miR-376e-3p	570	mature	mir-368	570	39.3047
oar-miR-411b-5p	107	hairpin	mir-379	107	7.37824
oar-miR-3958-5p	10	mature	mir-154	10	0.689555
oar-miR-3957-5p	3	mature	mir-3957	3	0.206867
oar-let-7c	13297	hairpin	let-7	11708	807.332
oar-let-7a	457014	mature	let-7	110515	7620.62
oar-miR-539-5p	7	mature	mir-154	7	0.482689
RF00942	13	precursor	microRNA mir-1224	13	0.896422
RF00051	16511	precursor	mir-17 microRNA precursor family	15714	1083.57
RF00413	3	snoRNA	Small nucleolar RNA SNORA19	3	0.206867
RF01362	1	Rfam other sncRNA	CRISPR RNA direct repeat element	1	0.0689555
RF00047	7	precursor	mir-2 microRNA precursor	7	0.482689
RF00660	1	precursor	microRNA mir-214	1	0.0689555
RF01335	5	Rfam other sncRNA	CRISPR RNA direct repeat element	5	0.344778
RF00101	1	Rfam other sncRNA	SraC/RyeA RNA	1	0.0689555
RF00694	4	precursor	microRNA mir-137	4	0.275822
RF00608	75	snoRNA	Small nucleolar RNA SNORD99	75	5.17167
RF00445	1	precursor	mir-399 microRNA precursor family	1	0.0689555
RF01118	150	rRNA	Pseudoknot of the domain G(G12) of 23S ribosomal RNA	150	10.3433
RF01768	2	Rfam other sncRNA	ribosomal frameshift site	2	0.137911
RF00658	1890	precursor	microRNA mir-21	1888	130.188
RF00067	21	snoRNA	Small nucleolar RNA SNORD15	21	1.44807
RF01679	1	Rfam other sncRNA	Pseudomonas sRNA P36	1	0.0689555
RF00840	7	precursor	microRNA mir-374	7	0.482689
RF00272	7	snoRNA	Small nucleolar RNA SNORA67	7	0.482689
RF00581	117	snoRNA	Small nucleolar SNORD12/SNORD106	117	8.0678
RF01833	11	Rfam other sncRNA	ribosomal frameshift site	11	0.758511
RF00003	59	snRNA	U1 spliceosomal RNA	59	4.06838
RF00752	8	precursor	microRNA mir-14	8	0.551644
RF01268	39	snoRNA	Small Cajal body-specific RNA 2	39	2.68927
RF00493	55	snoRNA	Small nucleolar RNA U2-30	55	3.79255
RF00604	2	snoRNA	Small nucleolar RNA SNORD88	2	0.137911
RF00375	6853	Rfam other sncRNA	HIV primer binding site (PBS)	6773	467.036
RF00071	15	snoRNA	Small nucleolar RNA SNORD73	15	1.03433
RF00342	18	snoRNA	Small nucleolar RNA Z40	18	1.2412
RF02263	2	Rfam other sncRNA	MAT2A 3'UTR stem loop D	2	0.137911
RF00588	12	snoRNA	Small nucleolar RNA SNORD41	12	0.827467
RF00090	634	snoRNA	Small nucleolar RNA SNORA74	634	43.7178
RF01192	11	snoRNA	Small nucleolar RNA SNORD11B	11	0.758511
RF02182	8	Rfam other sncRNA	ST7 antisense RNA 2 conserved region 2	8	0.551644
RF00706	2	precursor	microRNA mir-263	2	0.137911
RF01534	1	snoRNA	Trypanosomatid snoRNA TB10Cs4H4	1	0.0689555
RF00283	5	snoRNA	small Cajal body-specific RNA 18	5	0.344778
RF01687	4	Rfam other sncRNA	Acido-Lenti-1 RNA	4	0.275822
RF00891	190	precursor	microRNA mir-671	190	13.1016
RF02423	3	Rfam other sncRNA	Burkholderia sRNA Bp1_Cand871_SIPHT	3	0.206867
RF00431	12	snoRNA	Small nucleolar RNA SNORA55	12	0.827467
RF00912	361	precursor	microRNA mir-877	360	24.824
RF00674	38	precursor	microRNA mir-187	38	2.62031
RF00704	6	precursor	microRNA MIR397	6	0.413733
RF00677	167	precursor	microRNA MIR168	167	11.5156
RF00686	86	precursor	microRNA mir-338	86	5.93018
RF00657	7	precursor	microRNA mir-184	7	0.482689
RF00249	1	precursor	mir-46/mir-47/mir-281 microRNA precursor family	1	0.0689555
RF00593	139	snoRNA	Small nucleolar RNA U83B	138	9.51587
RF00517	1	Rfam other sncRNA	serC leader	1	0.0689555
RF00647	13	precursor	microRNA MIR164	13	0.896422
RF01173	5	snoRNA	Small nucleolar RNA U105B	5	0.344778
RF00567	55	snoRNA	Small nucleolar RNA SNORD17	55	3.79255
RF00007	1	snRNA	U12 minor spliceosomal RNA	1	0.0689555
RF00133	39	snoRNA	Small nucleolar RNA Z195/SNORD33/SNORD32 family	39	2.68927
RF01852	3	tRNA	Selenocysteine transfer RNA	3	0.206867
RF01955	2	Rfam other sncRNA	Nuclear enriched abundant transcript 1 conserved region 1	2	0.137911
RF01707	3	Rfam other sncRNA	JUMPstart RNA	3	0.206867
RF00502	5	Rfam other sncRNA	Turnip crinkle virus (TCV) core promoter hairpin (Pr)	5	0.344778
RF00717	1	precursor	microRNA mir-315	1	0.0689555
RF01883	2	Rfam other sncRNA	Taurine upregulated gene 1 conserved region 2	2	0.137911
RF00085	7	snoRNA	Small nucleolar RNA SNORD28	7	0.482689
RF01855	3	Rfam other sncRNA	Plant signal recognition particle RNA	3	0.206867
RF00217	362	snoRNA	Small nucleolar RNA SNORD20	362	24.9619
RF00890	85	precursor	microRNA mir-668	85	5.86122
RF00180	14	Rfam other sncRNA	Renin stability regulatory element (REN-SRE)	14	0.965378
RF00022	3	Rfam other sncRNA	GcvB RNA	3	0.206867
RF00137	47	snoRNA	Small nucleolar RNA SNORD83	47	3.24091
RF00666	7	precursor	microRNA mir-32	7	0.482689
RF00231	2	snoRNA	Small Cajal body specific RNA 13	2	0.137911
RF01794	1	Rfam other sncRNA	sok antitoxin	1	0.0689555
RF01124	1	snoRNA	Small nucleolar RNA sR36	1	0.0689555
RF01959	528	rRNA	Archaeal small subunit ribosomal RNA	528	36.4085
RF01090	4	Rfam other sncRNA	Edr gene ribosomal frameshift signal	4	0.275822
RF01977	1	Rfam other sncRNA	HOX antisense intergenic RNA myeloid 1 conserved region 3	1	0.0689555
RF00744	3489	precursor	microRNA mir-361	3424	236.104
RF02227	1	Rfam other sncRNA	Proteobacterial sRNA sX8	1	0.0689555
RF01200	7	snoRNA	Small nucleolar RNA SNORD125	7	0.482689
RF01351	1	Rfam other sncRNA	CRISPR RNA direct repeat element	1	0.0689555
RF01130	4	snoRNA	Small nucleolar RNA sR46	4	0.275822
RF00151	47	snoRNA	Small nucleolar RNA SNORD58	47	3.24091
RF00075	432	precursor	mir-166 microRNA precursor	430	29.6509
RF02359	7	Rfam other sncRNA	Bacteriophage MS2 operator hairpin	7	0.482689
RF00693	59	precursor	microRNA mir-147	59	4.06838
RF00700	2719	precursor	microRNA mir-375	2652	182.87
RF00783	10910	precursor	microRNA mir-484	10596	730.653
RF00695	124	precursor	microRNA MIR398	123	8.48153
RF00088	20	snoRNA	Small nucleolar RNA SNORD30	20	1.37911
RF00563	119	snoRNA	Small nucleolar RNA SNORA53	119	8.20571
RF00156	22	snoRNA	Small nucleolar RNA SNORA70	22	1.51702
RF00288	1	snoRNA	Z30 small nucleolar RNA	1	0.0689555
RF00402	6	snoRNA	Small nucleolar RNA SNORA25	6	0.413733
RF01129	1	snoRNA	Small nucleolar RNA sR44	1	0.0689555
RF00518	4	Rfam other sncRNA	speF leader	4	0.275822
RF00287	72	snoRNA	Small nucleolar RNA SNORD44	72	4.9648
RF00175	1	Rfam other sncRNA	Human immunodeficiency virus type 1 dimerisation initiation site	1	0.0689555
RF00679	50	precursor	microRNA mir-210	50	3.44778
RF00662	602	precursor	microRNA mir-132	601	41.4423
RF00056	14	snoRNA	Small nucleolar RNA SNORA71	14	0.965378
RF00572	1122	snoRNA	Small nucleolar RNA SNORD66	1117	77.0233
RF00076	11141	precursor	mir-181 microRNA precursor	10872	749.685
RF00072	30	snoRNA	Small nucleolar RNA SNORA75	30	2.06867
RF01277	8	snoRNA	Small nucleolar RNA U54	8	0.551644
RF00341	4	snoRNA	Small nucleolar RNA Z39	4	0.275822
RF01843	1	Rfam other sncRNA	neiserria ribosomal frameshift element	1	0.0689555
RF02223	17	Rfam other sncRNA	Proteobacterial sRNA sX4	17	1.17224
RF01283	1	snoRNA	Small nucleolar RNA U30	1	0.0689555
RF00276	3	snoRNA	Small nucleolar RNA SNORD52	3	0.206867
RF00412	49	snoRNA	Small nucleolar RNA SNORA21	49	3.37882
RF01111	1	Rfam other sncRNA	Pseudoknot of upstream pseudoknot domain (UPD) of the 3'UTR	1	0.0689555
RF00899	2	precursor	microRNA mir-235	2	0.137911
RF01844	1	snRNA	SmY spliceosomal RNA	1	0.0689555
RF00416	25	snoRNA	Small nucleolar RNA SNORA43	25	1.72389
RF00619	24	snRNA	U6atac minor spliceosomal RNA	24	1.65493
RF00409	5	snoRNA	Small nucleolar RNA SNORA7	5	0.344778
RF02162	6	Rfam other sncRNA	XIST RNA A repeat	6	0.413733
RF00656	1	precursor	microRNA mir-205	1	0.0689555
RF00522	1	Rfam other sncRNA	PreQ1 riboswitch	1	0.0689555
RF00646	440497	precursor	microRNA mir-204	169668	11699.5
RF00438	2	snoRNA	Small nucleolar RNA SNORA33	2	0.137911
RF00582	14	snoRNA	Small Cajal body specific RNA 14	14	0.965378
RF01327	1	Rfam other sncRNA	CRISPR RNA direct repeat element	1	0.0689555
RF00001	16	rRNA	5S ribosomal RNA	16	1.10329
RF01837	1	Rfam other sncRNA	togavirus ribosomal frameshift element	1	0.0689555
RF01299	18	snoRNA	Small nucleolar RNA SNORD2	18	1.2412
RF01183	4	snoRNA	Small nucleolar RNA SNORD19B	4	0.275822
RF00414	4	snoRNA	Small nucleolar RNA SNORA22	4	0.275822
RF02194	48	Rfam other sncRNA	Bacterial antisense RNA HPnc0260	48	3.30987
RF00157	42	snoRNA	Small nucleolar RNA SNORD55/SNORD39	42	2.89613
RF02543	8915	rRNA	Eukaryotic large subunit ribosomal RNA	8899	613.635
RF00483	1	Rfam other sncRNA	Insulin-like growth factor II IRES	1	0.0689555
RF00592	376	snoRNA	Small nucleolar RNA SNORD78	375	25.8583
RF00614	1	snoRNA	Small nucleolar RNA SNORA11	1	0.0689555
RF00678	60	precursor	microRNA mir-140	60	4.13733
RF00649	5379	precursor	microRNA mir-128	5309	366.085
RF00190	28	snoRNA	Small nucleolar RNA SNORA16B/SNORA16A family	27	1.8618
RF00696	1666	precursor	microRNA mir-203	1655	114.121
RF00195	4	Rfam other sncRNA	RsmY RNA family	4	0.275822
RF00100	387	Rfam other sncRNA	7SK RNA	387	26.6858
RF00245	399	precursor	mir-19 microRNA precursor family	399	27.5133
RF00248	2	precursor	mir-148/mir-152 microRNA precursor family	2	0.137911
RF00192	1	Rfam other sncRNA	Bovine leukaemia virus RNA packaging signal	1	0.0689555
RF00177	4242	rRNA	Bacterial small subunit ribosomal RNA	4233	291.889
RF00575	3	snoRNA	Small nucleolar RNA SNORD70	3	0.206867
RF02471	1	Rfam other sncRNA	Actinobacteria sRNA Ms_IGR-5	1	0.0689555
RF01851	75	Rfam other sncRNA	Cyanobacteria transfer-messenger RNA	75	5.17167
RF00711	745	precursor	microRNA mir-449	742	51.165
RF00919	401	precursor	microRNA mir-874	400	27.5822
RF00004	264	snRNA	U2 spliceosomal RNA	264	18.2043
RF01022	1	precursor	microRNA mir-611	1	0.0689555
RF01716	32	Rfam other sncRNA	PhotoRC-I RNA	32	2.20658
RF01308	1	snoRNA	Small nucleolar RNA sR58	1	0.0689555
RF00284	1119	snoRNA	Small nucleolar RNA SNORD74	1108	76.4027
RF00607	4	snoRNA	Small nucleolar RNA SNORD98	4	0.275822
RF00764	1	precursor	microRNA mir-191	1	0.0689555
RF02260	1	Rfam other sncRNA	MAT2A 3'UTR stem loop A	1	0.0689555
RF00653	84	precursor	microRNA mir-22	84	5.79227
RF02516	1	precursor	mir-393 microRNA precursor family	1	0.0689555
RF01973	1	Rfam other sncRNA	H19 conserved region 2	1	0.0689555
RF01274	1	snoRNA	Small nucleolar RNA sR45	1	0.0689555
RF02278	11	Rfam other sncRNA	Betaproteobacteria toxic small RNA	11	0.758511
RF01849	114	Rfam other sncRNA	Alphaproteobacteria transfer-messenger RNA	114	7.86093
RF01225	5	snoRNA	Small nucleolar RNA ACA64	5	0.344778
RF00270	225	snoRNA	Small nucleolar RNA SNORD61	224	15.446
RF02540	38	rRNA	Archaeal large subunit ribosomal RNA	38	2.62031
RF00452	1	precursor	mir-172 microRNA precursor family	1	0.0689555
RF01140	1	snoRNA	Small nucleolar RNA sR20	1	0.0689555
RF01295	16	snoRNA	Small Cajal body-specific RNA 7	16	1.10329
RF00053	37369	precursor	mir-7 microRNA precursor	31654	2182.72
RF01753	4	Rfam other sncRNA	psbNH RNA	4	0.275822
RF01170	3	snoRNA	Small nucleolar RNA U61	3	0.206867
RF00277	1	snoRNA	Small nucleolar RNA SNORD49	1	0.0689555
RF00216	1	Rfam other sncRNA	c-myc internal ribosome entry site (IRES)	1	0.0689555
RF01068	1	Rfam other sncRNA	mini-ykkC RNA motif	1	0.0689555
RF00675	3797	precursor	microRNA mir-145	3623	249.826
RF02523	1	Rfam other sncRNA	Repression of heat shock gene expression (ROSE) element	1	0.0689555
RF00144	38669	precursor	mir-199 microRNA precursor	33185	2288.29
RF01306	2	snoRNA	Small nucleolar RNA sR52	2	0.137911
RF00429	4	snoRNA	Small nucleolar RNA SNORA29	4	0.275822
RF00289	4760	snoRNA	Small nucleolar RNA SNORD104	4638	319.816
RF00282	44	snoRNA	Small nucleolar RNA SNORD48	44	3.03404
RF01139	2	snoRNA	Small nucleolar RNA sR2	2	0.137911
RF00690	18	precursor	microRNA MIR408	18	1.2412
RF00459	2297	Rfam other sncRNA	Mason-Pfizer monkey virus packaging signal	2240	154.46
RF00637	26	precursor	microRNA mir-276	26	1.79284
RF01135	1	snoRNA	Small nucleolar RNA sR24	1	0.0689555
RF00032	7	Rfam other sncRNA	Histone 3' UTR stem-loop	7	0.482689
RF00029	1	Rfam other sncRNA	Group II catalytic intron	1	0.0689555
RF00397	16	snoRNA	Small nucleolar RNA SNORA14	16	1.10329
RF00010	17	Rfam other sncRNA	Bacterial RNase P class A	17	1.17224
RF01074	1	Rfam other sncRNA	Putative RNA-dependent RNA polymerase ribosomal frameshift site	1	0.0689555
RF00052	3539	precursor	lin-4 microRNA precursor	3446	237.621
RF01952	1	Rfam other sncRNA	SOX2 overlapping transcript exon 2	1	0.0689555
RF01668	28	Rfam other sncRNA	Pseudomonas sRNA P10	28	1.93076
RF00257	8603	precursor	mir-194 microRNA precursor family	7798	537.715
RF01291	6	snoRNA	Small nucleolar RNA SNORD97	6	0.413733
RF01229	49	snoRNA	Small nucleolar RNA SNORA84	49	3.37882
RF00136	13	snoRNA	Small nucleolar RNA SNORD81	13	0.896422
RF02061	544	precursor	microRNA mir-301	543	37.4429
RF00112	1	Rfam other sncRNA	CyaR/Rye RNA	1	0.0689555
RF00682	6	precursor	microRNA mir-144	6	0.413733
RF01867	8	Rfam other sncRNA	caulobacter sRNA CC2171	8	0.551644
RF00655	6	precursor	microRNA mir-28	6	0.413733
RF00553	2	snoRNA	Small Cajal body specific RNA 1	2	0.137911
RF00455	2	precursor	mir-15 microRNA precursor family	2	0.137911
RF00569	6	snoRNA	Small nucleolar RNA SNORD19	6	0.413733
RF02553	55	Rfam other sncRNA	Y RNA-like	55	3.79255
RF00089	225	snoRNA	Small nucleolar RNA SNORD31	225	15.515
RF01866	10	snoRNA	C. elegans snoRNA ceN33	10	0.689555
RF00191	17	snoRNA	Small nucleolar RNA SNORA57	17	1.17224
RF01793	1	Rfam other sncRNA	ffh sRNA	1	0.0689555
RF00671	103	precursor	microRNA mir-138	103	7.10242
RF01278	2	snoRNA	Small nucleolar RNA SNORD109A	2	0.137911
RF00392	25	snoRNA	Small nucleolar RNA SNORA5	25	1.72389
RF02347	1	Rfam other sncRNA	Alphaproteobacterial sRNA ar45	1	0.0689555
RF01423	1	snoRNA	small nucleolar RNA snoR117	1	0.0689555
RF00264	30	snoRNA	Small nucleolar RNA SNORA64/SNORA10 family	30	2.06867
RF00689	1	precursor	microRNA MIR390	1	0.0689555
RF01330	3	Rfam other sncRNA	CRISPR RNA direct repeat element	3	0.206867
RF00715	4	precursor	microRNA mir-383	4	0.275822
RF02500	1	Rfam other sncRNA	Rhizobiales sRNA Atu_C6	1	0.0689555
RF01092	1	Rfam other sncRNA	Gag/pol translational readthrough site	1	0.0689555
RF00439	7	snoRNA	Small nucleolar RNA SNORD87	7	0.482689
RF00644	221596	precursor	microRNA mir-27	174656	12043.5
RF00422	6	snoRNA	Small Cajal body specific RNA 24	6	0.413733
RF00285	2	snoRNA	Z6 small nucleolar RNA	2	0.137911
RF00562	6	snoRNA	Small nucleolar RNA SNORA49	6	0.413733
RF00104	309224	precursor	mir-10 microRNA precursor family	223721	15426.8
RF00068	87	snoRNA	Small nucleolar RNA SNORD21	87	5.99913
RF00251	271	precursor	mir-219 microRNA precursor family	271	18.687
RF00324	50	snoRNA	Small nucleolar RNA MBII-202	50	3.44778
RF00756	96	precursor	microRNA mir-299	96	6.61973
RF00045	171	snoRNA	Small nucleolar RNA SNORA73 family	171	11.7914
RF01151	2	snoRNA	Small nucleolar RNA U82P	2	0.137911
RF00008	2	Rfam other sncRNA	Hammerhead ribozyme (type III)	2	0.137911
RF00334	84	snoRNA	Small nucleolar RNA SNORA3/SNORA45 family	83	5.72331
RF02344	1	Rfam other sncRNA	Alphaproteobacterial ar14	1	0.0689555
RF01960	35472	rRNA	Eukaryotic small subunit ribosomal RNA	34682	2391.52
RF00150	5	snoRNA	Small nucleolar RNA SNORD42	5	0.344778
RF00057	1	Rfam other sncRNA	RyhB RNA	1	0.0689555
RF00411	13	snoRNA	Small nucleolar RNA SNORA9	13	0.896422
RF00405	53	snoRNA	Small nucleolar RNA SNORA44	53	3.65464
RF01896	1	precursor	microRNA mir-142	1	0.0689555
RF00189	329	snoRNA	Small nucleolar RNA SNORD95	328	22.6174
RF01309	2	snoRNA	Small nucleolar RNA sR60	2	0.137911
RF01131	1	snoRNA	Small nucleolar RNA sR47	1	0.0689555
RF00430	1	snoRNA	Small nucleolar RNA SNORA54	1	0.0689555
RF00223	3	Rfam other sncRNA	bip internal ribosome entry site (IRES)	3	0.206867
RF00017	407	Rfam other sncRNA	Metazoan signal recognition particle RNA	407	28.0649
RF00256	53	precursor	mir-196 microRNA precursor family	53	3.65464
RF02308	1	snoRNA	Tetrahymena snoRNA TtnuCD34	1	0.0689555
RF00377	3	snoRNA	Small nucleolar RNA U6-53/MBII-28	3	0.206867
RF01232	79	snoRNA	Small nucleolar RNA R442	79	5.44749
RF01506	10	snoRNA	A. fumigatus snoRNA Afu_294	10	0.689555
RF01942	31	precursor	microRNA mir-1937	31	2.13762
RF01382	8	Rfam other sncRNA	HIV-1 stem-loop 4 packaging signal	8	0.551644
RF00703	32583	precursor	microRNA mir-139	29464	2031.71
RF00241	23202	precursor	mir-8/mir-141/mir-200 microRNA precursor family	21182	1460.62
RF00612	11	snoRNA	Small nucleolar RNA SNORD75	11	0.758511
RF00174	1	Rfam other sncRNA	Cobalamin riboswitch	1	0.0689555
RF00425	8	snoRNA	Small nucleolar RNA SNORA18	8	0.551644
RF01184	10	snoRNA	Small nucleolar RNA snR79	10	0.689555
RF00278	428	snoRNA	Small nucleolar RNA SNORD50	427	29.444
RF01304	4	snoRNA	Small nucleolar RNA sR5	4	0.275822
RF01340	4	Rfam other sncRNA	CRISPR RNA direct repeat element	4	0.275822
RF00415	3	snoRNA	Small nucleolar RNA SNORA30/SNORA37 family	3	0.206867
RF01133	12	snoRNA	Small nucleolar RNA sR3	12	0.827467
RF00131	82452	precursor	mir-30 microRNA precursor	70522	4862.88
RF00702	96	precursor	microRNA mir-182	96	6.61973
RF00598	11	snoRNA	Small nucleolar RNA SNORA76	11	0.758511
RF00571	1	snoRNA	Small nucleolar RNA SNORD65	1	0.0689555
RF00489	3	Rfam other sncRNA	ctRNA	3	0.206867
RF00325	66	snoRNA	Small nucleolar RNA SNORD53/SNORD92	65	4.48211
RF00478	11	snoRNA	Small Cajal body specific RNA 6	11	0.758511
RF01114	2	Rfam other sncRNA	Pseudoknot of upstream pseudoknot domain (UPD) of the 3'UTR	2	0.137911
RF00221	743	snoRNA	Small nucleolar RNA SNORD43	728	50.1996
RF00498	2	Rfam other sncRNA	Equine arteritis virus leader TRS hairpin (LTH)	2	0.137911
RF00640	570	precursor	microRNA MIR167_1	567	39.0978
RF00638	125	precursor	microRNA MIR159	125	8.61944
RF00661	74346	precursor	microRNA mir-31	60796	4192.22
RF00073	1	precursor	mir-156 microRNA precursor	1	0.0689555
RF00403	12	snoRNA	Small nucleolar RNA SNORA41	12	0.827467
RF00784	687	precursor	microRNA mir-486	687	47.3725
RF00254	138819	precursor	mir-16 microRNA precursor family	98971	6824.6
RF00037	8	Rfam other sncRNA	Iron response element I	8	0.551644
RF01850	1223	Rfam other sncRNA	Betaproteobacteria transfer-messenger RNA	1223	84.3326
RF00158	6	snoRNA	Small nucleolar RNA SNORD82	6	0.413733
RF01305	1	snoRNA	Small nucleolar RNA sR51	1	0.0689555
RF00016	732	snoRNA	Small nucleolar RNA SNORD14	731	50.4065
RF00237	436	precursor	mir-9/mir-79 microRNA precursor family	435	29.9957
RF00600	1	snoRNA	Small nucleolar RNA SNORA79	1	0.0689555
RF00099	16	snoRNA	Small nucleolar RNA SNORD22	16	1.10329
RF01792	12	Rfam other sncRNA	ribosomal frameshift site	12	0.827467
RF02129	1	Rfam other sncRNA	GNAS antisense RNA 1 conserved region 3	1	0.0689555
RF00212	110	snoRNA	Small nucleolar RNA SNORD38	110	7.58511
RF01675	2	Rfam other sncRNA	Pseudomonas sRNA CrcZ	2	0.137911
RF00244	99798	precursor	mir-26 microRNA precursor family	90953	6271.71
RF01762	4	Rfam other sncRNA	Whalefall-1 RNA	4	0.275822
RF00746	443	precursor	microRNA mir-454	443	30.5473
RF01962	1	Rfam other sncRNA	Rhabdomyosarcoma 2 associated transcript conserved region 1	1	0.0689555
RF00672	36	precursor	microRNA mir-190	36	2.4824
RF00005	14157	tRNA	tRNA	13942	961.378
RF00153	35	snoRNA	Small nucleolar RNA SNORD62	35	2.41344
RF00691	7789	precursor	microRNA mir-146	7681	529.648
RF00092	74	snoRNA	Small nucleolar RNA SNORA63	74	5.10271
RF01095	1	Rfam other sncRNA	3'-terminal pseudoknot of CuYV/BPYV	1	0.0689555
RF01072	34	Rfam other sncRNA	Pseudoknot of upstream pseudoknot domain (UPD) of the 3'UTR	34	2.34449
RF02261	1	Rfam other sncRNA	MAT2A 3'UTR stem loop B	1	0.0689555
RF00591	1	snoRNA	Small nucleolar RNA SNORD77	1	0.0689555
RF00218	4	snoRNA	Small nucleolar RNA SNORD46	4	0.275822
RF00668	114	precursor	microRNA mir-302	114	7.86093
RF00443	1	snoRNA	Small nucleolar RNA SNORA27	1	0.0689555
RF00945	1	precursor	microRNA mir-1226	1	0.0689555
RF00565	7	snoRNA	Small Cajal body specific RNA 3	7	0.482689
RF01326	1	Rfam other sncRNA	CRISPR RNA direct repeat element	1	0.0689555
RF00273	21	snoRNA	Small nucleolar RNA SNORD59	21	1.44807
RF02213	1	Rfam other sncRNA	ZFAT antisense RNA 1 conserved region 3	1	0.0689555
RF00424	2	snoRNA	Small Cajal body specific RNA 16	2	0.137911
RF00027	7918	precursor	let-7 microRNA precursor	7892	544.197
RF00664	1196	precursor	microRNA mir-223	1186	81.7813
RF00129	5685	precursor	mir-103/107 microRNA precursor	5577	384.565
RF00396	30	snoRNA	Small nucleolar RNA SNORA13	30	2.06867
RF00247	4	precursor	mir-160 microRNA precursor family	4	0.275822
RF00871	156	precursor	microRNA mir-689	156	10.7571
RF00574	7	snoRNA	Small nucleolar RNA SNORD69	7	0.482689
RF00648	53	precursor	microRNA MIR396	53	3.65464
RF02098	1	Rfam other sncRNA	DiGeorge syndrome critical region gene 5 conserved region	1	0.0689555
RF01319	1	Rfam other sncRNA	CRISPR RNA direct repeat element	1	0.0689555
RF01164	13	snoRNA	Small nucleolar RNA SNORD107	13	0.896422
RF01344	4	Rfam other sncRNA	CRISPR RNA direct repeat element	4	0.275822
RF00108	2	snoRNA	Small nucleolar RNA SNORD116	2	0.137911
RF00154	1	snoRNA	Small nucleolar RNA SNORD63	1	0.0689555
RF00410	1	snoRNA	Small nucleolar RNA SNORA2/SNORA34 family	1	0.0689555
RF01684	11351	Rfam other sncRNA	MALAT1-associated small cytoplasmic RNA/MEN beta RNA	10766	742.375
RF00645	2	precursor	microRNA MIR169_2	2	0.137911
RF00009	67	Rfam other sncRNA	Nuclear RNase P	67	4.62002
RF02136	1	Rfam other sncRNA	HTT antisense RNA 1 conserved region 3	1	0.0689555
RF00946	1	precursor	microRNA mir-1225	1	0.0689555
RF00049	9	snoRNA	Small nucleolar RNA SNORD36	8	0.551644
RF00418	5	snoRNA	Small nucleolar RNA SNORA58	5	0.344778
RF01972	1	Rfam other sncRNA	H19 conserved region 1	1	0.0689555
RF00601	3	snoRNA	Small Cajal body specific RNA 20	3	0.206867
RF02211	1	Rfam other sncRNA	ZFAT antisense RNA 1 conserved region 1	1	0.0689555
RF00187	6	snoRNA	Small nucleolar RNA SNORD102	6	0.413733
RF00385	1	Rfam other sncRNA	Infectious bronchitis virus D-RNA	1	0.0689555
RF02480	1	snoRNA	Small nucleolar RNA GlsR14	1	0.0689555
RF00683	20025	precursor	microRNA mir-143	18041	1244.03
RF00302	5	snoRNA	Small nucleolar RNA SNORA65	5	0.344778
RF02541	2433	rRNA	Bacterial large subunit ribosomal RNA	2430	167.562
RF00091	3	snoRNA	Small nucleolar RNA SNORA62/SNORA6 family	3	0.206867
RF01290	75	snoRNA	Small nucleolar RNA SNORD10	75	5.17167
RF02348	13	Rfam other sncRNA	Trans-activating crRNA	13	0.896422
RF00103	2404	precursor	mir-1 microRNA precursor family	2397	165.286
RF00281	37	snoRNA	Small nucleolar RNA SNORD47	37	2.55136
RF00722	1295038	precursor	microRNA mir-451	447407	30851.2
RF00406	1	snoRNA	Small nucleolar RNA SNORA42/SNORA80 family	1	0.0689555
RF00069	42	snoRNA	Small nucleolar RNA SNORD24	42	2.89613
RF00669	56	precursor	microRNA mir-96	56	3.86151
RF00255	9	precursor	mir-218 microRNA precursor family	9	0.6206
RF01156	1233	snoRNA	Small nucleolar RNA SNORD123	1229	84.7464
RF02467	2	Rfam other sncRNA	Mycobacterium sRNA Ms_IGR-2	2	0.137911
RF00915	1	precursor	microRNA mir-760	1	0.0689555
RF00676	2	precursor	microRNA mir-127	2	0.137911
RF02444	2	Rfam other sncRNA	Streptococcus sRNA SpR10	2	0.137911
RF00155	5	snoRNA	Small nucleolar RNA SNORA66	5	0.344778
RF01296	19	snoRNA	Small nucleolar RNA U85	19	1.31016
RF01381	5	Rfam other sncRNA	HIV-1 stem-loop 3 Psi packaging signal	5	0.344778
RF00610	219	snoRNA	Small nucleolar RNA SNORD110	219	15.1013
RF01191	5	snoRNA	Small nucleolar RNA SNORD121A	5	0.344778
RF02448	1	Rfam other sncRNA	Streptococcus sRNA SpR20	1	0.0689555
RF01895	106758	precursor	microRNA mir-193	94078	6487.2
RF01161	2	snoRNA	Small nucleolar RNA SNORD5	2	0.137911
RF01834	7	Rfam other sncRNA	ribosomal frameshift site	7	0.482689
RF01138	5	snoRNA	Small nucleolar RNA sR23	5	0.344778
RF00253	3994	precursor	mir-101 microRNA precursor family	3965	273.409
RF00803	10777	precursor	microRNA mir-425	10320	711.621
RF00753	90	precursor	microRNA mir-503	90	6.206
RF00594	1	snoRNA	Small nucleolar RNA SNORD86	1	0.0689555
RF00741	29341	precursor	microRNA mir-378	26308	1814.08
RF00070	40	snoRNA	Small nucleolar RNA SNORD29	40	2.75822
RF02266	11	Rfam other sncRNA	XIST 3' intron conserved motif	11	0.758511
RF00573	9	snoRNA	Small nucleolar RNA SNORD67	9	0.6206
RF02243	1	Rfam other sncRNA	Proteobacterial sRNA Xoo8	1	0.0689555
RF00012	496	snoRNA	Small nucleolar RNA U3	495	34.133
RF00446	1656	precursor	mir-133 microRNA precursor family	1653	113.984
RF00015	7	snRNA	U4 spliceosomal RNA	7	0.482689
RF00428	6	snoRNA	Small nucleolar RNA SNORA38	6	0.413733
RF00138	3	snoRNA	Small nucleolar RNA SNORD16	3	0.206867
RF00576	4	snoRNA	Small nucleolar RNA SNORD71	4	0.275822
RF00271	4	snoRNA	Small nucleolar RNA SNORD60	4	0.275822
RF00613	57	snoRNA	Small nucleolar RNA SNORD94	57	3.93047
RF01241	30	snoRNA	Small nucleolar RNA SNORA81	30	2.06867
RF00286	4	snoRNA	Small Cajal body specific RNA 8	4	0.275822
RF00164	17	Rfam other sncRNA	Coronavirus 3' stem-loop II-like motif (s2m)	17	1.17224
RF00651	11245	precursor	microRNA mir-221	11047	761.752
RF01014	473	precursor	microRNA mir-1306	473	32.616
RF00002	12692	rRNA	5.8S ribosomal RNA	12503	862.151
RF00599	3	snoRNA	Small nucleolar RNA SNORA77	3	0.206867
RF00211	5	snoRNA	Small nucleolar RNA SNORD35	5	0.344778
RF00643	51	precursor	microRNA MIR171_1	51	3.51673
RF00019	150128	Rfam other sncRNA	Y RNA	101311	6985.96
RF00066	20	snRNA	U7 small nuclear RNA	20	1.37911
RF01903	89	precursor	microRNA mir-500	88	6.06809
RF00030	31	Rfam other sncRNA	RNase MRP	31	2.13762
RF01860	3	snoRNA	A. fumigatus snoRNA Afu_455	3	0.206867
RF00006	2369	Rfam other sncRNA	Vault RNA	2359	162.666
RF00580	4	snoRNA	Small nucleolar RNA SNORD91 family	4	0.275822
RF01337	1	Rfam other sncRNA	CRISPR RNA direct repeat element	1	0.0689555
RF00399	33	snoRNA	Small nucleolar RNA SNORA24	33	2.27553
RF00222	1	Rfam other sncRNA	Bag-1 internal ribosome entry site (IRES)	1	0.0689555
RF00603	4	snoRNA	Small nucleolar RNA SNORD23	4	0.275822
RF01957	1	Rfam other sncRNA	Nuclear enriched abundant transcript 1 conserved region 3	1	0.0689555
RF00279	5	snoRNA	Small nucleolar RNA SNORD45	5	0.344778
RF00654	1	precursor	microRNA mir-216	1	0.0689555
RF00178	255145	precursor	mir-24 microRNA precursor family	180008	12412.5
RF00432	56	snoRNA	Small nucleolar RNA SNORA51	56	3.86151
RF01835	5	Rfam other sncRNA	ribosomal frameshift site	5	0.344778
RF00246	953	precursor	mir-135 microRNA precursor family	950	65.5078
RF00322	1	snoRNA	Small nucleolar RNA SNORA31	1	0.0689555
RF01294	14	snoRNA	Small nucleolar RNA U89	14	0.965378
RF00659	10	precursor	microRNA mir-365	10	0.689555
RF00274	660	snoRNA	Small nucleolar RNA SNORD57	660	45.5107
RF01100	1	Rfam other sncRNA	3'-terminal pseudoknot in BYV	1	0.0689555
RF00074	21009	precursor	mir-29 microRNA precursor	20504	1413.86
RF00832	20	precursor	microRNA mir-71	20	1.37911
RF00736	1665	precursor	microRNA mir-320	1647	113.57
RF00130	229299	precursor	mir-192/215 microRNA precursor	147229	10152.3
RF00419	3	snoRNA	Small nucleolar RNA SNORA52	3	0.206867
RF00617	1	Rfam other sncRNA	flavivirus capsid hairpin cHP	1	0.0689555
RF00609	7	snoRNA	Small nucleolar RNA SNORD100	7	0.482689
RF00179	2	Rfam other sncRNA	GAIT element	2	0.137911
RF00319	4	snoRNA	Small nucleolar RNA SNORA23	4	0.275822
RF00584	4	snoRNA	Small nucleolar RNA SNORD105	4	0.275822
RF00280	78	snoRNA	Small nucleolar RNA SNORD51	78	5.37853
RF01073	1	Rfam other sncRNA	Gag/pol translational readthrough site	1	0.0689555
RF00026	1031	snRNA	U6 spliceosomal RNA	1030	71.0242
RF00667	57806	precursor	microRNA mir-33	46809	3227.74
RF00494	5	snoRNA	Small nucleolar RNA U2-19	5	0.344778
RF02542	2	rRNA	Microsporidia small subunit ribosomal RNA	2	0.137911
RF00039	2	Rfam other sncRNA	DicF RNA	2	0.137911
RF00023	135043	Rfam other sncRNA	transfer-messenger RNA	109236	7532.43
RF01380	6	Rfam other sncRNA	Human immunodeficiency virus type 1 major splice donor	6	0.413733
RF00020	5	snRNA	U5 spliceosomal RNA	5	0.344778
RF01038	1	precursor	microRNA mir-1307	1	0.0689555
RF00564	33	snoRNA	Small Cajal body specific RNA 11	33	2.27553
RF01307	3	snoRNA	Small nucleolar RNA sR55	3	0.206867
RF00684	5086959	precursor	mir-122 microRNA precursor	743945	51299.1
RF00606	22	snoRNA	Small nucleolar RNA SNORD93	22	1.51702
RF00642	123913	precursor	microRNA mir-23	95185	6563.53
RF00663	67	precursor	microRNA mir-183	67	4.62002
RF02003	1	Rfam other sncRNA	Group II catalytic intron D1-D4-4	1	0.0689555
RF00469	4	Rfam other sncRNA	Hepatitis C stem-loop IV	4	0.275822
RF00096	11	snoRNA	U8 small nucleolar RNA	11	0.758511
RF00169	2	Rfam other sncRNA	Bacterial small signal recognition particle RNA	2	0.137911
RF01285	1	snoRNA	Small nucleolar RNA U31b	1	0.0689555
RF00360	1	snoRNA	Small nucleolar RNA Z107/R87	1	0.0689555
RF01210	16	snoRNA	Small nucleolar RNA U13	16	1.10329
RF00745	324	precursor	microRNA mir-499	323	22.2726
RF00749	1	precursor	microRNA mir-208	1	0.0689555
RF00275	32	snoRNA	Small nucleolar RNA SNORD56	32	2.20658
RF00087	14	snoRNA	Small nucleolar RNA SNORD26	14	0.965378
RF00440	5	snoRNA	Small nucleolar RNA SNORD37	5	0.344778
RF00650	1	precursor	microRNA mir-153	1	0.0689555
RF00239	8	precursor	mir-124 microRNA precursor family	8	0.551644
RF00423	1	snoRNA	Small Cajal body specific RNA 4	1	0.0689555
RF00523	4	Rfam other sncRNA	Prion pseudoknot	4	0.275822
RF00701	877338	precursor	microRNA mir-126	264647	18248.9
RF01182	3	snoRNA	Small nucleolar RNA SNORD11	3	0.206867
RF00464	177653	precursor	mir-92 microRNA precursor family	138069	9520.62
RF01509	1	snoRNA	A. fumigatus snoRNA Afu_300	1	0.0689555
RF00186	22	snoRNA	Small nucleolar RNA SNORD101	22	1.51702
RF00731	4793	precursor	microRNA mir-155	4752	327.677
RF00340	1	snoRNA	Small nucleolar RNA SNORA36 family	1	0.0689555
intron	67195	intron	intron	67195	4633.47
exon	270976	exon	exon	270976	18685.3
intergenic	6648872	intergenic	intergenic	6648872	458477

## Sheet: ZG2
sRNA id	Count(27571177)	Type	Description	UMI_count(13076407)	UMI_TPM
novel_mir1	615677	mature	mature	298409	21467.8
novel_mir2	160567	mature	mature	99679	7171.01
novel_mir3	55332	mature	mature	47372	3407.99
novel_mir4	13727	mature	mature	13146	945.736
novel_mir5	85706	mature	mature	66556	4788.1
novel_mir6	36707	mature	mature	25688	1848.02
novel_mir7	16571	mature	mature	15610	1123
novel_mir8	40720	mature	mature	33949	2442.32
novel_mir9	45466	mature	mature	40890	2941.67
novel_mir10	41982	mature	mature	37420	2692.03
novel_mir11	33012	mature	mature	28860	2076.22
novel_mir12	40802	mature	mature	37137	2671.67
novel_mir13	21514	mature	mature	19963	1436.16
novel_mir14	18112	mature	mature	17083	1228.97
novel_mir15	20776	mature	mature	19485	1401.77
novel_mir16	16753	mature	mature	16029	1153.14
novel_mir17	16079	mature	mature	14613	1051.27
novel_mir18	6805	mature	mature	6628	476.825
novel_mir19	41933	mature	mature	35958	2586.85
novel_mir20	13317	mature	mature	12470	897.104
novel_mir21	6261	mature	mature	6068	436.538
novel_mir22	22337	mature	mature	19922	1433.21
novel_mir23	4994	mature	mature	4911	353.302
novel_mir24	11533	mature	mature	11170	803.581
novel_mir25	4175	mature	mature	4144	298.123
novel_mir26	14306	mature	mature	13640	981.275
novel_mir27	3955	mature	mature	3836	275.966
novel_mir28	3052	mature	mature	3018	217.118
novel_mir29	8391	mature	mature	7993	575.024
novel_mir30	10225	mature	mature	9571	688.547
novel_mir31	11225	mature	mature	10704	770.056
novel_mir32	5513	mature	mature	5355	385.244
novel_mir33	4208	mature	mature	4112	295.821
novel_mir34	3093	mature	mature	3039	218.629
novel_mir35	2407	mature	mature	2373	170.716
novel_mir36	8285	mature	mature	7617	547.974
novel_mir37	6985	mature	mature	6827	491.141
novel_mir38	3974	mature	mature	3909	281.217
novel_mir39	1443	mature	mature	1429	102.804
novel_mir40	3847	mature	mature	3763	270.714
novel_mir41	2909	mature	mature	2889	207.837
novel_mir42	4701	mature	mature	4641	333.878
novel_mir43	2177	mature	mature	2172	156.256
novel_mir44	1202	mature	mature	1196	86.0414
novel_mir45	853	mature	mature	851	61.2218
novel_mir46	4568	mature	mature	4512	324.598
novel_mir47	1687	mature	mature	1666	119.854
novel_mir48	1360	mature	mature	1333	95.8973
novel_mir49	31	mature	mature	31	2.23017
novel_mir50	3018	mature	mature	2956	212.658
novel_mir51	3329	mature	mature	3280	235.966
novel_mir52	2388	mature	mature	2351	169.133
novel_mir53	1325	mature	mature	1310	94.2427
novel_mir54	3397	mature	mature	3369	242.369
novel_mir55	822	mature	mature	815	58.6319
novel_mir56	54	mature	mature	54	3.88481
novel_mir57	1341	mature	mature	1334	95.9693
novel_mir58	568	mature	mature	567	40.7905
novel_mir59	1164	mature	mature	1160	83.4515
novel_mir60	375	mature	mature	375	26.9779
novel_mir61	429	mature	mature	429	30.8627
novel_mir62	1853	mature	mature	1847	132.875
novel_mir63	476	mature	mature	475	34.172
novel_mir64	312	mature	mature	310	22.3017
novel_mir65	352	mature	mature	352	25.3232
novel_mir66	18	mature	mature	18	1.29494
novel_mir68	421	mature	mature	420	30.2152
novel_mir69	588	mature	mature	588	42.3013
novel_mir70	94	mature	mature	92	6.61857
novel_mir71	214	mature	mature	214	15.3954
novel_mir72	588	mature	mature	585	42.0855
novel_mir73	543	mature	mature	541	38.9201
novel_mir74	360	mature	mature	359	25.8268
novel_mir76	726	mature	mature	724	52.0853
novel_mir77	225	mature	mature	225	16.1867
novel_mir78	96	mature	mature	96	6.90633
novel_mir79	470	mature	mature	468	33.6684
novel_mir80	152	mature	mature	152	10.935
novel_mir81	99	mature	mature	99	7.12216
novel_mir83	70	mature	mature	70	5.03587
novel_mir84	103	mature	mature	103	7.40992
novel_mir85	350	mature	mature	350	25.1793
novel_mir86	58	mature	mature	58	4.17258
novel_mir87	162	mature	mature	162	11.6544
novel_mir88	77	mature	mature	77	5.53946
novel_mir89	36	mature	mature	36	2.58988
novel_mir90	176	mature	mature	176	12.6616
novel_mir91	153	mature	mature	152	10.935
novel_mir92	136	mature	mature	136	9.78397
novel_mir93	148	mature	mature	147	10.5753
novel_mir94	110	mature	mature	110	7.91351
novel_mir95	62	mature	mature	62	4.46034
novel_mir96	80	mature	mature	80	5.75528
novel_mir98	72	mature	mature	72	5.17975
novel_mir100	21	mature	mature	21	1.51076
novel_mir101	119	mature	mature	118	8.48904
novel_mir102	114	mature	mature	113	8.12933
novel_mir103	48	mature	mature	48	3.45317
novel_mir104	33	mature	mature	33	2.37405
novel_mir105	86	mature	mature	86	6.18692
novel_mir106	66	mature	mature	66	4.7481
novel_mir107	18	mature	mature	18	1.29494
novel_mir108	68	mature	mature	68	4.89199
novel_mir109	43	mature	mature	43	3.09346
novel_mir112	40	mature	mature	40	2.87764
novel_mir113	28	mature	mature	28	2.01435
novel_mir114	44	mature	mature	44	3.1654
novel_mir116	31	mature	mature	31	2.23017
novel_mir117	52	mature	mature	52	3.74093
novel_mir118	14	mature	mature	14	1.00717
novel_mir120	10	mature	mature	10	0.71941
novel_mir121	10	mature	mature	10	0.71941
novel_mir128	253	mature	mature	253	18.2011
novel_mir129	40	mature	mature	40	2.87764
novel_mir130	1808	mature	mature	1792	128.918
novel_mir131	98	mature	mature	98	7.05022
novel_mir132	58569	mature	mature	46605	3352.81
novel_mir133	28	mature	mature	28	2.01435
novel_mir134	2730	mature	mature	2700	194.241
novel_mir136	655	mature	mature	652	46.9055
novel_mir138	11846	mature	mature	11471	825.235
novel_mir141	400	mature	mature	400	28.7764
novel_mir142	175	mature	mature	175	12.5897
novel_mir143	48	mature	mature	48	3.45317
novel_mir144	17	mature	mature	17	1.223
novel_mir146	104	mature	mature	104	7.48186
novel_mir147	84	mature	mature	83	5.9711
novel_mir149	11	mature	mature	11	0.791351
novel_mir150	11622	mature	mature	11131	800.775
novel_mir152	68	mature	mature	68	4.89199
novel_mir153	23	mature	mature	23	1.65464
novel_mir155	23	mature	mature	23	1.65464
novel_mir156	493	mature	mature	492	35.395
novel_mir158	319	mature	mature	318	22.8772
novel_mir159	61	mature	mature	61	4.3884
novel_mir161	46	mature	mature	46	3.30929
novel_mir162	41	mature	mature	40	2.87764
novel_mir163	85	mature	mature	84	6.04304
novel_mir164	39	mature	mature	39	2.8057
novel_mir165	1517	mature	mature	1498	107.768
novel_mir166	38	mature	mature	38	2.73376
novel_mir169	36	mature	mature	36	2.58988
novel_mir172	14	mature	mature	14	1.00717
novel_mir173	82	mature	mature	82	5.89916
novel_mir174	26	mature	mature	26	1.87047
novel_mir180	67	mature	mature	67	4.82005
novel_mir183	35	mature	mature	35	2.51793
novel_mir184	26376	mature	mature	22347	1607.67
novel_mir185	12	mature	mature	11	0.791351
novel_mir186	180	mature	mature	179	12.8774
novel_mir187	4667	mature	mature	4577	329.274
novel_mir188	13	mature	mature	13	0.935233
novel_mir190	102	mature	mature	102	7.33798
novel_mir191	84	mature	mature	84	6.04304
novel_mir193	50	mature	mature	50	3.59705
novel_mir194	587	mature	mature	586	42.1574
novel_mir195	11	mature	mature	11	0.791351
novel_mir198	18	mature	mature	18	1.29494
novel_mir199	87	mature	mature	87	6.25887
novel_mir200	22	mature	mature	22	1.5827
novel_mir201	66	mature	mature	66	4.7481
novel_mir202	272	mature	mature	270	19.4241
novel_mir203	119	mature	mature	119	8.56098
novel_mir206	44	mature	mature	44	3.1654
novel_mir207	64	mature	mature	64	4.60422
novel_mir209	776	mature	mature	775	55.7543
novel_mir211	803	mature	mature	801	57.6247
novel_mir212	12	mature	mature	12	0.863292
novel_mir213	30	mature	mature	30	2.15823
novel_mir214	29	mature	mature	29	2.08629
novel_mir215	20	mature	mature	20	1.43882
novel_mir217	11	mature	mature	11	0.791351
novel_mir222	31	mature	mature	31	2.23017
novel_mir223	98	mature	mature	98	7.05022
novel_mir224	29	mature	mature	29	2.08629
novel_mir228	325	mature	mature	324	23.3089
novel_mir230	154	mature	mature	154	11.0789
novel_mir231	24	mature	mature	24	1.72658
novel_mir232	269	mature	mature	268	19.2802
novel_mir233	28111	mature	mature	20237	1455.87
novel_mir234	28	mature	mature	28	2.01435
novel_mir235	17	mature	mature	17	1.223
novel_mir243	76	mature	mature	76	5.46751
novel_mir244	208	mature	mature	208	14.9637
novel_mir246	27	mature	mature	26	1.87047
novel_mir249	35	mature	mature	35	2.51793
novel_mir251	688	mature	mature	686	49.3515
novel_mir253	16	mature	mature	15	1.07911
novel_mir255	33	mature	mature	33	2.37405
novel_mir260	116	mature	mature	115	8.27321
novel_mir263	370	mature	mature	367	26.4023
novel_mir265	2338	mature	mature	2316	166.615
novel_mir266	75	mature	mature	74	5.32363
novel_mir267	412	mature	mature	412	29.6397
novel_mir268	58	mature	mature	58	4.17258
novel_mir269	34	mature	mature	34	2.44599
novel_mir271	24	mature	mature	24	1.72658
novel_mir272	27	mature	mature	27	1.94241
novel_mir273	12	mature	mature	12	0.863292
novel_mir276	12	mature	mature	12	0.863292
novel_mir277	54	mature	mature	54	3.88481
novel_mir279	18	mature	mature	18	1.29494
novel_mir280	130	mature	mature	129	9.28039
novel_mir283	12	mature	mature	12	0.863292
novel_mir288	12	mature	mature	12	0.863292
novel_mir289	687	mature	mature	686	49.3515
novel_mir292	145	mature	mature	145	10.4314
novel_mir295	73	mature	mature	73	5.25169
novel_mir297	28	mature	mature	28	2.01435
novel_mir298	14	mature	mature	14	1.00717
novel_mir300	14	mature	mature	14	1.00717
novel_mir301	125	mature	mature	125	8.99262
novel_mir302	17	mature	mature	17	1.223
novel_mir305	81	mature	mature	80	5.75528
novel_mir307	29	mature	mature	29	2.08629
novel_mir308	19	mature	mature	19	1.36688
novel_mir309	16	mature	mature	16	1.15106
novel_mir313	110	mature	mature	110	7.91351
novel_mir314	10	mature	mature	10	0.71941
novel_mir316	65	mature	mature	65	4.67616
novel_mir318	16	mature	mature	16	1.15106
novel_mir322	45	mature	mature	45	3.23734
novel_mir324	1444	mature	mature	1435	103.235
novel_mir326	48	mature	mature	48	3.45317
novel_mir329	15	mature	mature	15	1.07911
novel_mir332	339	mature	mature	339	24.388
novel_mir337	15	mature	mature	15	1.07911
novel_mir339	55	mature	mature	55	3.95675
novel_mir340	213	mature	mature	213	15.3234
novel_mir342	26	mature	mature	26	1.87047
novel_mir344	65	mature	mature	65	4.67616
novel_mir347	10586	mature	mature	10151	730.273
novel_mir348	10	mature	mature	10	0.71941
novel_mir349	38	mature	mature	38	2.73376
novel_mir351	276311	mature	mature	175074	12595
novel_mir352	11	mature	mature	11	0.791351
novel_mir354	20	mature	mature	20	1.43882
novel_mir355	14	mature	mature	14	1.00717
novel_mir357	241	mature	mature	240	17.2658
novel_mir358	415	mature	mature	409	29.4239
novel_mir362	11	mature	mature	11	0.791351
novel_mir363	12	mature	mature	12	0.863292
novel_mir365	258	mature	mature	258	18.5608
novel_mir366	65	mature	mature	65	4.67616
novel_mir368	144	mature	mature	143	10.2876
novel_mir369	40	mature	mature	40	2.87764
novel_mir370	30	mature	mature	30	2.15823
novel_mir372	10	mature	mature	10	0.71941
novel_mir373	14	mature	mature	14	1.00717
novel_mir377	12	mature	mature	12	0.863292
novel_mir379	371	mature	mature	369	26.5462
novel_mir381	7113	mature	mature	6858	493.371
novel_mir382	211	mature	mature	210	15.1076
novel_mir387	73	mature	mature	73	5.25169
novel_mir389	14	mature	mature	14	1.00717
novel_mir390	10	mature	mature	10	0.71941
novel_mir391	19	mature	mature	19	1.36688
novel_mir392	19	mature	mature	19	1.36688
novel_mir393	20	mature	mature	20	1.43882
novel_mir395	10	mature	mature	10	0.71941
novel_mir397	13	mature	mature	13	0.935233
novel_mir399	18	mature	mature	18	1.29494
novel_mir401	3175	mature	mature	3095	222.657
novel_mir402	10	mature	mature	10	0.71941
novel_mir405	15	mature	mature	15	1.07911
novel_mir409	12	mature	mature	12	0.863292
novel_mir410	31	mature	mature	31	2.23017
novel_mir412	58	mature	mature	58	4.17258
novel_mir413	11	mature	mature	11	0.791351
novel_mir415	162	mature	mature	162	11.6544
novel_mir417	118	mature	mature	117	8.41709
novel_mir418	47	mature	mature	47	3.38123
novel_mir420	4438	mature	mature	4387	315.605
novel_mir425	17	mature	mature	17	1.223
novel_mir426	261	mature	mature	261	18.7766
novel_mir428	12	mature	mature	12	0.863292
novel_mir432	16	mature	mature	16	1.15106
novel_mir434	1929	mature	mature	1886	135.681
novel_mir435	80	mature	mature	80	5.75528
novel_mir436	2721	mature	mature	2686	193.233
novel_mir438	213	mature	mature	213	15.3234
novel_mir440	160	mature	mature	159	11.4386
novel_mir441	10	mature	mature	10	0.71941
novel_mir444	13	mature	mature	13	0.935233
novel_mir448	45	mature	mature	45	3.23734
novel_mir451	105	mature	mature	105	7.5538
novel_mir453	282	mature	mature	282	20.2874
novel_mir456	63	mature	mature	63	4.53228
novel_mir458	14	mature	mature	14	1.00717
novel_mir459	118	mature	mature	118	8.48904
novel_mir461	218	mature	mature	218	15.6831
novel_mir465	59	mature	mature	59	4.24452
novel_mir468	13	mature	mature	13	0.935233
novel_mir470	1648	mature	mature	1632	117.408
novel_mir471	323	mature	mature	323	23.2369
novel_mir472	25	mature	mature	25	1.79852
novel_mir473	69	mature	mature	69	4.96393
novel_mir478	357	mature	mature	357	25.6829
oar-miR-27a	28564	mature	mir-27	23414	1684.43
oar-miR-1185-5p	84	hairpin	mir-154	84	6.04304
oar-miR-3956-3p	3	hairpin	mir-3956	3	0.215823
oar-miR-668-3p	52	hairpin	mir-668	52	3.74093
oar-let-7d	27282	hairpin	let-7	22788	1639.39
oar-miR-376c-5p	192	hairpin	mir-368	191	13.7407
oar-miR-25	3908	mature	mir-25	3631	261.218
oar-miR-544-3p	9	mature	mir-544	9	0.647469
oar-miR-376c-3p	3347	hairpin	mir-368	3259	234.456
oar-miR-299-3p	2	hairpin	mir-299	2	0.143882
oar-let-7i	44550	hairpin	let-7	33177	2386.79
oar-miR-1197-3p	1	hairpin	mir-379	1	0.071941
oar-miR-485-3p	49	mature	mir-485	49	3.52511
oar-miR-19b	7370	mature	mir-19	6347	456.609
oar-miR-493-3p	1021	mature	mir-493	1013	72.8762
oar-miR-485-3p	11	hairpin	mir-485	11	0.791351
oar-miR-376e-5p,oar-miR-376b-5p	320	hairpin	mir-368	320	23.0211
oar-miR-411b-5p	275	mature	mir-379	275	19.7838
oar-miR-1185-5p	96	mature	mir-154	96	6.90633
oar-miR-221	4426	mature	mir-221	4224	303.879
oar-miR-323c	40	hairpin	mir-154	40	2.87764
oar-miR-432	433	hairpin	mir-432	433	31.1504
oar-miR-758-3p	12	mature	mir-379	12	0.863292
oar-miR-412-3p	26	hairpin	mir-412	26	1.87047
oar-miR-17-5p	570	mature	mir-17	567	40.7905
oar-miR-655-3p	22	hairpin	mir-154	22	1.5827
oar-miR-487b-5p	1	mature	mir-154	1	0.071941
oar-miR-380-5p	15	mature	mir-379	15	1.07911
oar-let-7d	6837	mature	let-7	6442	463.444
oar-miR-431	7	hairpin	mir-431	7	0.503587
oar-miR-370-5p	1	hairpin	mir-370	1	0.071941
oar-miR-154a-3p	52	hairpin	mir-154	52	3.74093
oar-miR-3956-5p	2	mature	mir-3956	2	0.143882
oar-miR-376e-3p	100	hairpin	mir-368	100	7.1941
oar-miR-127	1	mature	mir-127	1	0.071941
oar-miR-495-3p	312	mature	mir-329	312	22.4456
oar-miR-380-3p	5581	mature	mir-379	5300	381.287
oar-miR-26a	301229	hairpin	mir-26	92737	6671.59
oar-miR-362	2678	mature	mir-362	2607	187.55
oar-let-7f	141079	mature	let-7	71271	5127.31
oar-miR-30d	583	hairpin	mir-30	573	41.2222
oar-miR-376c-3p	8094	mature	mir-368	7618	548.046
oar-miR-10a	8562	hairpin	mir-10	8048	578.981
oar-miR-133	1594	mature	mir-133	1582	113.811
oar-miR-369-3p	429	hairpin	mir-154	428	30.7907
oar-miR-106a	40	mature	mir-17	40	2.87764
oar-miR-21	337226	hairpin	mir-21	90877	6537.78
oar-miR-412-5p	1	mature	mir-412	1	0.071941
oar-miR-99a	28300	mature	mir-10	21035	1513.28
oar-miR-496-3p	18	mature	mir-154	18	1.29494
oar-miR-544-3p	49	hairpin	mir-544	49	3.52511
oar-miR-30b	1263	mature	mir-30	1255	90.2859
oar-miR-432	355	mature	mir-432	354	25.4671
oar-miR-543-3p	526	mature	mir-329	526	37.841
oar-miR-23b	10304	hairpin	mir-23	9310	669.771
oar-miR-154a-3p	368	mature	mir-154	367	26.4023
oar-miR-181a	50863	hairpin	mir-181	35780	2574.05
oar-miR-376d	53	mature	mir-368	53	3.81287
oar-miR-431	17	mature	mir-431	17	1.223
oar-miR-3958-3p	258	mature	mir-154	257	18.4888
oar-miR-381-5p	16	mature	mir-154	16	1.15106
oar-miR-655-5p	9	mature	mir-154	9	0.647469
oar-miR-409-5p	16	hairpin	mir-154	16	1.15106
oar-miR-27a	141976	hairpin	mir-27	64065	4608.9
oar-miR-152	24704	hairpin	mir-148	20662	1486.44
oar-miR-411a-3p	649	hairpin	mir-379	647	46.5458
oar-miR-154b-3p	6	hairpin	mir-154	6	0.431646
oar-miR-494-5p	12	mature	mir-154	12	0.863292
oar-miR-380-5p	2	hairpin	mir-379	2	0.143882
oar-miR-380-3p	413	hairpin	mir-379	411	29.5677
oar-miR-329b-5p	3	hairpin	mir-329	3	0.215823
oar-miR-99a	352409	hairpin	mir-10	102988	7409.06
oar-let-7b	63664	mature	let-7	43750	3147.42
oar-miR-382-3p	58	mature	mir-154	58	4.17258
oar-miR-374b	345	hairpin	mir-374	343	24.6758
oar-miR-29b	18239	hairpin	mir-29	16079	1156.74
oar-miR-19b	35457	hairpin	mir-19	27036	1945
oar-let-7c	47616	mature	let-7	34231	2462.61
oar-miR-136	23	mature	mir-136	23	1.65464
oar-miR-377-3p	21	hairpin	mir-154	21	1.51076
oar-miR-3959-3p	11	mature	mir-379	11	0.791351
oar-miR-150	8761	hairpin	mir-150	8181	588.549
oar-miR-148a	5451	mature	mir-148	5215	375.172
oar-let-7i	91806	mature	let-7	53662	3860.5
oar-miR-376b-3p	6726	mature	mir-368	6402	460.566
oar-miR-381-3p	9	hairpin	mir-154	9	0.647469
oar-miR-26b	54543	mature	mir-26	38995	2805.34
oar-miR-3956-3p	1	mature	mir-3956	1	0.071941
oar-miR-655-3p	162	mature	mir-154	162	11.6544
oar-miR-379-3p	415	mature	mir-379	412	29.6397
oar-miR-379-5p	2110	mature	mir-379	2082	149.781
oar-miR-665-5p	1	mature	mir-665	1	0.071941
oar-miR-410-3p	296	mature	mir-154	296	21.2945
oar-miR-362	465	hairpin	mir-362	463	33.3087
oar-miR-125b	7198	hairpin	mir-10	6685	480.925
oar-miR-134-3p	4	hairpin	mir-134	4	0.287764
oar-miR-23b	8019	mature	mir-23	7564	544.162
oar-miR-544-5p	46	mature	mir-544	46	3.30929
oar-miR-26a	1148275	mature	mir-26	114394	8229.62
oar-miR-23a	100140	hairpin	mir-23	46971	3379.14
oar-miR-494-3p	356	mature	mir-154	352	25.3232
oar-miR-16b	59395	mature	mir-15	41540	2988.43
oar-miR-323c	172	mature	mir-154	172	12.3738
oar-miR-154b-5p	1262	hairpin	mir-154	1245	89.5665
oar-miR-107	45	mature	mir-103	45	3.23734
oar-miR-329a-5p	2	mature	mir-329	2	0.143882
oar-miR-22-3p	65883	mature	mir-22	41005	2949.94
oar-miR-106b	365	mature	mir-17	364	26.1865
oar-miR-411a-3p	1347	mature	mir-379	1340	96.4009
oar-miR-412-3p	63	mature	mir-412	63	4.53228
oar-miR-494-3p	107	hairpin	mir-154	107	7.69769
oar-miR-3956-5p	1	hairpin	mir-3956	1	0.071941
oar-miR-377-5p	8	mature	mir-154	8	0.575528
oar-miR-3959-5p	190	hairpin	mir-379	190	13.6688
oar-miR-539-5p	9	hairpin	mir-154	9	0.647469
oar-miR-539-3p	9	mature	mir-154	9	0.647469
oar-miR-143	386810	hairpin	mir-143	91381	6574.04
oar-miR-29a	169788	mature	mir-29	77673	5587.87
oar-miR-376a-3p	31	mature	mir-368	31	2.23017
oar-miR-181a	120874	mature	mir-181	65271	4695.66
oar-miR-30a-5p	8492	mature	mir-30	7946	571.643
oar-miR-493-5p	1608	mature	mir-493	1591	114.458
oar-miR-665-3p	1341	hairpin	mir-665	1329	95.6096
oar-miR-487b-3p	1702	mature	mir-154	1686	121.292
oar-miR-1185-3p	5	mature	mir-154	5	0.359705
oar-miR-410-3p	43	hairpin	mir-154	43	3.09346
oar-miR-487a-5p	71	mature	mir-154	71	5.10781
oar-miR-218a	5049	mature	mir-218	4873	350.568
oar-miR-30b	28564	hairpin	mir-30	20782	1495.08
oar-miR-30a-5p	50654	hairpin	mir-30	34096	2452.9
oar-miR-200b	3735	hairpin	mir-8	3579	257.477
oar-miR-329b-5p	1	mature	mir-329	1	0.071941
oar-miR-152	2528	mature	mir-148	2474	177.982
oar-miR-495-3p	295	hairpin	mir-329	293	21.0787
oar-miR-409-3p	1487	mature	mir-154	1449	104.242
oar-miR-29b	1535	mature	mir-29	1508	108.487
oar-let-7a	277399	hairpin	let-7	94155	6773.6
oar-miR-3959-5p	810	mature	mir-379	806	57.9844
oar-miR-543-3p	830	hairpin	mir-329	823	59.2074
oar-miR-487b-3p	1470	hairpin	mir-154	1453	104.53
oar-miR-10b	3188	hairpin	mir-10	3128	225.031
oar-miR-107	71	hairpin	mir-103	71	5.10781
oar-miR-1185-3p	1	hairpin	mir-154	1	0.071941
oar-miR-323a-3p	23	mature	mir-154	23	1.65464
oar-miR-411b-3p	6	mature	mir-379	6	0.431646
oar-miR-200a	1038	hairpin	mir-8	1021	73.4517
oar-let-7g	123851	mature	let-7	65987	4747.17
oar-miR-376a-3p	14	hairpin	mir-368	14	1.00717
oar-let-7f	231359	hairpin	let-7	89180	6415.7
oar-miR-433-3p	59	hairpin	mir-433	59	4.24452
oar-miR-1193-3p	1	hairpin	mir-1193	1	0.071941
oar-miR-148a	8630	hairpin	mir-148	8085	581.643
oar-miR-369-5p	3363	mature	mir-154	3162	227.477
oar-miR-1197-3p	5	mature	mir-379	5	0.359705
oar-miR-433-3p	181	mature	mir-433	181	13.0213
oar-miR-30c	2259	hairpin	mir-30	2223	159.925
oar-miR-22-3p	1289030	hairpin	mir-22	133331	9591.96
oar-miR-377-3p	35	mature	mir-154	35	2.51793
oar-miR-29a	80996	hairpin	mir-29	48765	3508.2
oar-miR-323a-3p	39	hairpin	mir-154	39	2.8057
oar-miR-200c	630	hairpin	mir-8	622	44.7473
oar-miR-106b	995	hairpin	mir-17	977	70.2863
oar-miR-377-5p	19	hairpin	mir-154	19	1.36688
oar-miR-25	17946	hairpin	mir-25	15376	1106.16
oar-miR-200a	60	mature	mir-8	60	4.31646
oar-miR-665-5p	1	hairpin	mir-665	1	0.071941
oar-miR-329a-5p	7	hairpin	mir-329	7	0.503587
oar-miR-665-3p	690	mature	mir-665	686	49.3515
oar-miR-369-3p	1551	mature	mir-154	1525	109.71
oar-miR-382-3p	205	hairpin	mir-154	205	14.7479
oar-miR-23a	46848	mature	mir-23	25019	1799.89
oar-miR-154b-5p	2366	mature	mir-154	2267	163.09
oar-miR-143	520904	mature	mir-143	107008	7698.26
oar-miR-539-3p	2	hairpin	mir-154	2	0.143882
oar-miR-30a-3p	4198	hairpin	mir-30	4067	292.584
oar-miR-200c	67	mature	mir-8	67	4.82005
oar-miR-299-5p	25	mature	mir-299	25	1.79852
oar-miR-136	232	hairpin	mir-136	231	16.6184
oar-miR-369-5p	741	hairpin	mir-154	734	52.8047
oar-miR-495-5p	95	hairpin	mir-329	95	6.83439
oar-miR-668-5p	1	hairpin	mir-668	1	0.071941
oar-let-7b	38979	hairpin	let-7	29783	2142.62
oar-let-7g	210029	hairpin	let-7	82768	5954.41
oar-miR-487b-5p	5	hairpin	mir-154	5	0.359705
oar-miR-191	45496	hairpin	mir-191	33725	2426.21
oar-miR-17-5p	3482	hairpin	mir-17	3388	243.736
oar-miR-496-3p	77	hairpin	mir-154	77	5.53946
oar-miR-10b	205	mature	mir-10	205	14.7479
oar-miR-199a-3p	92423	hairpin	mir-199	54802	3942.51
oar-miR-411a-5p	24590	mature	mir-379	19434	1398.1
oar-miR-411a-5p	22354	hairpin	mir-379	17991	1294.29
oar-miR-3959-3p	14	hairpin	mir-379	14	1.00717
oar-miR-106a	399	hairpin	mir-17	398	28.6325
oar-miR-668-3p	16	mature	mir-668	16	1.15106
oar-miR-323a-5p	6	hairpin	mir-154	6	0.431646
oar-miR-191	201369	mature	mir-191	70727	5088.17
oar-miR-26b	77659	hairpin	mir-26	50091	3603.6
oar-miR-199a-3p	150605	mature	mir-199	72249	5197.66
oar-miR-493-5p	465	hairpin	mir-493	461	33.1648
oar-miR-544-5p	9	hairpin	mir-544	9	0.647469
oar-miR-495-5p	2	mature	mir-329	2	0.143882
oar-miR-376d	247	hairpin	mir-368	246	17.6975
oar-miR-409-3p	962	hairpin	mir-154	950	68.3439
oar-miR-485-5p	728	mature	mir-485	722	51.9414
oar-miR-134-5p	16	mature	mir-134	16	1.15106
oar-miR-3958-3p	416	hairpin	mir-154	415	29.8555
oar-miR-487a-3p	10	hairpin	mir-154	10	0.71941
oar-miR-16b	322423	hairpin	mir-15	97824	7037.55
oar-miR-487a-5p	22	hairpin	mir-154	22	1.5827
oar-miR-150	36212	mature	mir-150	27375	1969.38
oar-miR-370-3p	9	hairpin	mir-370	9	0.647469
oar-miR-493-3p	1899	hairpin	mir-493	1864	134.098
oar-miR-376a-5p	2	hairpin	mir-368	2	0.143882
oar-miR-218a	1174	hairpin	mir-218	1160	83.4515
oar-miR-3957-3p	5	mature	mir-3957	5	0.359705
oar-miR-376b-3p	9655	hairpin	mir-368	9032	649.771
oar-miR-3957-3p	2	hairpin	mir-3957	2	0.143882
oar-miR-127	35466	hairpin	mir-127	22714	1634.07
oar-miR-379-5p	18409	hairpin	mir-379	15981	1149.69
oar-miR-374a	301	hairpin	mir-374	299	21.5104
oar-miR-299-5p	19	hairpin	mir-299	19	1.36688
oar-miR-374a	139	mature	mir-374	138	9.92786
oar-miR-154b-3p	4	mature	mir-154	4	0.287764
oar-miR-329b-3p	19	hairpin	mir-329	19	1.36688
oar-miR-221	2041	hairpin	mir-221	1997	143.666
oar-miR-655-5p	9	hairpin	mir-154	9	0.647469
oar-miR-412-5p	4	hairpin	mir-412	4	0.287764
oar-miR-323b	1	mature	mir-154	1	0.071941
oar-miR-194	79991	mature	mir-194	30547	2197.58
oar-miR-485-5p	258	hairpin	mir-485	256	18.4169
oar-miR-103	6750	hairpin	mir-103	6406	460.854
oar-miR-411b-3p	211	hairpin	mir-379	211	15.1795
oar-miR-541-5p	7	hairpin	mir-541	7	0.503587
oar-miR-133	2113	hairpin	mir-133	2078	149.493
oar-miR-541-5p	10	mature	mir-541	10	0.71941
oar-miR-3955-5p	7	hairpin	mir-3955	7	0.503587
oar-miR-200b	4865	mature	mir-8	4697	337.907
oar-miR-134-5p	10	hairpin	mir-134	10	0.71941
oar-miR-103	2792	mature	mir-103	2715	195.32
oar-miR-376e-5p,oar-miR-376b-5p	616	mature	mir-368	611	43.9559
oar-miR-154a-5p	21	hairpin	mir-154	21	1.51076
oar-miR-3958-5p	6	hairpin	mir-154	6	0.431646
oar-miR-376c-5p	167	mature	mir-368	167	12.0141
oar-miR-370-5p	3	mature	mir-370	3	0.215823
oar-miR-21	756032	mature	mir-21	124393	8948.95
oar-miR-194	78866	hairpin	mir-194	47907	3446.48
oar-miR-323a-5p	4	mature	mir-154	4	0.287764
oar-miR-30c	471	mature	mir-30	468	33.6684
oar-miR-10a	897	mature	mir-10	884	63.5958
oar-miR-379-3p	364	hairpin	mir-379	364	26.1865
oar-miR-154a-5p	113	mature	mir-154	113	8.12933
oar-miR-381-5p	3	hairpin	mir-154	3	0.215823
oar-miR-3955-3p	1	hairpin	mir-3955	1	0.071941
oar-miR-409-5p	9	mature	mir-154	8	0.575528
oar-miR-382-5p	237	mature	mir-154	234	16.8342
oar-miR-494-5p	50	hairpin	mir-154	50	3.59705
oar-miR-125b	8907	mature	mir-10	8387	603.369
oar-miR-329b-3p	7	mature	mir-329	7	0.503587
oar-miR-382-5p	115	hairpin	mir-154	115	8.27321
oar-miR-3955-5p	5	mature	mir-3955	5	0.359705
oar-miR-30d	1467	mature	mir-30	1436	103.307
oar-miR-30a-3p	2337	mature	mir-30	2270	163.306
oar-miR-758-3p	35	hairpin	mir-379	35	2.51793
oar-miR-3957-5p	4	hairpin	mir-3957	4	0.287764
oar-miR-374b	1767	mature	mir-374	1739	125.105
oar-miR-376e-3p	703	mature	mir-368	700	50.3587
oar-miR-411b-5p	105	hairpin	mir-379	105	7.5538
oar-miR-3958-5p	9	mature	mir-154	9	0.647469
oar-miR-433-5p	1	mature	mir-433	1	0.071941
oar-miR-3957-5p	3	mature	mir-3957	3	0.215823
oar-let-7c	198669	hairpin	let-7	79661	5730.89
oar-let-7a	332401	mature	let-7	99937	7189.57
oar-miR-539-5p	11	mature	mir-154	11	0.791351
RF00942	12	precursor	microRNA mir-1224	12	0.863292
RF00051	11108	precursor	mir-17 microRNA precursor family	10805	777.322
RF00047	11	precursor	mir-2 microRNA precursor	11	0.791351
RF00413	1	snoRNA	Small nucleolar RNA SNORA19	1	0.071941
RF01280	1	snoRNA	Small nucleolar RNA snoR14	1	0.071941
RF00660	1	precursor	microRNA mir-214	1	0.071941
RF00398	1	snoRNA	Small nucleolar RNA SNORA15	1	0.071941
RF01524	1	snoRNA	Trypanosomatid snoRNA TB10cs1H3	1	0.071941
RF01335	1	Rfam other sncRNA	CRISPR RNA direct repeat element	1	0.071941
RF00694	2	precursor	microRNA mir-137	2	0.143882
RF00445	5	precursor	mir-399 microRNA precursor family	5	0.359705
RF00608	48	snoRNA	Small nucleolar RNA SNORD99	48	3.45317
RF01118	94	rRNA	Pseudoknot of the domain G(G12) of 23S ribosomal RNA	94	6.76245
RF00658	317225	precursor	microRNA mir-21	70583	5077.81
RF00067	26	snoRNA	Small nucleolar RNA SNORD15	26	1.87047
RF00840	11	precursor	microRNA mir-374	11	0.791351
RF00624	1	Rfam other sncRNA	Pseudomonas sRNA P9	1	0.071941
RF00272	6	snoRNA	Small nucleolar RNA SNORA67	6	0.431646
RF00581	90	snoRNA	Small nucleolar SNORD12/SNORD106	90	6.47469
RF00752	7	precursor	microRNA mir-14	7	0.503587
RF01833	5	Rfam other sncRNA	ribosomal frameshift site	5	0.359705
RF00003	49	snRNA	U1 spliceosomal RNA	49	3.52511
RF01268	30	snoRNA	Small Cajal body-specific RNA 2	30	2.15823
RF00493	46	snoRNA	Small nucleolar RNA U2-30	46	3.30929
RF00604	1	snoRNA	Small nucleolar RNA SNORD88	1	0.071941
RF00375	1177	Rfam other sncRNA	HIV primer binding site (PBS)	1171	84.2429
RF00071	47	snoRNA	Small nucleolar RNA SNORD73	47	3.38123
RF00342	20	snoRNA	Small nucleolar RNA Z40	20	1.43882
RF00588	17	snoRNA	Small nucleolar RNA SNORD41	17	1.223
RF01192	11	snoRNA	Small nucleolar RNA SNORD11B	11	0.791351
RF00090	369	snoRNA	Small nucleolar RNA SNORA74	368	26.4743
RF02182	1	Rfam other sncRNA	ST7 antisense RNA 2 conserved region 2	1	0.071941
RF00706	2	precursor	microRNA mir-263	2	0.143882
RF01687	2	Rfam other sncRNA	Acido-Lenti-1 RNA	2	0.143882
RF00283	7	snoRNA	small Cajal body-specific RNA 18	7	0.503587
RF00891	102	precursor	microRNA mir-671	102	7.33798
RF01847	2	snoRNA	Plant small nucleolar RNA U3	2	0.143882
RF02423	1	Rfam other sncRNA	Burkholderia sRNA Bp1_Cand871_SIPHT	1	0.071941
RF00431	8	snoRNA	Small nucleolar RNA SNORA55	8	0.575528
RF00912	414	precursor	microRNA mir-877	414	29.7836
RF00674	43	precursor	microRNA mir-187	43	3.09346
RF00704	2	precursor	microRNA MIR397	2	0.143882
RF00677	166	precursor	microRNA MIR168	166	11.9422
RF00686	88	precursor	microRNA mir-338	88	6.33081
RF01186	1	snoRNA	Small nucleolar RNA SNORD127	1	0.071941
RF00657	5	precursor	microRNA mir-184	5	0.359705
RF00249	1	precursor	mir-46/mir-47/mir-281 microRNA precursor family	1	0.071941
RF00593	92	snoRNA	Small nucleolar RNA U83B	91	6.54663
RF01871	2	Rfam other sncRNA	Metastasis associated lung adenocarcinoma transcript 1	2	0.143882
RF01173	5	snoRNA	Small nucleolar RNA U105B	5	0.359705
RF00647	17	precursor	microRNA MIR164	17	1.223
RF01918	1	precursor	microRNA mir-1249	1	0.071941
RF00226	1	Rfam other sncRNA	n-myc internal ribosome entry site (IRES)	1	0.071941
RF00567	42	snoRNA	Small nucleolar RNA SNORD17	42	3.02152
RF00133	44	snoRNA	Small nucleolar RNA Z195/SNORD33/SNORD32 family	44	3.1654
RF01852	7	tRNA	Selenocysteine transfer RNA	7	0.503587
RF02253	1	Rfam other sncRNA	Iron response element II	1	0.071941
RF01707	3	Rfam other sncRNA	JUMPstart RNA	3	0.215823
RF00502	3	Rfam other sncRNA	Turnip crinkle virus (TCV) core promoter hairpin (Pr)	3	0.215823
RF00163	1	Rfam other sncRNA	Hammerhead ribozyme (type I)	1	0.071941
RF02020	1	precursor	microRNA mir-25	1	0.071941
RF00085	3	snoRNA	Small nucleolar RNA SNORD28	3	0.215823
RF00217	355	snoRNA	Small nucleolar RNA SNORD20	354	25.4671
RF01855	3	Rfam other sncRNA	Plant signal recognition particle RNA	3	0.215823
RF01393	1	Rfam other sncRNA	isrJ Hfq binding RNA	1	0.071941
RF00890	117	precursor	microRNA mir-668	116	8.34515
RF00180	10	Rfam other sncRNA	Renin stability regulatory element (REN-SRE)	10	0.71941
RF00666	3	precursor	microRNA mir-32	3	0.215823
RF00022	1	Rfam other sncRNA	GcvB RNA	1	0.071941
RF00137	51	snoRNA	Small nucleolar RNA SNORD83	51	3.66899
RF00568	1	snoRNA	Small nucleolar RNA SNORA26	1	0.071941
RF01108	1	Rfam other sncRNA	Pseudoknot of upstream pseudoknot domain (UPD) of the 3'UTR	1	0.071941
RF01959	290	rRNA	Archaeal small subunit ribosomal RNA	290	20.8629
RF01090	1	Rfam other sncRNA	Edr gene ribosomal frameshift signal	1	0.071941
RF00744	4041	precursor	microRNA mir-361	3963	285.102
RF02227	1	Rfam other sncRNA	Proteobacterial sRNA sX8	1	0.071941
RF01200	12	snoRNA	Small nucleolar RNA SNORD125	12	0.863292
RF01346	3	Rfam other sncRNA	CRISPR RNA direct repeat element	3	0.215823
RF01130	13	snoRNA	Small nucleolar RNA sR46	13	0.935233
RF00151	75	snoRNA	Small nucleolar RNA SNORD58	75	5.39557
RF00075	616	precursor	mir-166 microRNA precursor	614	44.1718
RF02359	6	Rfam other sncRNA	Bacteriophage MS2 operator hairpin	6	0.431646
RF00693	20	precursor	microRNA mir-147	20	1.43882
RF00700	2251	precursor	microRNA mir-375	2201	158.342
RF00783	14318	precursor	microRNA mir-484	13852	996.526
RF00095	1	snoRNA	Pyrococcus C/D box small nucleolar RNA	1	0.071941
RF00408	1	snoRNA	Small nucleolar RNA SNORA1	1	0.071941
RF00695	226	precursor	microRNA MIR398	226	16.2587
RF00088	6	snoRNA	Small nucleolar RNA SNORD30	6	0.431646
RF00563	45	snoRNA	Small nucleolar RNA SNORA53	45	3.23734
RF00156	22	snoRNA	Small nucleolar RNA SNORA70	22	1.5827
RF00402	2	snoRNA	Small nucleolar RNA SNORA25	2	0.143882
RF00086	4	snoRNA	Small nucleolar RNA SNORD27	4	0.287764
RF00518	1	Rfam other sncRNA	speF leader	1	0.071941
RF00287	64	snoRNA	Small nucleolar RNA SNORD44	64	4.60422
RF00679	99	precursor	microRNA mir-210	98	7.05022
RF00662	614	precursor	microRNA mir-132	614	44.1718
RF00056	10	snoRNA	Small nucleolar RNA SNORA71	10	0.71941
RF00572	329	snoRNA	Small nucleolar RNA SNORD66	328	23.5966
RF02155	1	Rfam other sncRNA	Non-protein coding RNA, upstream of F2R/PAR1 conserved region 2	1	0.071941
RF01813	1	Rfam other sncRNA	rdlD antitoxin	1	0.071941
RF00076	11822	precursor	mir-181 microRNA precursor	11591	833.868
RF01277	7	snoRNA	Small nucleolar RNA U54	7	0.503587
RF00072	9	snoRNA	Small nucleolar RNA SNORA75	9	0.647469
RF00341	8	snoRNA	Small nucleolar RNA Z39	8	0.575528
RF02223	2	Rfam other sncRNA	Proteobacterial sRNA sX4	2	0.143882
RF00412	32	snoRNA	Small nucleolar RNA SNORA21	32	2.30211
RF01283	2	snoRNA	Small nucleolar RNA U30	2	0.143882
RF01111	1	Rfam other sncRNA	Pseudoknot of upstream pseudoknot domain (UPD) of the 3'UTR	1	0.071941
RF01844	1	snRNA	SmY spliceosomal RNA	1	0.071941
RF02162	6	Rfam other sncRNA	XIST RNA A repeat	6	0.431646
RF00416	28	snoRNA	Small nucleolar RNA SNORA43	28	2.01435
RF00619	7	snRNA	U6atac minor spliceosomal RNA	7	0.503587
RF00409	3	snoRNA	Small nucleolar RNA SNORA7	3	0.215823
RF00656	6	precursor	microRNA mir-205	6	0.431646
RF00522	1	Rfam other sncRNA	PreQ1 riboswitch	1	0.071941
RF00646	214113	precursor	microRNA mir-204	108947	7837.75
RF00582	4	snoRNA	Small Cajal body specific RNA 14	4	0.287764
RF01327	3	Rfam other sncRNA	CRISPR RNA direct repeat element	3	0.215823
RF00001	28	rRNA	5S ribosomal RNA	28	2.01435
RF01299	16	snoRNA	Small nucleolar RNA SNORD2	16	1.15106
RF00554	4	snoRNA	Small nucleolar RNA SNORA48	4	0.287764
RF01183	4	snoRNA	Small nucleolar RNA SNORD19B	4	0.287764
RF00414	5	snoRNA	Small nucleolar RNA SNORA22	5	0.359705
RF02194	20	Rfam other sncRNA	Bacterial antisense RNA HPnc0260	20	1.43882
RF00157	44	snoRNA	Small nucleolar RNA SNORD55/SNORD39	44	3.1654
RF00699	1	precursor	microRNA mir-134	1	0.071941
RF02543	5590	rRNA	Eukaryotic large subunit ribosomal RNA	5559	399.92
RF00614	1	snoRNA	Small nucleolar RNA SNORA11	1	0.071941
RF00592	108	snoRNA	Small nucleolar RNA SNORD78	107	7.69769
RF00678	33	precursor	microRNA mir-140	33	2.37405
RF00649	9222	precursor	microRNA mir-128	9039	650.275
RF00190	27	snoRNA	Small nucleolar RNA SNORA16B/SNORA16A family	27	1.94241
RF00696	1361	precursor	microRNA mir-203	1356	97.552
RF00426	1	snoRNA	Small Cajal body specific RNA 15	1	0.071941
RF00195	4	Rfam other sncRNA	RsmY RNA family	4	0.287764
RF00100	331	Rfam other sncRNA	7SK RNA	330	23.7405
RF00245	489	precursor	mir-19 microRNA precursor family	488	35.1072
RF00192	1	Rfam other sncRNA	Bovine leukaemia virus RNA packaging signal	1	0.071941
RF00248	5	precursor	mir-148/mir-152 microRNA precursor family	5	0.359705
RF00177	2610	rRNA	Bacterial small subunit ribosomal RNA	2593	186.543
RF00575	6	snoRNA	Small nucleolar RNA SNORD70	6	0.431646
RF01851	41	Rfam other sncRNA	Cyanobacteria transfer-messenger RNA	40	2.87764
RF00711	1553	precursor	microRNA mir-449	1537	110.573
RF00919	1021	precursor	microRNA mir-874	1019	73.3079
RF00004	264	snRNA	U2 spliceosomal RNA	263	18.9205
RF01022	1	precursor	microRNA mir-611	1	0.071941
RF01716	31	Rfam other sncRNA	PhotoRC-I RNA	31	2.23017
RF01308	1	snoRNA	Small nucleolar RNA sR58	1	0.071941
RF00284	737	snoRNA	Small nucleolar RNA SNORD74	726	52.2292
RF00372	1	Rfam other sncRNA	sroH RNA	1	0.071941
RF00607	3	snoRNA	Small nucleolar RNA SNORD98	3	0.215823
RF00653	71	precursor	microRNA mir-22	71	5.10781
RF02516	1	precursor	mir-393 microRNA precursor family	1	0.071941
RF01973	3	Rfam other sncRNA	H19 conserved region 2	3	0.215823
RF02278	6	Rfam other sncRNA	Betaproteobacteria toxic small RNA	6	0.431646
RF01849	94	Rfam other sncRNA	Alphaproteobacteria transfer-messenger RNA	94	6.76245
RF02540	9	rRNA	Archaeal large subunit ribosomal RNA	9	0.647469
RF01225	5	snoRNA	Small nucleolar RNA ACA64	5	0.359705
RF01120	1	snoRNA	Small nucleolar RNA sR33	1	0.071941
RF00270	202	snoRNA	Small nucleolar RNA SNORD61	199	14.3163
RF02028	2	precursor	microRNA mir-1827	2	0.143882
RF00122	1	Rfam other sncRNA	GadY	1	0.071941
RF00452	1	precursor	mir-172 microRNA precursor family	1	0.071941
RF01140	1	snoRNA	Small nucleolar RNA sR20	1	0.071941
RF01295	14	snoRNA	Small Cajal body-specific RNA 7	14	1.00717
RF00053	27570	precursor	mir-7 microRNA precursor	24071	1731.69
RF01753	1	Rfam other sncRNA	psbNH RNA	1	0.071941
RF01170	2	snoRNA	Small nucleolar RNA U61	2	0.143882
RF00277	1	snoRNA	Small nucleolar RNA SNORD49	1	0.071941
RF01068	2	Rfam other sncRNA	mini-ykkC RNA motif	2	0.143882
RF00675	4494	precursor	microRNA mir-145	4196	301.864
RF00144	72279	precursor	mir-199 microRNA precursor	56991	4099.99
RF00429	1	snoRNA	Small nucleolar RNA SNORA29	1	0.071941
RF01306	3	snoRNA	Small nucleolar RNA sR52	3	0.215823
RF02353	2	Rfam other sncRNA	Bradyrhizobiaceae sRNA BjrC68	2	0.143882
RF00289	571	snoRNA	Small nucleolar RNA SNORD104	566	40.7186
RF00282	52	snoRNA	Small nucleolar RNA SNORD48	51	3.66899
RF00690	33	precursor	microRNA MIR408	33	2.37405
RF00459	1403	Rfam other sncRNA	Mason-Pfizer monkey virus packaging signal	1381	99.3505
RF01135	1	snoRNA	Small nucleolar RNA sR24	1	0.071941
RF00637	43	precursor	microRNA mir-276	43	3.09346
RF00032	8	Rfam other sncRNA	Histone 3' UTR stem-loop	8	0.575528
RF00397	11	snoRNA	Small nucleolar RNA SNORA14	11	0.791351
RF00010	7	Rfam other sncRNA	Bacterial RNase P class A	7	0.503587
RF00303	1	snoRNA	Small nucleolar RNA snoR86	1	0.071941
RF01074	1	Rfam other sncRNA	Putative RNA-dependent RNA polymerase ribosomal frameshift site	1	0.071941
RF00052	3650	precursor	lin-4 microRNA precursor	3528	253.808
RF01668	34	Rfam other sncRNA	Pseudomonas sRNA P10	34	2.44599
RF00257	11681	precursor	mir-194 microRNA precursor family	10412	749.049
RF01291	9	snoRNA	Small nucleolar RNA SNORD97	9	0.647469
RF01229	30	snoRNA	Small nucleolar RNA SNORA84	28	2.01435
RF00136	13	snoRNA	Small nucleolar RNA SNORD81	13	0.935233
RF01811	1	Rfam other sncRNA	Plasmid transferred anti-sense RNA	1	0.071941
RF02061	697	precursor	microRNA mir-301	694	49.927
RF00682	14	precursor	microRNA mir-144	14	1.00717
RF00381	2	Rfam other sncRNA	Antizyme RNA frameshifting stimulation element	2	0.143882
RF01867	96	Rfam other sncRNA	caulobacter sRNA CC2171	95	6.83439
RF00655	9	precursor	microRNA mir-28	9	0.647469
RF00553	1	snoRNA	Small Cajal body specific RNA 1	1	0.071941
RF00188	1	snoRNA	Small nucleolar RNA SNORD103/SNORD85	1	0.071941
RF00569	5	snoRNA	Small nucleolar RNA SNORD19	5	0.359705
RF01866	12	snoRNA	C. elegans snoRNA ceN33	11	0.791351
RF01748	1	Rfam other sncRNA	nuoG RNA	1	0.071941
RF02553	29	Rfam other sncRNA	Y RNA-like	29	2.08629
RF00089	159	snoRNA	Small nucleolar RNA SNORD31	159	11.4386
RF00191	11	snoRNA	Small nucleolar RNA SNORA57	11	0.791351
RF01793	1	Rfam other sncRNA	ffh sRNA	1	0.071941
RF00671	154	precursor	microRNA mir-138	154	11.0789
RF01278	1	snoRNA	Small nucleolar RNA SNORD109A	1	0.071941
RF00467	2	Rfam other sncRNA	Rous sarcoma virus (RSV) primer binding site (PBS)	2	0.143882
RF00392	14	snoRNA	Small nucleolar RNA SNORA5	14	1.00717
RF01414	1	Rfam other sncRNA	Class I RNA	1	0.071941
RF00602	1	snoRNA	Small Cajal body specific RNA 21	1	0.071941
RF00264	16	snoRNA	Small nucleolar RNA SNORA64/SNORA10 family	16	1.15106
RF00689	2	precursor	microRNA MIR390	2	0.143882
RF01330	2	Rfam other sncRNA	CRISPR RNA direct repeat element	2	0.143882
RF02500	1	Rfam other sncRNA	Rhizobiales sRNA Atu_C6	1	0.071941
RF00439	11	snoRNA	Small nucleolar RNA SNORD87	11	0.791351
RF01092	2	Rfam other sncRNA	Gag/pol translational readthrough site	2	0.143882
RF00644	252038	precursor	microRNA mir-27	193968	13954.2
RF00422	1	snoRNA	Small Cajal body specific RNA 24	1	0.071941
RF01904	2	Rfam other sncRNA	HOTAIR conserved region 1	2	0.143882
RF00562	11	snoRNA	Small nucleolar RNA SNORA49	11	0.791351
RF00104	324778	precursor	mir-10 microRNA precursor family	234195	16848.2
RF00324	48	snoRNA	Small nucleolar RNA MBII-202	48	3.45317
RF00068	110	snoRNA	Small nucleolar RNA SNORD21	110	7.91351
RF00251	283	precursor	mir-219 microRNA precursor family	278	19.9996
RF01496	2	Rfam other sncRNA	A. fumigatus sRNA Afu_182	2	0.143882
RF00756	184	precursor	microRNA mir-299	184	13.2371
RF00045	124	snoRNA	Small nucleolar RNA SNORA73 family	122	8.7768
RF00334	64	snoRNA	Small nucleolar RNA SNORA3/SNORA45 family	63	4.53228
RF01960	36594	rRNA	Eukaryotic small subunit ribosomal RNA	35426	2548.58
RF00150	7	snoRNA	Small nucleolar RNA SNORD42	7	0.503587
RF00411	9	snoRNA	Small nucleolar RNA SNORA9	9	0.647469
RF00405	38	snoRNA	Small nucleolar RNA SNORA44	38	2.73376
RF01896	2	precursor	microRNA mir-142	2	0.143882
RF00189	419	snoRNA	Small nucleolar RNA SNORD95	418	30.0713
RF01309	1	snoRNA	Small nucleolar RNA sR60	1	0.071941
RF01131	1	snoRNA	Small nucleolar RNA sR47	1	0.071941
RF00223	2	Rfam other sncRNA	bip internal ribosome entry site (IRES)	2	0.143882
RF00430	1	snoRNA	Small nucleolar RNA SNORA54	1	0.071941
RF00017	359	Rfam other sncRNA	Metazoan signal recognition particle RNA	359	25.8268
RF00256	81	precursor	mir-196 microRNA precursor family	81	5.82722
RF00377	5	snoRNA	Small nucleolar RNA U6-53/MBII-28	5	0.359705
RF01232	25	snoRNA	Small nucleolar RNA R442	25	1.79852
RF01506	8	snoRNA	A. fumigatus snoRNA Afu_294	8	0.575528
RF01942	205	precursor	microRNA mir-1937	205	14.7479
RF00727	1	precursor	microRNA bantam	1	0.071941
RF01382	3	Rfam other sncRNA	HIV-1 stem-loop 4 packaging signal	3	0.215823
RF00703	43619	precursor	microRNA mir-139	38647	2780.3
RF02126	1	Rfam other sncRNA	Ghrelin opposite strand RNA conserved region	1	0.071941
RF00241	30999	precursor	mir-8/mir-141/mir-200 microRNA precursor family	27813	2000.89
RF00612	10	snoRNA	Small nucleolar RNA SNORD75	10	0.71941
RF00425	4	snoRNA	Small nucleolar RNA SNORA18	4	0.287764
RF01914	1	precursor	microRNA mir-932	1	0.071941
RF01945	2	precursor	microRNA mir-1388	2	0.143882
RF01184	10	snoRNA	Small nucleolar RNA snR79	10	0.71941
RF00278	454	snoRNA	Small nucleolar RNA SNORD50	452	32.5173
RF00317	1	snoRNA	Small nucleolar RNA Z163/Z177 family	1	0.071941
RF01304	6	snoRNA	Small nucleolar RNA sR5	6	0.431646
RF01109	1	Rfam other sncRNA	Pseudoknot of upstream pseudoknot domain (UPD) of the 3'UTR	1	0.071941
RF00131	69831	precursor	mir-30 microRNA precursor	60815	4375.09
RF01133	16	snoRNA	Small nucleolar RNA sR3	15	1.07911
RF00702	162	precursor	microRNA mir-182	162	11.6544
RF00598	22	snoRNA	Small nucleolar RNA SNORA76	22	1.5827
RF00571	1	snoRNA	Small nucleolar RNA SNORD65	1	0.071941
RF00489	5	Rfam other sncRNA	ctRNA	5	0.359705
RF00325	67	snoRNA	Small nucleolar RNA SNORD53/SNORD92	66	4.7481
RF01114	2	Rfam other sncRNA	Pseudoknot of upstream pseudoknot domain (UPD) of the 3'UTR	2	0.143882
RF00478	6	snoRNA	Small Cajal body specific RNA 6	6	0.431646
RF00221	256	snoRNA	Small nucleolar RNA SNORD43	254	18.273
RF00498	1	Rfam other sncRNA	Equine arteritis virus leader TRS hairpin (LTH)	1	0.071941
RF01322	1	Rfam other sncRNA	CRISPR RNA direct repeat element	1	0.071941
RF00638	166	precursor	microRNA MIR159	166	11.9422
RF00640	852	precursor	microRNA MIR167_1	849	61.0779
RF00661	81217	precursor	microRNA mir-31	63384	4559.91
RF00784	716	precursor	microRNA mir-486	711	51.15
RF00073	1	precursor	mir-156 microRNA precursor	1	0.071941
RF00403	11	snoRNA	Small nucleolar RNA SNORA41	11	0.791351
RF00254	147587	precursor	mir-16 microRNA precursor family	103379	7437.19
RF00037	10	Rfam other sncRNA	Iron response element I	10	0.71941
RF01850	588	Rfam other sncRNA	Betaproteobacteria transfer-messenger RNA	587	42.2294
RF00158	8	snoRNA	Small nucleolar RNA SNORD82	8	0.575528
RF00237	416	precursor	mir-9/mir-79 microRNA precursor family	414	29.7836
RF00016	673	snoRNA	Small nucleolar RNA SNORD14	668	48.0566
RF01188	1	snoRNA	Small nucleolar RNA snR56	1	0.071941
RF00099	14	snoRNA	Small nucleolar RNA SNORD22	14	1.00717
RF02129	1	Rfam other sncRNA	GNAS antisense RNA 1 conserved region 3	1	0.071941
RF01792	17	Rfam other sncRNA	ribosomal frameshift site	17	1.223
RF00212	191	snoRNA	Small nucleolar RNA SNORD38	191	13.7407
RF00244	83367	precursor	mir-26 microRNA precursor family	78173	5623.84
RF01762	3	Rfam other sncRNA	Whalefall-1 RNA	3	0.215823
RF02539	1	snoRNA	Plant small nucleolar RNA SNOR75	1	0.071941
RF00258	1	precursor	mir-130 microRNA precursor family	1	0.071941
RF00746	445	precursor	microRNA mir-454	445	32.0137
RF00672	45	precursor	microRNA mir-190	45	3.23734
RF00153	27	snoRNA	Small nucleolar RNA SNORD62	27	1.94241
RF00005	4941	tRNA	tRNA	4916	353.662
RF00691	5428	precursor	microRNA mir-146	5379	386.971
RF00092	58	snoRNA	Small nucleolar RNA SNORA63	58	4.17258
RF01072	21	Rfam other sncRNA	Pseudoknot of upstream pseudoknot domain (UPD) of the 3'UTR	21	1.51076
RF00668	112	precursor	microRNA mir-302	112	8.05739
RF00443	1	snoRNA	Small nucleolar RNA SNORA27	1	0.071941
RF00945	2	precursor	microRNA mir-1226	2	0.143882
RF00565	8	snoRNA	Small Cajal body specific RNA 3	8	0.575528
RF01339	2	Rfam other sncRNA	CRISPR RNA direct repeat element	2	0.143882
RF00273	10	snoRNA	Small nucleolar RNA SNORD59	10	0.71941
RF00309	1	snoRNA	Small nucleolar RNA snR60/Z15/Z230/Z193/J17	1	0.071941
RF00424	5	snoRNA	Small Cajal body specific RNA 16	5	0.359705
RF00027	19157	precursor	let-7 microRNA precursor	17702	1273.5
RF00664	1518	precursor	microRNA mir-223	1494	107.48
RF00129	2626	precursor	mir-103/107 microRNA precursor	2592	186.471
RF01338	1	Rfam other sncRNA	CRISPR RNA direct repeat element	1	0.071941
RF01519	3	Rfam other sncRNA	Caulobacter sRNA CC0196	3	0.215823
RF00396	30	snoRNA	Small nucleolar RNA SNORA13	29	2.08629
RF00247	6	precursor	mir-160 microRNA precursor family	6	0.431646
RF00871	106	precursor	microRNA mir-689	106	7.62574
RF02265	1	Rfam other sncRNA	MAT2A 3'UTR stem loop F	1	0.071941
RF00838	1	precursor	microRNA mir-252	1	0.071941
RF00574	5	snoRNA	Small nucleolar RNA SNORD69	5	0.359705
RF00648	61	precursor	microRNA MIR396	61	4.3884
RF00917	1	precursor	microRNA mir-708	1	0.071941
RF01099	1	Rfam other sncRNA	Pseudoknot of influenza A virus gene	1	0.071941
RF01341	1	Rfam other sncRNA	CRISPR RNA direct repeat element	1	0.071941
RF01319	1	Rfam other sncRNA	CRISPR RNA direct repeat element	1	0.071941
RF00748	1	precursor	microRNA mir-433	1	0.071941
RF01164	7	snoRNA	Small nucleolar RNA SNORD107	7	0.503587
RF01344	7	Rfam other sncRNA	CRISPR RNA direct repeat element	7	0.503587
RF00108	3	snoRNA	Small nucleolar RNA SNORD116	3	0.215823
RF01684	4603	Rfam other sncRNA	MALAT1-associated small cytoplasmic RNA/MEN beta RNA	4510	324.454
RF00645	4	precursor	microRNA MIR169_2	4	0.287764
RF00009	44	Rfam other sncRNA	Nuclear RNase P	44	3.1654
RF00390	1	Rfam other sncRNA	UPSK RNA	1	0.071941
RF00418	3	snoRNA	Small nucleolar RNA SNORA58	3	0.215823
RF00049	2	snoRNA	Small nucleolar RNA SNORD36	2	0.143882
RF01972	1	Rfam other sncRNA	H19 conserved region 1	1	0.071941
RF00187	3	snoRNA	Small nucleolar RNA SNORD102	3	0.215823
RF00385	1	Rfam other sncRNA	Infectious bronchitis virus D-RNA	1	0.071941
RF00683	23032	precursor	microRNA mir-143	20477	1473.14
RF00302	6	snoRNA	Small nucleolar RNA SNORA65	6	0.431646
RF02541	1296	rRNA	Bacterial large subunit ribosomal RNA	1293	93.0197
RF00091	4	snoRNA	Small nucleolar RNA SNORA62/SNORA6 family	4	0.287764
RF01290	76	snoRNA	Small nucleolar RNA SNORD10	76	5.46751
RF02470	1	Rfam other sncRNA	Mycobacterium sRNA Ms_IGR-8	1	0.071941
RF02348	13	Rfam other sncRNA	Trans-activating crRNA	13	0.935233
RF00103	3565	precursor	mir-1 microRNA precursor family	3546	255.103
RF00421	1	snoRNA	Small nucleolar RNA SNORA32	1	0.071941
RF00281	31	snoRNA	Small nucleolar RNA SNORD47	31	2.23017
RF00722	1954261	precursor	microRNA mir-451	524201	37711.5
RF00406	4	snoRNA	Small nucleolar RNA SNORA42/SNORA80 family	4	0.287764
RF00069	32	snoRNA	Small nucleolar RNA SNORD24	32	2.30211
RF00669	118	precursor	microRNA mir-96	118	8.48904
RF02467	1	Rfam other sncRNA	Mycobacterium sRNA Ms_IGR-2	1	0.071941
RF00140	2	Rfam other sncRNA	Alpha operon ribosome binding site	2	0.143882
RF01156	964	snoRNA	Small nucleolar RNA SNORD123	961	69.1353
RF00255	19	precursor	mir-218 microRNA precursor family	19	1.36688
RF00155	2	snoRNA	Small nucleolar RNA SNORA66	2	0.143882
RF01296	10	snoRNA	Small nucleolar RNA U85	10	0.71941
RF01381	5	Rfam other sncRNA	HIV-1 stem-loop 3 Psi packaging signal	5	0.359705
RF00610	136	snoRNA	Small nucleolar RNA SNORD110	136	9.78397
RF01191	2	snoRNA	Small nucleolar RNA SNORD121A	2	0.143882
RF02448	3	Rfam other sncRNA	Streptococcus sRNA SpR20	3	0.215823
RF01179	1	snoRNA	Small nucleolar RNA U83	1	0.071941
RF01161	1	snoRNA	Small nucleolar RNA SNORD5	1	0.071941
RF01895	91725	precursor	microRNA mir-193	82072	5904.34
RF01834	4	Rfam other sncRNA	ribosomal frameshift site	4	0.287764
RF00253	3843	precursor	mir-101 microRNA precursor family	3798	273.232
RF00803	12711	precursor	microRNA mir-425	12148	873.939
RF00753	57	precursor	microRNA mir-503	56	4.02869
RF00594	1	snoRNA	Small nucleolar RNA SNORD86	1	0.071941
RF00741	32651	precursor	microRNA mir-378	28860	2076.22
RF00070	20	snoRNA	Small nucleolar RNA SNORD29	20	1.43882
RF02044	1	Rfam other sncRNA	CDKN2B antisense RNA 1 convserved region 2	1	0.071941
RF02266	4	Rfam other sncRNA	XIST 3' intron conserved motif	4	0.287764
RF01856	1	Rfam other sncRNA	Protozoan signal recognition particle RNA	1	0.071941
RF00573	11	snoRNA	Small nucleolar RNA SNORD67	11	0.791351
RF00012	348	snoRNA	Small nucleolar RNA U3	348	25.0355
RF00015	1	snRNA	U4 spliceosomal RNA	1	0.071941
RF00446	1649	precursor	mir-133 microRNA precursor family	1641	118.055
RF00428	13	snoRNA	Small nucleolar RNA SNORA38	13	0.935233
RF00576	1	snoRNA	Small nucleolar RNA SNORD71	1	0.071941
RF00138	4	snoRNA	Small nucleolar RNA SNORD16	4	0.287764
RF00271	5	snoRNA	Small nucleolar RNA SNORD60	5	0.359705
RF00613	39	snoRNA	Small nucleolar RNA SNORD94	38	2.73376
RF01134	1	snoRNA	Small nucleolar RNA sR30	1	0.071941
RF01241	72	snoRNA	Small nucleolar RNA SNORA81	72	5.17975
RF00164	24	Rfam other sncRNA	Coronavirus 3' stem-loop II-like motif (s2m)	24	1.72658
RF00651	10277	precursor	microRNA mir-221	10148	730.057
RF00286	4	snoRNA	Small Cajal body specific RNA 8	4	0.287764
RF01014	612	precursor	microRNA mir-1306	610	43.884
RF00110	1	Rfam other sncRNA	RybB RNA	1	0.071941
RF00002	13045	rRNA	5.8S ribosomal RNA	12783	919.622
RF00599	3	snoRNA	Small nucleolar RNA SNORA77	3	0.215823
RF00643	74	precursor	microRNA MIR171_1	74	5.32363
RF00358	1	snoRNA	Small nucleolar RNA Z101	1	0.071941
RF00019	90351	Rfam other sncRNA	Y RNA	69101	4971.19
RF00066	33	snRNA	U7 small nuclear RNA	33	2.37405
RF01903	27	precursor	microRNA mir-500	26	1.87047
RF00080	4	Rfam other sncRNA	yybP-ykoY leader	4	0.287764
RF00030	41	Rfam other sncRNA	RNase MRP	41	2.94958
RF01317	1	Rfam other sncRNA	CRISPR RNA direct repeat element	1	0.071941
RF00006	1455	Rfam other sncRNA	Vault RNA	1444	103.883
RF01696	1	Rfam other sncRNA	Chlorobi-1 RNA	1	0.071941
RF00580	1	snoRNA	Small nucleolar RNA SNORD91 family	1	0.071941
RF00399	25	snoRNA	Small nucleolar RNA SNORA24	25	1.79852
RF00222	1	Rfam other sncRNA	Bag-1 internal ribosome entry site (IRES)	1	0.071941
RF00603	6	snoRNA	Small nucleolar RNA SNORD23	6	0.431646
RF00279	4	snoRNA	Small nucleolar RNA SNORD45	4	0.287764
RF00654	3	precursor	microRNA mir-216	3	0.215823
RF00178	347933	precursor	mir-24 microRNA precursor family	224122	16123.6
RF00432	45	snoRNA	Small nucleolar RNA SNORA51	45	3.23734
RF01835	1	Rfam other sncRNA	ribosomal frameshift site	1	0.071941
RF00246	448	precursor	mir-135 microRNA precursor family	446	32.0857
RF01294	26	snoRNA	Small nucleolar RNA U89	26	1.87047
RF00659	6	precursor	microRNA mir-365	6	0.431646
RF00274	627	snoRNA	Small nucleolar RNA SNORD57	627	45.107
RF00769	1	precursor	microRNA mir-331	1	0.071941
RF01100	6	Rfam other sncRNA	3'-terminal pseudoknot in BYV	6	0.431646
RF00130	208594	precursor	mir-192/215 microRNA precursor	133732	9620.81
RF00736	2486	precursor	microRNA mir-320	2473	177.91
RF00074	22242	precursor	mir-29 microRNA precursor	21670	1558.96
RF00832	26	precursor	microRNA mir-71	26	1.87047
RF00419	1	snoRNA	Small nucleolar RNA SNORA52	1	0.071941
RF00609	5	snoRNA	Small nucleolar RNA SNORD100	5	0.359705
RF00519	1	Rfam other sncRNA	suhB	1	0.071941
RF00319	6	snoRNA	Small nucleolar RNA SNORA23	6	0.431646
RF00584	1	snoRNA	Small nucleolar RNA SNORD105	1	0.071941
RF00280	59	snoRNA	Small nucleolar RNA SNORD51	59	4.24452
RF01323	1	Rfam other sncRNA	CRISPR RNA direct repeat element	1	0.071941
RF00026	958	snRNA	U6 spliceosomal RNA	957	68.8475
RF00667	65139	precursor	microRNA mir-33	50677	3645.75
RF00494	2	snoRNA	Small nucleolar RNA U2-19	2	0.143882
RF02117	4	Rfam other sncRNA	FMR1 antisense RNA 1 conserved region 1	4	0.287764
RF02542	120	rRNA	Microsporidia small subunit ribosomal RNA	120	8.63292
RF00023	82929	Rfam other sncRNA	transfer-messenger RNA	71304	5129.68
RF01380	8	Rfam other sncRNA	Human immunodeficiency virus type 1 major splice donor	8	0.575528
RF00020	2	snRNA	U5 spliceosomal RNA	2	0.143882
RF00875	1	precursor	microRNA mir-692	1	0.071941
RF00564	25	snoRNA	Small Cajal body specific RNA 11	25	1.79852
RF01307	1	snoRNA	Small nucleolar RNA sR55	1	0.071941
RF00684	3779888	precursor	mir-122 microRNA precursor	634833	45670.5
RF00606	6	snoRNA	Small nucleolar RNA SNORD93	6	0.431646
RF00642	137576	precursor	microRNA mir-23	105610	7597.69
RF00663	137	precursor	microRNA mir-183	136	9.78397
RF00469	4	Rfam other sncRNA	Hepatitis C stem-loop IV	4	0.287764
RF00096	5	snoRNA	U8 small nucleolar RNA	5	0.359705
RF00169	3	Rfam other sncRNA	Bacterial small signal recognition particle RNA	3	0.215823
RF00360	4	snoRNA	Small nucleolar RNA Z107/R87	4	0.287764
RF01210	7	snoRNA	Small nucleolar RNA U13	7	0.503587
RF00745	664	precursor	microRNA mir-499	661	47.553
RF00118	1	Rfam other sncRNA	rydB RNA	1	0.071941
RF02534	3	Rfam other sncRNA	Norovirus cis-acting replication element (CRE)	3	0.215823
RF00275	20	snoRNA	Small nucleolar RNA SNORD56	20	1.43882
RF00440	7	snoRNA	Small nucleolar RNA SNORD37	7	0.503587
RF00087	8	snoRNA	Small nucleolar RNA SNORD26	8	0.575528
RF01350	1	Rfam other sncRNA	CRISPR RNA direct repeat element	1	0.071941
RF01276	1	snoRNA	Small nucleolar RNA sR53	1	0.071941
RF00239	23	precursor	mir-124 microRNA precursor family	22	1.5827
RF00523	6	Rfam other sncRNA	Prion pseudoknot	6	0.431646
RF00701	870450	precursor	microRNA mir-126	281888	20279.3
RF01182	1	snoRNA	Small nucleolar RNA SNORD11	1	0.071941
RF00464	206225	precursor	mir-92 microRNA precursor family	145381	10458.9
RF01509	1	snoRNA	A. fumigatus snoRNA Afu_300	1	0.071941
RF00186	3	snoRNA	Small nucleolar RNA SNORD101	3	0.215823
RF00731	3812	precursor	microRNA mir-155	3781	272.009
intron	58554	intron	intron	58554	4212.43
exon	195313	exon	exon	195313	14051
intergenic	6028071	intergenic	intergenic	6028071	433665

## Sheet: ZG3
sRNA id	Count(28025835)	Type	Description	UMI_count(12609498)	UMI_TPM
novel_mir1	593188	mature	mature	291925	21835.7
novel_mir2	136312	mature	mature	89024	6658.9
novel_mir3	31714	mature	mature	28965	2166.55
novel_mir4	13135	mature	mature	12550	938.726
novel_mir5	82718	mature	mature	64578	4830.36
novel_mir6	18600	mature	mature	15027	1124
novel_mir7	18998	mature	mature	17709	1324.61
novel_mir8	32289	mature	mature	27956	2091.08
novel_mir9	43768	mature	mature	39532	2956.95
novel_mir10	34400	mature	mature	31396	2348.39
novel_mir11	38005	mature	mature	32666	2443.38
novel_mir12	31263	mature	mature	28983	2167.9
novel_mir13	24959	mature	mature	22696	1697.64
novel_mir14	15728	mature	mature	14878	1112.86
novel_mir15	17189	mature	mature	16308	1219.82
novel_mir16	21542	mature	mature	20415	1527.02
novel_mir17	14194	mature	mature	13036	975.078
novel_mir18	11427	mature	mature	10990	822.04
novel_mir19	30213	mature	mature	26928	2014.18
novel_mir20	10364	mature	mature	9784	731.832
novel_mir21	7272	mature	mature	7093	530.548
novel_mir22	17068	mature	mature	15683	1173.07
novel_mir23	8831	mature	mature	8516	636.987
novel_mir24	9997	mature	mature	9732	727.943
novel_mir25	4512	mature	mature	4485	335.473
novel_mir26	9290	mature	mature	8973	671.17
novel_mir27	2158	mature	mature	2116	158.274
novel_mir28	3071	mature	mature	3041	227.463
novel_mir29	8315	mature	mature	7908	591.51
novel_mir30	11966	mature	mature	11116	831.464
novel_mir31	10215	mature	mature	9919	741.93
novel_mir32	6889	mature	mature	6671	498.983
novel_mir33	3413	mature	mature	3360	251.324
novel_mir34	3259	mature	mature	3210	240.104
novel_mir35	1624	mature	mature	1610	120.426
novel_mir36	10746	mature	mature	9621	719.64
novel_mir37	7769	mature	mature	7571	566.302
novel_mir38	4579	mature	mature	4493	336.071
novel_mir39	1441	mature	mature	1425	106.588
novel_mir40	3624	mature	mature	3536	264.489
novel_mir41	4412	mature	mature	4344	324.926
novel_mir42	2998	mature	mature	2972	222.302
novel_mir43	2166	mature	mature	2164	161.865
novel_mir44	1116	mature	mature	1110	83.0268
novel_mir45	1402	mature	mature	1401	104.793
novel_mir46	3830	mature	mature	3790	283.488
novel_mir47	1257	mature	mature	1248	93.349
novel_mir48	2923	mature	mature	2792	208.838
novel_mir49	35	mature	mature	35	2.61796
novel_mir50	2537	mature	mature	2506	187.446
novel_mir51	3322	mature	mature	3271	244.667
novel_mir52	925	mature	mature	920	68.815
novel_mir53	1458	mature	mature	1447	108.234
novel_mir54	3190	mature	mature	3171	237.187
novel_mir55	841	mature	mature	836	62.5319
novel_mir56	55	mature	mature	55	4.11394
novel_mir57	1691	mature	mature	1676	125.363
novel_mir58	398	mature	mature	398	29.77
novel_mir59	682	mature	mature	681	50.938
novel_mir60	349	mature	mature	349	26.1048
novel_mir61	364	mature	mature	364	27.2268
novel_mir62	751	mature	mature	751	56.174
novel_mir63	715	mature	mature	713	53.3316
novel_mir64	228	mature	mature	228	17.0541
novel_mir65	554	mature	mature	553	41.3638
novel_mir68	881	mature	mature	876	65.5238
novel_mir69	794	mature	mature	793	59.3155
novel_mir70	66	mature	mature	66	4.93673
novel_mir71	259	mature	mature	259	19.3729
novel_mir72	412	mature	mature	410	30.6675
novel_mir73	251	mature	mature	251	18.7745
novel_mir74	278	mature	mature	277	20.7193
novel_mir76	962	mature	mature	957	71.5825
novel_mir77	517	mature	mature	511	38.2222
novel_mir78	171	mature	mature	171	12.7906
novel_mir79	308	mature	mature	307	22.9633
novel_mir80	82	mature	mature	82	6.13351
novel_mir81	218	mature	mature	218	16.3062
novel_mir83	74	mature	mature	74	5.53512
novel_mir84	154	mature	mature	154	11.519
novel_mir85	397	mature	mature	394	29.4708
novel_mir86	86	mature	mature	86	6.4327
novel_mir87	199	mature	mature	199	14.885
novel_mir88	128	mature	mature	128	9.57426
novel_mir89	48	mature	mature	48	3.59035
novel_mir90	96	mature	mature	94	7.03109
novel_mir91	130	mature	mature	129	9.64906
novel_mir92	118	mature	mature	118	8.82627
novel_mir93	177	mature	mature	177	13.2394
novel_mir94	52	mature	mature	52	3.88954
novel_mir95	50	mature	mature	50	3.73994
novel_mir96	40	mature	mature	40	2.99196
novel_mir98	27	mature	mature	27	2.01957
novel_mir100	20	mature	mature	20	1.49598
novel_mir101	54	mature	mature	54	4.03914
novel_mir102	54	mature	mature	54	4.03914
novel_mir103	16	mature	mature	16	1.19678
novel_mir104	18	mature	mature	18	1.34638
novel_mir105	105	mature	mature	105	7.85388
novel_mir106	71	mature	mature	71	5.31072
novel_mir107	21	mature	mature	21	1.57078
novel_mir108	49	mature	mature	49	3.66515
novel_mir109	40	mature	mature	40	2.99196
novel_mir112	41	mature	mature	41	3.06675
novel_mir113	13	mature	mature	13	0.972385
novel_mir114	21	mature	mature	21	1.57078
novel_mir116	31	mature	mature	31	2.31877
novel_mir117	81	mature	mature	81	6.05871
novel_mir118	29	mature	mature	29	2.16917
novel_mir121	22	mature	mature	22	1.64558
novel_mir126	15	mature	mature	15	1.12198
novel_mir128	208	mature	mature	208	15.5582
novel_mir129	30	mature	mature	30	2.24397
novel_mir130	1319	mature	mature	1314	98.2857
novel_mir131	145	mature	mature	145	10.8458
novel_mir132	52326	mature	mature	42280	3162.5
novel_mir134	2829	mature	mature	2793	208.913
novel_mir135	20	mature	mature	20	1.49598
novel_mir136	703	mature	mature	700	52.3592
novel_mir138	15479	mature	mature	14871	1112.33
novel_mir141	388	mature	mature	388	29.022
novel_mir142	46	mature	mature	46	3.44075
novel_mir143	45	mature	mature	45	3.36595
novel_mir144	16	mature	mature	16	1.19678
novel_mir145	23	mature	mature	23	1.72037
novel_mir147	23	mature	mature	23	1.72037
novel_mir150	10905	mature	mature	10491	784.715
novel_mir152	34	mature	mature	34	2.54316
novel_mir154	13	mature	mature	13	0.972385
novel_mir155	20	mature	mature	20	1.49598
novel_mir156	183	mature	mature	183	13.6882
novel_mir158	319	mature	mature	318	23.786
novel_mir161	45	mature	mature	45	3.36595
novel_mir163	54	mature	mature	54	4.03914
novel_mir164	43	mature	mature	43	3.21635
novel_mir165	1265	mature	mature	1258	94.097
novel_mir169	24	mature	mature	24	1.79517
novel_mir172	13	mature	mature	13	0.972385
novel_mir173	18	mature	mature	18	1.34638
novel_mir174	60	mature	mature	60	4.48793
novel_mir176	10	mature	mature	10	0.747989
novel_mir178	14	mature	mature	14	1.04718
novel_mir181	12	mature	mature	12	0.897587
novel_mir183	23	mature	mature	23	1.72037
novel_mir184	16896	mature	mature	15213	1137.92
novel_mir186	173	mature	mature	171	12.7906
novel_mir187	11505	mature	mature	11048	826.378
novel_mir190	164	mature	mature	164	12.267
novel_mir191	15	mature	mature	15	1.12198
novel_mir192	11	mature	mature	11	0.822788
novel_mir193	12	mature	mature	12	0.897587
novel_mir194	593	mature	mature	591	44.2061
novel_mir199	38	mature	mature	38	2.84236
novel_mir200	10	mature	mature	10	0.747989
novel_mir201	48	mature	mature	48	3.59035
novel_mir202	301	mature	mature	297	22.2153
novel_mir203	78	mature	mature	76	5.68471
novel_mir204	12	mature	mature	12	0.897587
novel_mir206	56	mature	mature	56	4.18874
novel_mir207	53	mature	mature	53	3.96434
novel_mir209	208	mature	mature	208	15.5582
novel_mir211	558	mature	mature	558	41.7378
novel_mir213	29	mature	mature	29	2.16917
novel_mir214	63	mature	mature	63	4.71233
novel_mir215	15	mature	mature	15	1.12198
novel_mir223	91	mature	mature	91	6.8067
novel_mir224	546	mature	mature	546	40.8402
novel_mir225	11	mature	mature	11	0.822788
novel_mir228	166	mature	mature	166	12.4166
novel_mir230	200	mature	mature	200	14.9598
novel_mir233	9398	mature	mature	8690	650.002
novel_mir234	48	mature	mature	48	3.59035
novel_mir240	11	mature	mature	11	0.822788
novel_mir241	12	mature	mature	12	0.897587
novel_mir243	316	mature	mature	316	23.6364
novel_mir244	131	mature	mature	131	9.79865
novel_mir245	13	mature	mature	13	0.972385
novel_mir247	15	mature	mature	15	1.12198
novel_mir249	26	mature	mature	26	1.94477
novel_mir251	750	mature	mature	745	55.7252
novel_mir255	96	mature	mature	96	7.18069
novel_mir260	195	mature	mature	193	14.4362
novel_mir263	236	mature	mature	234	17.5029
novel_mir265	1810	mature	mature	1798	134.488
novel_mir266	96	mature	mature	96	7.18069
novel_mir267	859	mature	mature	858	64.1774
novel_mir268	70	mature	mature	70	5.23592
novel_mir269	38	mature	mature	38	2.84236
novel_mir271	36	mature	mature	36	2.69276
novel_mir272	16	mature	mature	16	1.19678
novel_mir273	32	mature	mature	32	2.39356
novel_mir276	10	mature	mature	10	0.747989
novel_mir278	23	mature	mature	23	1.72037
novel_mir280	109	mature	mature	109	8.15308
novel_mir282	22	mature	mature	22	1.64558
novel_mir289	617	mature	mature	616	46.0761
novel_mir292	164	mature	mature	164	12.267
novel_mir295	65	mature	mature	64	4.78713
novel_mir298	18	mature	mature	18	1.34638
novel_mir300	37	mature	mature	37	2.76756
novel_mir301	42	mature	mature	42	3.14155
novel_mir305	48	mature	mature	48	3.59035
novel_mir308	15	mature	mature	15	1.12198
novel_mir313	84	mature	mature	83	6.20831
novel_mir316	58	mature	mature	58	4.33834
novel_mir317	10	mature	mature	10	0.747989
novel_mir318	14	mature	mature	14	1.04718
novel_mir322	33	mature	mature	33	2.46836
novel_mir324	1130	mature	mature	1128	84.3731
novel_mir326	19	mature	mature	19	1.42118
novel_mir329	18	mature	mature	18	1.34638
novel_mir331	20	mature	mature	20	1.49598
novel_mir332	369	mature	mature	369	27.6008
novel_mir340	166	mature	mature	166	12.4166
novel_mir344	25	mature	mature	25	1.86997
novel_mir347	10143	mature	mature	9733	728.018
novel_mir349	32	mature	mature	32	2.39356
novel_mir351	379664	mature	mature	214523	16046.1
novel_mir357	40	mature	mature	40	2.99196
novel_mir358	415	mature	mature	411	30.7423
novel_mir360	10	mature	mature	10	0.747989
novel_mir365	215	mature	mature	215	16.0818
novel_mir366	44	mature	mature	44	3.29115
novel_mir368	127	mature	mature	127	9.49946
novel_mir369	34	mature	mature	34	2.54316
novel_mir370	28	mature	mature	28	2.09437
novel_mir371	30	mature	mature	30	2.24397
novel_mir377	10	mature	mature	10	0.747989
novel_mir379	190	mature	mature	190	14.2118
novel_mir381	8120	mature	mature	7836	586.124
novel_mir382	218	mature	mature	216	16.1566
novel_mir387	97	mature	mature	97	7.25549
novel_mir389	24	mature	mature	24	1.79517
novel_mir391	19	mature	mature	19	1.42118
novel_mir392	25	mature	mature	25	1.86997
novel_mir393	14	mature	mature	14	1.04718
novel_mir395	12	mature	mature	12	0.897587
novel_mir401	994	mature	mature	989	73.9761
novel_mir402	25	mature	mature	25	1.86997
novel_mir405	20	mature	mature	20	1.49598
novel_mir409	15	mature	mature	15	1.12198
novel_mir410	27	mature	mature	27	2.01957
novel_mir412	72	mature	mature	72	5.38552
novel_mir413	24	mature	mature	24	1.79517
novel_mir415	104	mature	mature	103	7.70428
novel_mir417	57	mature	mature	56	4.18874
novel_mir418	17	mature	mature	17	1.27158
novel_mir420	3858	mature	mature	3821	285.807
novel_mir421	16	mature	mature	16	1.19678
novel_mir425	32	mature	mature	32	2.39356
novel_mir426	180	mature	mature	180	13.4638
novel_mir428	22	mature	mature	22	1.64558
novel_mir431	14	mature	mature	14	1.04718
novel_mir434	887	mature	mature	873	65.2994
novel_mir435	84	mature	mature	83	6.20831
novel_mir436	3396	mature	mature	3342	249.978
novel_mir438	205	mature	mature	205	15.3338
novel_mir440	11	mature	mature	11	0.822788
novel_mir442	14	mature	mature	14	1.04718
novel_mir448	14	mature	mature	14	1.04718
novel_mir451	54	mature	mature	54	4.03914
novel_mir453	274	mature	mature	274	20.4949
novel_mir456	80	mature	mature	80	5.98391
novel_mir458	11	mature	mature	11	0.822788
novel_mir461	248	mature	mature	248	18.5501
novel_mir465	34	mature	mature	34	2.54316
novel_mir468	60	mature	mature	60	4.48793
novel_mir470	2124	mature	mature	2108	157.676
novel_mir471	214	mature	mature	214	16.007
novel_mir472	22	mature	mature	22	1.64558
novel_mir473	18	mature	mature	18	1.34638
novel_mir478	401	mature	mature	401	29.9944
novel_mir479	11	mature	mature	11	0.822788
oar-miR-27a	24985	mature	mir-27	20980	1569.28
oar-miR-1185-5p	73	hairpin	mir-154	73	5.46032
oar-miR-3956-3p	3	hairpin	mir-3956	3	0.224397
oar-miR-668-3p	45	hairpin	mir-668	45	3.36595
oar-let-7d	32197	hairpin	let-7	25947	1940.81
oar-miR-376c-5p	180	hairpin	mir-368	180	13.4638
oar-miR-25	3431	mature	mir-25	3193	238.833
oar-miR-544-3p	20	mature	mir-544	20	1.49598
oar-miR-376c-3p	2889	hairpin	mir-368	2835	212.055
oar-miR-299-3p	2	hairpin	mir-299	2	0.149598
oar-let-7i	47287	hairpin	let-7	34729	2597.69
oar-miR-433-5p	2	hairpin	mir-433	2	0.149598
oar-miR-485-3p	47	mature	mir-485	47	3.51555
oar-miR-493-3p	654	mature	mir-493	652	48.7689
oar-miR-19b	5181	mature	mir-19	4662	348.712
oar-miR-485-3p	6	hairpin	mir-485	6	0.448793
oar-miR-376e-5p,oar-miR-376b-5p	298	hairpin	mir-368	298	22.2901
oar-miR-411b-5p	229	mature	mir-379	229	17.1289
oar-miR-1185-5p	43	mature	mir-154	43	3.21635
oar-miR-221	5061	mature	mir-221	4825	360.905
oar-miR-323c	32	hairpin	mir-154	32	2.39356
oar-miR-432	431	hairpin	mir-432	429	32.0887
oar-miR-758-3p	7	mature	mir-379	7	0.523592
oar-miR-412-3p	26	hairpin	mir-412	26	1.94477
oar-miR-17-5p	895	mature	mir-17	885	66.197
oar-miR-655-3p	40	hairpin	mir-154	40	2.99196
oar-miR-380-5p	10	mature	mir-379	10	0.747989
oar-miR-487b-5p	2	mature	mir-154	2	0.149598
oar-let-7d	8386	mature	let-7	7762	580.589
oar-miR-431	1	hairpin	mir-431	1	0.0747989
oar-miR-154a-3p	59	hairpin	mir-154	59	4.41313
oar-miR-376e-3p	118	hairpin	mir-368	117	8.75147
oar-miR-127	1	mature	mir-127	1	0.0747989
oar-miR-495-3p	284	mature	mir-329	282	21.0933
oar-miR-380-3p	4600	mature	mir-379	4437	331.883
oar-miR-26a	328709	hairpin	mir-26	94094	7038.13
oar-miR-362	3088	mature	mir-362	3005	224.771
oar-let-7f	162965	mature	let-7	76019	5686.14
oar-miR-30d	671	hairpin	mir-30	667	49.8909
oar-miR-376c-3p	6853	mature	mir-368	6501	486.268
oar-miR-10a	9027	hairpin	mir-10	8482	634.444
oar-miR-133	1264	mature	mir-133	1249	93.4238
oar-miR-369-3p	560	hairpin	mir-154	557	41.663
oar-miR-106a	114	mature	mir-17	114	8.52707
oar-miR-21	244000	hairpin	mir-21	81658	6107.93
oar-miR-412-5p	4	mature	mir-412	4	0.299196
oar-miR-99a	23198	mature	mir-10	18073	1351.84
oar-miR-496-3p	9	mature	mir-154	9	0.67319
oar-miR-544-3p	48	hairpin	mir-544	48	3.59035
oar-miR-30b	1284	mature	mir-30	1272	95.1442
oar-miR-432	433	mature	mir-432	432	32.3131
oar-miR-543-3p	363	mature	mir-329	362	27.0772
oar-miR-23b	6833	hairpin	mir-23	6378	477.067
oar-miR-154a-3p	404	mature	mir-154	402	30.0692
oar-miR-181a	58157	hairpin	mir-181	39503	2954.78
oar-miR-376d	69	mature	mir-368	69	5.16112
oar-miR-431	18	mature	mir-431	18	1.34638
oar-miR-3958-3p	237	mature	mir-154	235	17.5777
oar-miR-381-5p	10	mature	mir-154	10	0.747989
oar-miR-655-5p	2	mature	mir-154	2	0.149598
oar-miR-409-5p	19	hairpin	mir-154	19	1.42118
oar-miR-27a	109479	hairpin	mir-27	56147	4199.73
oar-miR-152	28134	hairpin	mir-148	23117	1729.13
oar-miR-411a-3p	547	hairpin	mir-379	541	40.4662
oar-miR-154b-3p	6	hairpin	mir-154	6	0.448793
oar-miR-494-5p	14	mature	mir-154	14	1.04718
oar-miR-380-5p	1	hairpin	mir-379	1	0.0747989
oar-miR-380-3p	298	hairpin	mir-379	298	22.2901
oar-miR-99a	308899	hairpin	mir-10	99169	7417.73
oar-let-7b	93783	mature	let-7	56401	4218.73
oar-miR-382-3p	74	mature	mir-154	74	5.53512
oar-miR-374b	591	hairpin	mir-374	588	43.9817
oar-miR-29b	25684	hairpin	mir-29	21596	1615.36
oar-miR-19b	29111	hairpin	mir-19	22777	1703.69
oar-let-7c	75842	mature	let-7	47156	3527.22
oar-miR-136	281	mature	mir-136	277	20.7193
oar-miR-377-3p	24	hairpin	mir-154	24	1.79517
oar-miR-3959-3p	36	mature	mir-379	36	2.69276
oar-miR-150	6474	hairpin	mir-150	6151	460.088
oar-let-7i	91156	mature	let-7	53387	3993.29
oar-miR-148a	6914	mature	mir-148	6575	491.803
oar-miR-376b-3p	6827	mature	mir-368	6484	484.996
oar-miR-381-3p	9	hairpin	mir-154	9	0.67319
oar-miR-26b	77130	mature	mir-26	49322	3689.23
oar-miR-379-3p	330	mature	mir-379	330	24.6836
oar-miR-655-3p	223	mature	mir-154	223	16.6802
oar-miR-379-5p	1607	mature	mir-379	1583	118.407
oar-miR-410-3p	245	mature	mir-154	244	18.2509
oar-miR-125b	8858	hairpin	mir-10	8037	601.159
oar-miR-362	666	hairpin	mir-362	662	49.5169
oar-miR-134-3p	8	hairpin	mir-134	8	0.598391
oar-miR-23b	5587	mature	mir-23	5349	400.099
oar-miR-544-5p	52	mature	mir-544	52	3.88954
oar-miR-26a	1260460	mature	mir-26	114457	8561.26
oar-miR-23a	79396	hairpin	mir-23	41200	3081.71
oar-miR-494-3p	390	mature	mir-154	385	28.7976
oar-miR-16b	43298	mature	mir-15	32839	2456.32
oar-miR-323c	153	mature	mir-154	153	11.4442
oar-miR-154b-5p	974	hairpin	mir-154	967	72.3305
oar-miR-107	123	mature	mir-103	123	9.20026
oar-miR-329a-5p	6	mature	mir-329	6	0.448793
oar-miR-22-3p	59962	mature	mir-22	38364	2869.58
oar-miR-106b	650	mature	mir-17	644	48.1705
oar-miR-411a-3p	918	mature	mir-379	910	68.067
oar-miR-412-3p	73	mature	mir-412	73	5.46032
oar-miR-494-3p	104	hairpin	mir-154	104	7.77908
oar-miR-3956-5p	5	hairpin	mir-3956	5	0.373994
oar-miR-377-5p	9	mature	mir-154	9	0.67319
oar-miR-3959-5p	240	hairpin	mir-379	239	17.8769
oar-miR-539-3p	17	mature	mir-154	17	1.27158
oar-miR-539-5p	3	hairpin	mir-154	3	0.224397
oar-miR-143	331821	hairpin	mir-143	84838	6345.79
oar-miR-29a	142308	mature	mir-29	70940	5306.23
oar-miR-376a-3p	40	mature	mir-368	40	2.99196
oar-miR-181a	153358	mature	mir-181	73981	5533.7
oar-miR-30a-5p	12361	mature	mir-30	11289	844.405
oar-miR-493-5p	1706	mature	mir-493	1681	125.737
oar-miR-3955-3p	1	mature	mir-3955	1	0.0747989
oar-miR-665-3p	1232	hairpin	mir-665	1216	90.9554
oar-miR-487b-3p	1637	mature	mir-154	1607	120.202
oar-miR-1185-3p	29	mature	mir-154	29	2.16917
oar-miR-410-3p	38	hairpin	mir-154	38	2.84236
oar-miR-487a-5p	34	mature	mir-154	34	2.54316
oar-miR-218a	4682	mature	mir-218	4531	338.914
oar-miR-30b	33270	hairpin	mir-30	22941	1715.96
oar-miR-30a-5p	74991	hairpin	mir-30	43702	3268.86
oar-miR-200b	3207	hairpin	mir-8	3098	231.727
oar-miR-329b-5p	2	mature	mir-329	2	0.149598
oar-miR-152	3318	mature	mir-148	3242	242.498
oar-miR-495-3p	230	hairpin	mir-329	230	17.2037
oar-miR-409-3p	932	mature	mir-154	920	68.815
oar-miR-29b	3087	mature	mir-29	3004	224.696
oar-let-7a	76781	hairpin	let-7	47538	3555.79
oar-miR-3959-5p	1004	mature	mir-379	995	74.4249
oar-miR-543-3p	604	hairpin	mir-329	600	44.8793
oar-miR-487b-3p	1261	hairpin	mir-154	1241	92.8254
oar-miR-10b	3511	hairpin	mir-10	3410	255.064
oar-miR-107	213	hairpin	mir-103	213	15.9322
oar-miR-411b-3p	11	mature	mir-379	11	0.822788
oar-miR-323a-3p	17	mature	mir-154	17	1.27158
oar-miR-1185-3p	3	hairpin	mir-154	3	0.224397
oar-miR-200a	818	hairpin	mir-8	810	60.5871
oar-let-7g	142902	mature	let-7	70576	5279.01
oar-miR-376a-3p	12	hairpin	mir-368	12	0.897587
oar-let-7f	628983	hairpin	let-7	120657	9025.01
oar-miR-433-3p	44	hairpin	mir-433	44	3.29115
oar-miR-148a	9775	hairpin	mir-148	9072	678.575
oar-miR-369-5p	2426	mature	mir-154	2329	174.207
oar-miR-1197-3p	5	mature	mir-379	5	0.373994
oar-miR-433-3p	166	mature	mir-433	166	12.4166
oar-miR-30c	2610	hairpin	mir-30	2551	190.812
oar-miR-22-3p	1393253	hairpin	mir-22	134454	10057
oar-miR-377-3p	47	mature	mir-154	47	3.51555
oar-miR-29a	70556	hairpin	mir-29	44776	3349.19
oar-miR-323a-3p	43	hairpin	mir-154	43	3.21635
oar-miR-200c	642	hairpin	mir-8	629	47.0485
oar-miR-106b	2019	hairpin	mir-17	1953	146.082
oar-miR-377-5p	10	hairpin	mir-154	10	0.747989
oar-miR-25	12657	hairpin	mir-25	11379	851.136
oar-miR-200a	56	mature	mir-8	56	4.18874
oar-miR-329a-5p	1	hairpin	mir-329	1	0.0747989
oar-miR-369-3p	1967	mature	mir-154	1939	145.035
oar-miR-665-3p	646	mature	mir-665	635	47.4973
oar-miR-382-3p	295	hairpin	mir-154	295	22.0657
oar-miR-23a	34537	mature	mir-23	20703	1548.56
oar-miR-154b-5p	1940	mature	mir-154	1877	140.397
oar-miR-143	423844	mature	mir-143	100134	7489.91
oar-miR-30a-3p	6106	hairpin	mir-30	5835	436.451
oar-miR-539-3p	13	hairpin	mir-154	13	0.972385
oar-miR-200c	71	mature	mir-8	71	5.31072
oar-miR-299-5p	18	mature	mir-299	18	1.34638
oar-miR-136	260	hairpin	mir-136	260	19.4477
oar-miR-369-5p	549	hairpin	mir-154	546	40.8402
oar-miR-495-5p	47	hairpin	mir-329	47	3.51555
oar-let-7b	279317	hairpin	let-7	92419	6912.84
oar-let-7g	194233	hairpin	let-7	79493	5945.99
oar-miR-487b-5p	5	hairpin	mir-154	5	0.373994
oar-miR-191	37150	hairpin	mir-191	28807	2154.73
oar-miR-17-5p	4551	hairpin	mir-17	4391	328.442
oar-miR-496-3p	68	hairpin	mir-154	68	5.08632
oar-miR-10b	310	mature	mir-10	308	23.0381
oar-miR-199a-3p	82844	hairpin	mir-199	51513	3853.11
oar-miR-376a-5p	2	mature	mir-368	2	0.149598
oar-miR-411a-5p	16586	mature	mir-379	13980	1045.69
oar-miR-411a-5p	15320	hairpin	mir-379	13037	975.153
oar-miR-3959-3p	35	hairpin	mir-379	35	2.61796
oar-miR-106a	692	hairpin	mir-17	687	51.3868
oar-miR-668-3p	9	mature	mir-668	9	0.67319
oar-miR-323a-5p	1	hairpin	mir-154	1	0.0747989
oar-miR-26b	101059	hairpin	mir-26	58897	4405.43
oar-miR-191	153000	mature	mir-191	61262	4582.33
oar-miR-199a-3p	144461	mature	mir-199	71102	5318.35
oar-miR-493-5p	460	hairpin	mir-493	458	34.2579
oar-miR-544-5p	6	hairpin	mir-544	6	0.448793
oar-miR-495-5p	4	mature	mir-329	4	0.299196
oar-miR-376d	310	hairpin	mir-368	310	23.1877
oar-miR-409-3p	665	hairpin	mir-154	655	48.9933
oar-miR-485-5p	582	mature	mir-485	576	43.0842
oar-miR-134-5p	20	mature	mir-134	20	1.49598
oar-miR-3958-3p	279	hairpin	mir-154	276	20.6445
oar-miR-487a-3p	8	hairpin	mir-154	8	0.598391
oar-miR-16b	217844	hairpin	mir-15	83899	6275.55
oar-miR-487a-5p	15	hairpin	mir-154	15	1.12198
oar-miR-150	25661	mature	mir-150	20845	1559.18
oar-miR-370-3p	9	hairpin	mir-370	9	0.67319
oar-miR-493-3p	1362	hairpin	mir-493	1350	100.978
oar-miR-376a-5p	1	hairpin	mir-368	1	0.0747989
oar-miR-218a	1076	hairpin	mir-218	1065	79.6608
oar-miR-3957-3p	17	mature	mir-3957	17	1.27158
oar-miR-376b-3p	9981	hairpin	mir-368	9304	695.929
oar-miR-3957-3p	5	hairpin	mir-3957	5	0.373994
oar-miR-127	24468	hairpin	mir-127	17463	1306.21
oar-miR-379-5p	15632	hairpin	mir-379	13803	1032.45
oar-miR-374a	622	hairpin	mir-374	620	46.3753
oar-miR-299-5p	9	hairpin	mir-299	9	0.67319
oar-miR-374a	326	mature	mir-374	326	24.3844
oar-miR-154b-3p	6	mature	mir-154	6	0.448793
oar-miR-329b-3p	11	hairpin	mir-329	11	0.822788
oar-miR-221	3125	hairpin	mir-221	3017	225.668
oar-miR-655-5p	3	hairpin	mir-154	3	0.224397
oar-miR-412-5p	4	hairpin	mir-412	4	0.299196
oar-miR-194	82696	mature	mir-194	30933	2313.75
oar-miR-485-5p	228	hairpin	mir-485	226	16.9045
oar-miR-103	7179	hairpin	mir-103	6819	510.054
oar-miR-411b-3p	222	hairpin	mir-379	222	16.6054
oar-miR-541-5p	7	hairpin	mir-541	7	0.523592
oar-miR-133	1805	hairpin	mir-133	1782	133.292
oar-miR-541-5p	6	mature	mir-541	6	0.448793
oar-miR-3955-5p	2	hairpin	mir-3955	2	0.149598
oar-miR-200b	4701	mature	mir-8	4543	339.811
oar-miR-134-5p	14	hairpin	mir-134	14	1.04718
oar-miR-103	2966	mature	mir-103	2882	215.57
oar-miR-376e-5p,oar-miR-376b-5p	599	mature	mir-368	598	44.7297
oar-miR-154a-5p	20	hairpin	mir-154	20	1.49598
oar-miR-3958-5p	6	hairpin	mir-154	6	0.448793
oar-miR-376c-5p	99	mature	mir-368	99	7.40509
oar-miR-21	556710	mature	mir-21	117516	8790.07
oar-miR-323a-5p	1	mature	mir-154	1	0.0747989
oar-miR-194	75098	hairpin	mir-194	46018	3442.09
oar-miR-30c	585	mature	mir-30	583	43.6077
oar-miR-10a	1136	mature	mir-10	1115	83.4008
oar-miR-381-5p	2	hairpin	mir-154	2	0.149598
oar-miR-379-3p	268	hairpin	mir-379	268	20.0461
oar-miR-154a-5p	98	mature	mir-154	98	7.33029
oar-miR-3955-3p	2	hairpin	mir-3955	2	0.149598
oar-miR-409-5p	11	mature	mir-154	11	0.822788
oar-miR-382-5p	208	mature	mir-154	208	15.5582
oar-miR-494-5p	15	hairpin	mir-154	15	1.12198
oar-miR-125b	9433	mature	mir-10	8841	661.297
oar-miR-329b-3p	3	mature	mir-329	3	0.224397
oar-miR-382-5p	98	hairpin	mir-154	98	7.33029
oar-miR-3955-5p	7	mature	mir-3955	7	0.523592
oar-miR-30d	1255	mature	mir-30	1235	92.3766
oar-miR-30a-3p	2953	mature	mir-30	2847	212.952
oar-miR-758-3p	32	hairpin	mir-379	32	2.39356
oar-miR-376e-3p	992	mature	mir-368	987	73.8265
oar-miR-374b	3138	mature	mir-374	3066	229.333
oar-miR-411b-5p	75	hairpin	mir-379	75	5.60992
oar-miR-3958-5p	15	mature	mir-154	15	1.12198
oar-miR-3957-5p	1	mature	mir-3957	1	0.0747989
oar-let-7c	15913	hairpin	let-7	13783	1030.95
oar-let-7a	495547	mature	let-7	111534	8342.62
oar-miR-539-5p	4	mature	mir-154	4	0.299196
RF00942	19	precursor	microRNA mir-1224	19	1.42118
RF00051	18194	precursor	mir-17 microRNA precursor family	17386	1300.45
RF01362	1	Rfam other sncRNA	CRISPR RNA direct repeat element	1	0.0747989
RF00047	2	precursor	mir-2 microRNA precursor	2	0.149598
RF00413	4	snoRNA	Small nucleolar RNA SNORA19	4	0.299196
RF00660	1	precursor	microRNA mir-214	1	0.0747989
RF02552	1	Rfam other sncRNA	RcsR1 sRNA	1	0.0747989
RF01052	1	Rfam other sncRNA	Arthropod 7SK RNA	1	0.0747989
RF01335	4	Rfam other sncRNA	CRISPR RNA direct repeat element	4	0.299196
RF00101	1	Rfam other sncRNA	SraC/RyeA RNA	1	0.0747989
RF00694	14	precursor	microRNA mir-137	14	1.04718
RF00445	2	precursor	mir-399 microRNA precursor family	2	0.149598
RF00608	33	snoRNA	Small nucleolar RNA SNORD99	33	2.46836
RF01118	146	rRNA	Pseudoknot of the domain G(G12) of 23S ribosomal RNA	146	10.9206
RF02499	1	Rfam other sncRNA	Rhizobiales sRNA Atu_C4	1	0.0747989
RF02040	1	Rfam other sncRNA	HOXA transcript at the distal tip, conserved region 1	1	0.0747989
RF00658	194829	precursor	microRNA mir-21	56990	4262.79
RF00067	19	snoRNA	Small nucleolar RNA SNORD15	19	1.42118
RF01141	3	snoRNA	Small nucleolar RNA sR18	3	0.224397
RF00840	20	precursor	microRNA mir-374	20	1.49598
RF00272	4	snoRNA	Small nucleolar RNA SNORA67	4	0.299196
RF00448	1	Rfam other sncRNA	Epstein-Barr virus nuclear antigen (EBNA) IRES	1	0.0747989
RF00581	146	snoRNA	Small nucleolar SNORD12/SNORD106	146	10.9206
RF00752	6	precursor	microRNA mir-14	6	0.448793
RF01833	6	Rfam other sncRNA	ribosomal frameshift site	6	0.448793
RF00003	125	snRNA	U1 spliceosomal RNA	125	9.34986
RF00493	35	snoRNA	Small nucleolar RNA U2-30	35	2.61796
RF01268	25	snoRNA	Small Cajal body-specific RNA 2	25	1.86997
RF00604	6	snoRNA	Small nucleolar RNA SNORD88	6	0.448793
RF00375	5078	Rfam other sncRNA	HIV primer binding site (PBS)	5028	376.089
RF00071	39	snoRNA	Small nucleolar RNA SNORD73	39	2.91716
RF00342	27	snoRNA	Small nucleolar RNA Z40	27	2.01957
RF00588	8	snoRNA	Small nucleolar RNA SNORD41	7	0.523592
RF00844	1	precursor	microRNA mir-67	1	0.0747989
RF02236	1	Rfam other sncRNA	Xanthomonas sRNA asX2	1	0.0747989
RF00876	1	precursor	microRNA mir-684	1	0.0747989
RF01652	1	snoRNA	Caenorhabditis snoRNA ceN70	1	0.0747989
RF01192	4	snoRNA	Small nucleolar RNA SNORD11B	4	0.299196
RF00090	484	snoRNA	Small nucleolar RNA SNORA74	480	35.9035
RF02182	3	Rfam other sncRNA	ST7 antisense RNA 2 conserved region 2	3	0.224397
RF00706	3	precursor	microRNA mir-263	3	0.224397
RF00891	259	precursor	microRNA mir-671	259	19.3729
RF01687	2	Rfam other sncRNA	Acido-Lenti-1 RNA	2	0.149598
RF00283	7	snoRNA	small Cajal body-specific RNA 18	7	0.523592
RF02423	3	Rfam other sncRNA	Burkholderia sRNA Bp1_Cand871_SIPHT	3	0.224397
RF00431	10	snoRNA	Small nucleolar RNA SNORA55	10	0.747989
RF00737	1	precursor	microRNA mir-322	1	0.0747989
RF00912	343	precursor	microRNA mir-877	341	25.5064
RF00674	73	precursor	microRNA mir-187	72	5.38552
RF00704	3	precursor	microRNA MIR397	3	0.224397
RF00677	131	precursor	microRNA MIR168	131	9.79865
RF00686	88	precursor	microRNA mir-338	88	6.5823
RF01186	1	snoRNA	Small nucleolar RNA SNORD127	1	0.0747989
RF00657	12	precursor	microRNA mir-184	12	0.897587
RF00593	102	snoRNA	Small nucleolar RNA U83B	101	7.55469
RF00517	1	Rfam other sncRNA	serC leader	1	0.0747989
RF01871	1	Rfam other sncRNA	Metastasis associated lung adenocarcinoma transcript 1	1	0.0747989
RF01173	16	snoRNA	Small nucleolar RNA U105B	16	1.19678
RF00647	13	precursor	microRNA MIR164	13	0.972385
RF00226	4	Rfam other sncRNA	n-myc internal ribosome entry site (IRES)	4	0.299196
RF00567	50	snoRNA	Small nucleolar RNA SNORD17	50	3.73994
RF00007	2	snRNA	U12 minor spliceosomal RNA	2	0.149598
RF00133	22	snoRNA	Small nucleolar RNA Z195/SNORD33/SNORD32 family	22	1.64558
RF01955	1	Rfam other sncRNA	Nuclear enriched abundant transcript 1 conserved region 1	1	0.0747989
RF01852	26	tRNA	Selenocysteine transfer RNA	26	1.94477
RF02253	1	Rfam other sncRNA	Iron response element II	1	0.0747989
RF01707	7	Rfam other sncRNA	JUMPstart RNA	7	0.523592
RF00502	3	Rfam other sncRNA	Turnip crinkle virus (TCV) core promoter hairpin (Pr)	3	0.224397
RF00085	3	snoRNA	Small nucleolar RNA SNORD28	3	0.224397
RF01497	1	Rfam other sncRNA	ALIL pseudoknot	1	0.0747989
RF00217	554	snoRNA	Small nucleolar RNA SNORD20	548	40.9898
RF00890	86	precursor	microRNA mir-668	86	6.4327
RF00180	22	Rfam other sncRNA	Renin stability regulatory element (REN-SRE)	22	1.64558
RF00666	7	precursor	microRNA mir-32	7	0.523592
RF00231	2	snoRNA	Small Cajal body specific RNA 13	2	0.149598
RF00137	68	snoRNA	Small nucleolar RNA SNORD83	68	5.08632
RF00454	1	Rfam other sncRNA	p27 cis-regulatory element	1	0.0747989
RF01124	1	snoRNA	Small nucleolar RNA sR36	1	0.0747989
RF01686	1	Rfam other sncRNA	Acido-1 RNA	1	0.0747989
RF02224	4	Rfam other sncRNA	Xanthomonadaceae sRNA sX5	4	0.299196
RF01959	316	rRNA	Archaeal small subunit ribosomal RNA	314	23.4868
RF01977	1	Rfam other sncRNA	HOX antisense intergenic RNA myeloid 1 conserved region 3	1	0.0747989
RF00744	4600	precursor	microRNA mir-361	4527	338.615
RF02227	2	Rfam other sncRNA	Proteobacterial sRNA sX8	2	0.149598
RF00560	2	snoRNA	Small nucleolar RNA SNORA17	2	0.149598
RF01200	13	snoRNA	Small nucleolar RNA SNORD125	13	0.972385
RF00055	2	snoRNA	Small nucleolar RNA SNORD96 family	2	0.149598
RF01346	3	Rfam other sncRNA	CRISPR RNA direct repeat element	3	0.224397
RF00870	1	precursor	microRNA mir-423	1	0.0747989
RF01130	5	snoRNA	Small nucleolar RNA sR46	5	0.373994
RF00151	59	snoRNA	Small nucleolar RNA SNORD58	59	4.41313
RF00075	366	precursor	mir-166 microRNA precursor	364	27.2268
RF02359	5	Rfam other sncRNA	Bacteriophage MS2 operator hairpin	5	0.373994
RF00693	50	precursor	microRNA mir-147	50	3.73994
RF00700	1534	precursor	microRNA mir-375	1507	112.722
RF00783	12255	precursor	microRNA mir-484	11907	890.63
RF00095	1	snoRNA	Pyrococcus C/D box small nucleolar RNA	1	0.0747989
RF00408	2	snoRNA	Small nucleolar RNA SNORA1	2	0.149598
RF00695	135	precursor	microRNA MIR398	135	10.0978
RF00181	2	snoRNA	Small nucleolar RNA SNORD113/SNORD114 family	2	0.149598
RF01297	2	snoRNA	Small nucleolar RNA sR40	2	0.149598
RF01759	1	Rfam other sncRNA	sucC RNA	1	0.0747989
RF00088	127	snoRNA	Small nucleolar RNA SNORD30	127	9.49946
RF00563	67	snoRNA	Small nucleolar RNA SNORA53	67	5.01153
RF00156	33	snoRNA	Small nucleolar RNA SNORA70	33	2.46836
RF00288	4	snoRNA	Z30 small nucleolar RNA	4	0.299196
RF00402	4	snoRNA	Small nucleolar RNA SNORA25	4	0.299196
RF01356	1	Rfam other sncRNA	CRISPR RNA direct repeat element	1	0.0747989
RF00086	5	snoRNA	Small nucleolar RNA SNORD27	5	0.373994
RF00518	1	Rfam other sncRNA	speF leader	1	0.0747989
RF00287	55	snoRNA	Small nucleolar RNA SNORD44	55	4.11394
RF01149	1	snoRNA	Small nucleolar RNA sR10	1	0.0747989
RF00662	540	precursor	microRNA mir-132	538	40.2418
RF00679	76	precursor	microRNA mir-210	76	5.68471
RF00056	16	snoRNA	Small nucleolar RNA SNORA71	16	1.19678
RF00572	4072	snoRNA	Small nucleolar RNA SNORD66	3997	298.971
RF01813	1	Rfam other sncRNA	rdlD antitoxin	1	0.0747989
RF00076	12627	precursor	mir-181 microRNA precursor	12387	926.534
RF00393	1	snoRNA	Small nucleolar RNA SNORA8	1	0.0747989
RF00072	37	snoRNA	Small nucleolar RNA SNORA75	36	2.69276
RF01277	13	snoRNA	Small nucleolar RNA U54	13	0.972385
RF00341	18	snoRNA	Small nucleolar RNA Z39	18	1.34638
RF02223	4	Rfam other sncRNA	Proteobacterial sRNA sX4	4	0.299196
RF01283	2	snoRNA	Small nucleolar RNA U30	2	0.149598
RF00412	35	snoRNA	Small nucleolar RNA SNORA21	35	2.61796
RF00276	17	snoRNA	Small nucleolar RNA SNORD52	17	1.27158
RF00899	1	precursor	microRNA mir-235	1	0.0747989
RF02162	4	Rfam other sncRNA	XIST RNA A repeat	4	0.299196
RF00409	6	snoRNA	Small nucleolar RNA SNORA7	6	0.448793
RF00619	20	snRNA	U6atac minor spliceosomal RNA	20	1.49598
RF00416	17	snoRNA	Small nucleolar RNA SNORA43	17	1.27158
RF01844	4	snRNA	SmY spliceosomal RNA	4	0.299196
RF00656	8	precursor	microRNA mir-205	8	0.598391
RF00522	5	Rfam other sncRNA	PreQ1 riboswitch	5	0.373994
RF00646	323622	precursor	microRNA mir-204	144136	10781.2
RF00438	2	snoRNA	Small nucleolar RNA SNORA33	2	0.149598
RF00582	3	snoRNA	Small Cajal body specific RNA 14	3	0.224397
RF01327	20	Rfam other sncRNA	CRISPR RNA direct repeat element	20	1.49598
RF00001	47	rRNA	5S ribosomal RNA	47	3.51555
RF01299	349	snoRNA	Small nucleolar RNA SNORD2	348	26.03
RF00554	2	snoRNA	Small nucleolar RNA SNORA48	2	0.149598
RF01183	3	snoRNA	Small nucleolar RNA SNORD19B	3	0.224397
RF00414	5	snoRNA	Small nucleolar RNA SNORA22	5	0.373994
RF02194	30	Rfam other sncRNA	Bacterial antisense RNA HPnc0260	30	2.24397
RF00157	33	snoRNA	Small nucleolar RNA SNORD55/SNORD39	33	2.46836
RF02543	6191	rRNA	Eukaryotic large subunit ribosomal RNA	6173	461.733
RF00767	1	precursor	microRNA mir-150	1	0.0747989
RF00614	1	snoRNA	Small nucleolar RNA SNORA11	1	0.0747989
RF00592	2004	snoRNA	Small nucleolar RNA SNORD78	1968	147.204
RF00678	67	precursor	microRNA mir-140	66	4.93673
RF00649	5140	precursor	microRNA mir-128	5094	381.025
RF00190	28	snoRNA	Small nucleolar RNA SNORA16B/SNORA16A family	28	2.09437
RF00696	1536	precursor	microRNA mir-203	1531	114.517
RF00578	1	snoRNA	Small nucleolar RNA SNORD89	1	0.0747989
RF00195	2	Rfam other sncRNA	RsmY RNA family	2	0.149598
RF00100	233	Rfam other sncRNA	7SK RNA	233	17.4281
RF00245	673	precursor	mir-19 microRNA precursor family	672	50.2648
RF00248	7	precursor	mir-148/mir-152 microRNA precursor family	7	0.523592
RF00177	2860	rRNA	Bacterial small subunit ribosomal RNA	2841	212.504
RF00575	4	snoRNA	Small nucleolar RNA SNORD70	4	0.299196
RF01851	66	Rfam other sncRNA	Cyanobacteria transfer-messenger RNA	66	4.93673
RF00711	305	precursor	microRNA mir-449	305	22.8137
RF00919	844	precursor	microRNA mir-874	841	62.9059
RF00004	203	snRNA	U2 spliceosomal RNA	203	15.1842
RF01193	1	snoRNA	Small nucleolar RNA snoR20a	1	0.0747989
RF01022	1	precursor	microRNA mir-611	1	0.0747989
RF01716	30	Rfam other sncRNA	PhotoRC-I RNA	30	2.24397
RF01308	1	snoRNA	Small nucleolar RNA sR58	1	0.0747989
RF00284	2145	snoRNA	Small nucleolar RNA SNORD74	2117	158.349
RF00372	1	Rfam other sncRNA	sroH RNA	1	0.0747989
RF00607	21	snoRNA	Small nucleolar RNA SNORD98	21	1.57078
RF02260	2	Rfam other sncRNA	MAT2A 3'UTR stem loop A	2	0.149598
RF00653	66	precursor	microRNA mir-22	66	4.93673
RF02278	7	Rfam other sncRNA	Betaproteobacteria toxic small RNA	7	0.523592
RF01849	79	Rfam other sncRNA	Alphaproteobacteria transfer-messenger RNA	79	5.90911
RF01225	4	snoRNA	Small nucleolar RNA ACA64	4	0.299196
RF02540	33	rRNA	Archaeal large subunit ribosomal RNA	33	2.46836
RF00270	173	snoRNA	Small nucleolar RNA SNORD61	172	12.8654
RF00452	1	precursor	mir-172 microRNA precursor family	1	0.0747989
RF01140	1	snoRNA	Small nucleolar RNA sR20	1	0.0747989
RF01295	23	snoRNA	Small Cajal body-specific RNA 7	23	1.72037
RF00053	35443	precursor	mir-7 microRNA precursor	30164	2256.23
RF01170	1	snoRNA	Small nucleolar RNA U61	1	0.0747989
RF01753	2	Rfam other sncRNA	psbNH RNA	2	0.149598
RF00277	6	snoRNA	Small nucleolar RNA SNORD49	6	0.448793
RF01068	1	Rfam other sncRNA	mini-ykkC RNA motif	1	0.0747989
RF00675	5747	precursor	microRNA mir-145	5301	396.509
RF00144	61008	precursor	mir-199 microRNA precursor	50047	3743.46
RF01306	7	snoRNA	Small nucleolar RNA sR52	7	0.523592
RF00289	5379	snoRNA	Small nucleolar RNA SNORD104	5212	389.852
RF00282	29	snoRNA	Small nucleolar RNA SNORD48	29	2.16917
RF00690	12	precursor	microRNA MIR408	12	0.897587
RF01139	2	snoRNA	Small nucleolar RNA sR2	2	0.149598
RF00459	2468	Rfam other sncRNA	Mason-Pfizer monkey virus packaging signal	2426	181.462
RF01135	5	snoRNA	Small nucleolar RNA sR24	5	0.373994
RF00637	15	precursor	microRNA mir-276	15	1.12198
RF00032	17	Rfam other sncRNA	Histone 3' UTR stem-loop	17	1.27158
RF00397	22	snoRNA	Small nucleolar RNA SNORA14	22	1.64558
RF02264	2	Rfam other sncRNA	MAT2A 3'UTR stem loop E	2	0.149598
RF00010	10	Rfam other sncRNA	Bacterial RNase P class A	10	0.747989
RF00303	1	snoRNA	Small nucleolar RNA snoR86	1	0.0747989
RF00052	4829	precursor	lin-4 microRNA precursor	4644	347.366
RF01668	22	Rfam other sncRNA	Pseudomonas sRNA P10	22	1.64558
RF00257	12403	precursor	mir-194 microRNA precursor family	10970	820.544
RF01291	10	snoRNA	Small nucleolar RNA SNORD97	10	0.747989
RF01229	57	snoRNA	Small nucleolar RNA SNORA84	56	4.18874
RF00136	33	snoRNA	Small nucleolar RNA SNORD81	33	2.46836
RF01811	4	Rfam other sncRNA	Plasmid transferred anti-sense RNA	4	0.299196
RF02061	691	precursor	microRNA mir-301	688	51.4616
RF00682	37	precursor	microRNA mir-144	36	2.69276
RF01867	88	Rfam other sncRNA	caulobacter sRNA CC2171	87	6.5075
RF00655	13	precursor	microRNA mir-28	13	0.972385
RF00569	4	snoRNA	Small nucleolar RNA SNORD19	4	0.299196
RF00455	2	precursor	mir-15 microRNA precursor family	2	0.149598
RF01866	18	snoRNA	C. elegans snoRNA ceN33	18	1.34638
RF00089	275	snoRNA	Small nucleolar RNA SNORD31	275	20.5697
RF02553	54	Rfam other sncRNA	Y RNA-like	54	4.03914
RF01841	1	Rfam other sncRNA	venezuelan equine encephalitis virus ribosomal frameshift element	1	0.0747989
RF00191	7	snoRNA	Small nucleolar RNA SNORA57	7	0.523592
RF00671	156	precursor	microRNA mir-138	156	11.6686
RF01278	9	snoRNA	Small nucleolar RNA SNORD109A	9	0.67319
RF00392	40	snoRNA	Small nucleolar RNA SNORA5	40	2.99196
RF02347	3	Rfam other sncRNA	Alphaproteobacterial sRNA ar45	3	0.224397
RF01423	1	snoRNA	small nucleolar RNA snoR117	1	0.0747989
RF01414	2	Rfam other sncRNA	Class I RNA	2	0.149598
RF02031	1	Rfam other sncRNA	tpke11	1	0.0747989
RF00264	29	snoRNA	Small nucleolar RNA SNORA64/SNORA10 family	29	2.16917
RF01330	1	Rfam other sncRNA	CRISPR RNA direct repeat element	1	0.0747989
RF00689	1	precursor	microRNA MIR390	1	0.0747989
RF01092	1	Rfam other sncRNA	Gag/pol translational readthrough site	1	0.0747989
RF00715	24	precursor	microRNA mir-383	24	1.79517
RF00439	8	snoRNA	Small nucleolar RNA SNORD87	8	0.598391
RF00644	203541	precursor	microRNA mir-27	161704	12095.3
RF00422	2	snoRNA	Small Cajal body specific RNA 24	2	0.149598
RF01904	5	Rfam other sncRNA	HOTAIR conserved region 1	5	0.373994
RF00562	15	snoRNA	Small nucleolar RNA SNORA49	15	1.12198
RF00104	346847	precursor	mir-10 microRNA precursor family	251625	18821.3
RF00068	77	snoRNA	Small nucleolar RNA SNORD21	77	5.75951
RF00251	208	precursor	mir-219 microRNA precursor family	207	15.4834
RF00324	44	snoRNA	Small nucleolar RNA MBII-202	44	3.29115
RF00756	110	precursor	microRNA mir-299	110	8.22788
RF00045	118	snoRNA	Small nucleolar RNA SNORA73 family	118	8.82627
RF01151	2	snoRNA	Small nucleolar RNA U82P	2	0.149598
RF00334	72	snoRNA	Small nucleolar RNA SNORA3/SNORA45 family	71	5.31072
RF02344	2	Rfam other sncRNA	Alphaproteobacterial ar14	2	0.149598
RF01960	26655	rRNA	Eukaryotic small subunit ribosomal RNA	26086	1951.2
RF00150	20	snoRNA	Small nucleolar RNA SNORD42	20	1.49598
RF00057	1	Rfam other sncRNA	RyhB RNA	1	0.0747989
RF00405	40	snoRNA	Small nucleolar RNA SNORA44	40	2.99196
RF00411	11	snoRNA	Small nucleolar RNA SNORA9	11	0.822788
RF02356	1	Rfam other sncRNA	Alphaproteobacterial sRNA BjrC1505	1	0.0747989
RF00189	326	snoRNA	Small nucleolar RNA SNORD95	324	24.2348
RF01309	2	snoRNA	Small nucleolar RNA sR60	2	0.149598
RF00223	1	Rfam other sncRNA	bip internal ribosome entry site (IRES)	1	0.0747989
RF00430	2	snoRNA	Small nucleolar RNA SNORA54	2	0.149598
RF01131	1	snoRNA	Small nucleolar RNA sR47	1	0.0747989
RF00017	296	Rfam other sncRNA	Metazoan signal recognition particle RNA	296	22.1405
RF00256	50	precursor	mir-196 microRNA precursor family	50	3.73994
RF01232	41	snoRNA	Small nucleolar RNA R442	41	3.06675
RF00377	11	snoRNA	Small nucleolar RNA U6-53/MBII-28	11	0.822788
RF01506	3	snoRNA	A. fumigatus snoRNA Afu_294	3	0.224397
RF01942	198	precursor	microRNA mir-1937	198	14.8102
RF00184	2	Rfam other sncRNA	Potato virus X cis-acting regulatory element	2	0.149598
RF01382	5	Rfam other sncRNA	HIV-1 stem-loop 4 packaging signal	5	0.373994
RF01320	1	Rfam other sncRNA	CRISPR RNA direct repeat element	1	0.0747989
RF00703	31017	precursor	microRNA mir-139	28480	2130.27
RF00612	7	snoRNA	Small nucleolar RNA SNORD75	7	0.523592
RF00241	29036	precursor	mir-8/mir-141/mir-200 microRNA precursor family	26132	1954.64
RF00425	6	snoRNA	Small nucleolar RNA SNORA18	6	0.448793
RF01945	1	precursor	microRNA mir-1388	1	0.0747989
RF01184	9	snoRNA	Small nucleolar RNA snR79	9	0.67319
RF01379	1	Rfam other sncRNA	CRISPR RNA direct repeat element	1	0.0747989
RF00278	353	snoRNA	Small nucleolar RNA SNORD50	352	26.3292
RF01304	13	snoRNA	Small nucleolar RNA sR5	13	0.972385
RF00415	1	snoRNA	Small nucleolar RNA SNORA30/SNORA37 family	1	0.0747989
RF00131	90581	precursor	mir-30 microRNA precursor	79009	5909.78
RF01133	13	snoRNA	Small nucleolar RNA sR3	13	0.972385
RF00702	238	precursor	microRNA mir-182	238	17.8021
RF00598	19	snoRNA	Small nucleolar RNA SNORA76	19	1.42118
RF00571	3	snoRNA	Small nucleolar RNA SNORD65	3	0.224397
RF00489	3	Rfam other sncRNA	ctRNA	3	0.224397
RF00325	46	snoRNA	Small nucleolar RNA SNORD53/SNORD92	46	3.44075
RF00478	18	snoRNA	Small Cajal body specific RNA 6	18	1.34638
RF00221	1099	snoRNA	Small nucleolar RNA SNORD43	1092	81.6804
RF00498	6	Rfam other sncRNA	Equine arteritis virus leader TRS hairpin (LTH)	5	0.373994
RF00640	436	precursor	microRNA MIR167_1	435	32.5375
RF00638	112	precursor	microRNA MIR159	112	8.37747
RF00661	65256	precursor	microRNA mir-31	54253	4058.06
RF00073	2	precursor	mir-156 microRNA precursor	2	0.149598
RF00784	953	precursor	microRNA mir-486	950	71.0589
RF00403	14	snoRNA	Small nucleolar RNA SNORA41	14	1.04718
RF00254	130238	precursor	mir-16 microRNA precursor family	93896	7023.32
RF00037	8	Rfam other sncRNA	Iron response element I	8	0.598391
RF02226	1	Rfam other sncRNA	Xanthomonas sRNA sX7	1	0.0747989
RF01529	1	Rfam other sncRNA	Cauldobacter sRNA CC3552	1	0.0747989
RF01850	861	Rfam other sncRNA	Betaproteobacteria transfer-messenger RNA	860	64.327
RF00158	8	snoRNA	Small nucleolar RNA SNORD82	8	0.598391
RF01101	1	Rfam other sncRNA	Pseudoknot of tRNA-like structure	1	0.0747989
RF00016	523	snoRNA	Small nucleolar RNA SNORD14	522	39.045
RF00237	986	precursor	mir-9/mir-79 microRNA precursor family	984	73.6021
RF00600	2	snoRNA	Small nucleolar RNA SNORA79	2	0.149598
RF00099	12	snoRNA	Small nucleolar RNA SNORD22	12	0.897587
RF02129	3	Rfam other sncRNA	GNAS antisense RNA 1 conserved region 3	3	0.224397
RF01792	17	Rfam other sncRNA	ribosomal frameshift site	17	1.27158
RF00212	1890	snoRNA	Small nucleolar RNA SNORD38	1873	140.098
RF01675	2	Rfam other sncRNA	Pseudomonas sRNA CrcZ	2	0.149598
RF00244	106360	precursor	mir-26 microRNA precursor family	96678	7231.41
RF01762	6	Rfam other sncRNA	Whalefall-1 RNA	6	0.448793
RF01501	1	snoRNA	A. fimigatus snoRNA Afu_199	1	0.0747989
RF00746	408	precursor	microRNA mir-454	407	30.4431
RF00672	101	precursor	microRNA mir-190	101	7.55469
RF00005	11076	tRNA	tRNA	10996	822.488
RF00153	64	snoRNA	Small nucleolar RNA SNORD62	64	4.78713
RF00092	50	snoRNA	Small nucleolar RNA SNORA63	50	3.73994
RF00691	5357	precursor	microRNA mir-146	5300	396.434
RF01072	12	Rfam other sncRNA	Pseudoknot of upstream pseudoknot domain (UPD) of the 3'UTR	12	0.897587
RF02519	1	Rfam other sncRNA	ToxI antitoxin	1	0.0747989
RF02261	1	Rfam other sncRNA	MAT2A 3'UTR stem loop B	1	0.0747989
RF00591	3	snoRNA	Small nucleolar RNA SNORD77	3	0.224397
RF00668	187	precursor	microRNA mir-302	187	13.9874
RF00218	11	snoRNA	Small nucleolar RNA SNORD46	11	0.822788
RF01836	1	Rfam other sncRNA	ribosomal frameshift site	1	0.0747989
RF00443	3	snoRNA	Small nucleolar RNA SNORA27	3	0.224397
RF00565	5	snoRNA	Small Cajal body specific RNA 3	5	0.373994
RF01339	1	Rfam other sncRNA	CRISPR RNA direct repeat element	1	0.0747989
RF00273	34	snoRNA	Small nucleolar RNA SNORD59	34	2.54316
RF00424	3	snoRNA	Small Cajal body specific RNA 16	3	0.224397
RF00893	1	precursor	microRNA MIR854	1	0.0747989
RF00309	23	snoRNA	Small nucleolar RNA snR60/Z15/Z230/Z193/J17	23	1.72037
RF00027	36830	precursor	let-7 microRNA precursor	31710	2371.87
RF00664	1623	precursor	microRNA mir-223	1609	120.351
RF00129	3313	precursor	mir-103/107 microRNA precursor	3261	243.919
RF01519	2	Rfam other sncRNA	Caulobacter sRNA CC0196	2	0.149598
RF00165	2	Rfam other sncRNA	Coronavirus 3' UTR pseudoknot	2	0.149598
RF00396	34	snoRNA	Small nucleolar RNA SNORA13	34	2.54316
RF00247	2	precursor	mir-160 microRNA precursor family	2	0.149598
RF00871	113	precursor	microRNA mir-689	113	8.45227
RF00574	8	snoRNA	Small nucleolar RNA SNORD69	8	0.598391
RF00648	45	precursor	microRNA MIR396	45	3.36595
RF00630	1	Rfam other sncRNA	Pseudomonas sRNA P26	1	0.0747989
RF01099	1	Rfam other sncRNA	Pseudoknot of influenza A virus gene	1	0.0747989
RF02098	1	Rfam other sncRNA	DiGeorge syndrome critical region gene 5 conserved region	1	0.0747989
RF01164	30	snoRNA	Small nucleolar RNA SNORD107	30	2.24397
RF01344	3	Rfam other sncRNA	CRISPR RNA direct repeat element	2	0.149598
RF00108	10	snoRNA	Small nucleolar RNA SNORD116	10	0.747989
RF00111	1	Rfam other sncRNA	RyeB RNA	1	0.0747989
RF00410	1	snoRNA	Small nucleolar RNA SNORA2/SNORA34 family	1	0.0747989
RF01684	11086	Rfam other sncRNA	MALAT1-associated small cytoplasmic RNA/MEN beta RNA	10745	803.714
RF00645	4	precursor	microRNA MIR169_2	4	0.299196
RF00009	65	Rfam other sncRNA	Nuclear RNase P	65	4.86193
RF00547	1	Rfam other sncRNA	TrkB IRES	1	0.0747989
RF02136	1	Rfam other sncRNA	HTT antisense RNA 1 conserved region 3	1	0.0747989
RF00418	1	snoRNA	Small nucleolar RNA SNORA58	1	0.0747989
RF00049	8	snoRNA	Small nucleolar RNA SNORD36	8	0.598391
RF01553	1	snoRNA	Trypanosomatid snoRNA TB9Cs1H3	1	0.0747989
RF00373	1	Rfam other sncRNA	Archaeal RNase P	1	0.0747989
RF01972	2	Rfam other sncRNA	H19 conserved region 1	2	0.149598
RF00601	10	snoRNA	Small Cajal body specific RNA 20	10	0.747989
RF00187	21	snoRNA	Small nucleolar RNA SNORD102	21	1.57078
RF00683	19667	precursor	microRNA mir-143	17743	1327.16
RF00302	9	snoRNA	Small nucleolar RNA SNORA65	9	0.67319
RF02501	1	Rfam other sncRNA	Rhizobiales sRNA Atu_C7	1	0.0747989
RF00625	1	Rfam other sncRNA	Pseudomonas sRNA P11	1	0.0747989
RF02541	1757	rRNA	Bacterial large subunit ribosomal RNA	1754	131.197
RF01136	1	snoRNA	Small nucleolar RNA sR28	1	0.0747989
RF00091	4	snoRNA	Small nucleolar RNA SNORA62/SNORA6 family	4	0.299196
RF01290	36	snoRNA	Small nucleolar RNA SNORD10	36	2.69276
RF02470	1	Rfam other sncRNA	Mycobacterium sRNA Ms_IGR-8	1	0.0747989
RF02348	10	Rfam other sncRNA	Trans-activating crRNA	10	0.747989
RF00103	3661	precursor	mir-1 microRNA precursor family	3633	271.744
RF00281	26	snoRNA	Small nucleolar RNA SNORD47	26	1.94477
RF00421	1	snoRNA	Small nucleolar RNA SNORA32	1	0.0747989
RF00722	1841125	precursor	microRNA mir-451	528389	39522.9
RF00069	17	snoRNA	Small nucleolar RNA SNORD24	17	1.27158
RF00406	15	snoRNA	Small nucleolar RNA SNORA42/SNORA80 family	15	1.12198
RF00473	1	snoRNA	Small nucleolar RNA snR54	1	0.0747989
RF01057	1	Rfam other sncRNA	S-adenosyl-L-homocysteine riboswitch	1	0.0747989
RF00669	112	precursor	microRNA mir-96	112	8.37747
RF00140	3	Rfam other sncRNA	Alpha operon ribosome binding site	3	0.224397
RF00255	21	precursor	mir-218 microRNA precursor family	21	1.57078
RF01156	1023	snoRNA	Small nucleolar RNA SNORD123	1019	76.2201
RF01126	1	snoRNA	Small nucleolar RNA sR41	1	0.0747989
RF02444	1	Rfam other sncRNA	Streptococcus sRNA SpR10	1	0.0747989
RF00155	17	snoRNA	Small nucleolar RNA SNORA66	17	1.27158
RF01381	1	Rfam other sncRNA	HIV-1 stem-loop 3 Psi packaging signal	1	0.0747989
RF01296	13	snoRNA	Small nucleolar RNA U85	13	0.972385
RF01046	1	Rfam other sncRNA	Wingless localisation element 3 (WLE3)	1	0.0747989
RF00610	289	snoRNA	Small nucleolar RNA SNORD110	289	21.6169
RF01191	1	snoRNA	Small nucleolar RNA SNORD121A	1	0.0747989
RF02448	4	Rfam other sncRNA	Streptococcus sRNA SpR20	4	0.299196
RF01895	108942	precursor	microRNA mir-193	95934	7175.76
RF00128	1	Rfam other sncRNA	Glm Y RNA activator of glmS mRNA	1	0.0747989
RF01388	1	Rfam other sncRNA	isrD Hfq binding RNA	1	0.0747989
RF01834	2	Rfam other sncRNA	ribosomal frameshift site	2	0.149598
RF02355	2	Rfam other sncRNA	Bradyrhizobiaceae sRNA BjrC174	2	0.149598
RF01138	5	snoRNA	Small nucleolar RNA sR23	5	0.373994
RF00400	1	snoRNA	Small nucleolar RNA SNORA28	1	0.0747989
RF00253	12780	precursor	mir-101 microRNA precursor family	12332	922.42
RF00803	10401	precursor	microRNA mir-425	10099	755.394
RF00753	60	precursor	microRNA mir-503	60	4.48793
RF00594	3	snoRNA	Small nucleolar RNA SNORD86	3	0.224397
RF00741	42637	precursor	microRNA mir-378	36003	2692.98
RF00070	41	snoRNA	Small nucleolar RNA SNORD29	41	3.06675
RF02044	1	Rfam other sncRNA	CDKN2B antisense RNA 1 convserved region 2	1	0.0747989
RF01394	2	Rfam other sncRNA	isrK Hfq binding RNA	2	0.149598
RF00573	3	snoRNA	Small nucleolar RNA SNORD67	3	0.224397
RF02266	5	Rfam other sncRNA	XIST 3' intron conserved motif	5	0.373994
RF00012	618	snoRNA	Small nucleolar RNA U3	617	46.1509
RF00015	139	snRNA	U4 spliceosomal RNA	139	10.397
RF00446	1615	precursor	mir-133 microRNA precursor family	1612	120.576
RF00428	14	snoRNA	Small nucleolar RNA SNORA38	14	1.04718
RF00138	17	snoRNA	Small nucleolar RNA SNORD16	17	1.27158
RF00271	5	snoRNA	Small nucleolar RNA SNORD60	5	0.373994
RF00576	2	snoRNA	Small nucleolar RNA SNORD71	2	0.149598
RF00613	31	snoRNA	Small nucleolar RNA SNORD94	31	2.31877
RF02342	1	Rfam other sncRNA	Alphaproteobacterial sRNA ar7	1	0.0747989
RF01134	3	snoRNA	Small nucleolar RNA sR30	3	0.224397
RF01241	87	snoRNA	Small nucleolar RNA SNORA81	87	6.5075
RF00286	4	snoRNA	Small Cajal body specific RNA 8	4	0.299196
RF00164	18	Rfam other sncRNA	Coronavirus 3' stem-loop II-like motif (s2m)	18	1.34638
RF00651	16241	precursor	microRNA mir-221	15631	1169.18
RF01014	530	precursor	microRNA mir-1306	526	39.3442
RF00002	5445	rRNA	5.8S ribosomal RNA	5413	404.886
RF00599	2	snoRNA	Small nucleolar RNA SNORA77	2	0.149598
RF00643	35	precursor	microRNA MIR171_1	35	2.61796
RF00066	31	snRNA	U7 small nuclear RNA	31	2.31877
RF00019	134395	Rfam other sncRNA	Y RNA	103695	7756.27
RF01903	127	precursor	microRNA mir-500	126	9.42466
RF00080	1	Rfam other sncRNA	yybP-ykoY leader	1	0.0747989
RF00030	25	Rfam other sncRNA	RNase MRP	25	1.86997
RF01234	3	snoRNA	Small nucleolar RNA SNORA47	3	0.224397
RF01317	1	Rfam other sncRNA	CRISPR RNA direct repeat element	1	0.0747989
RF00006	2162	Rfam other sncRNA	Vault RNA	2155	161.192
RF00420	1	snoRNA	Small nucleolar RNA SNORA61	1	0.0747989
RF01696	1	Rfam other sncRNA	Chlorobi-1 RNA	1	0.0747989
RF00580	1	snoRNA	Small nucleolar RNA SNORD91 family	1	0.0747989
RF00399	36	snoRNA	Small nucleolar RNA SNORA24	36	2.69276
RF01846	1	snoRNA	Fungal small nucleolar RNA U3	1	0.0747989
RF00404	1	snoRNA	Small nucleolar RNA SNORA46	1	0.0747989
RF00222	1	Rfam other sncRNA	Bag-1 internal ribosome entry site (IRES)	1	0.0747989
RF01343	2	Rfam other sncRNA	CRISPR RNA direct repeat element	2	0.149598
RF00603	4	snoRNA	Small nucleolar RNA SNORD23	4	0.299196
RF00654	3	precursor	microRNA mir-216	3	0.224397
RF00279	8	snoRNA	Small nucleolar RNA SNORD45	8	0.598391
RF00432	54	snoRNA	Small nucleolar RNA SNORA51	54	4.03914
RF00178	289147	precursor	mir-24 microRNA precursor family	194667	14560.9
RF00322	4	snoRNA	Small nucleolar RNA SNORA31	4	0.299196
RF01835	1	Rfam other sncRNA	ribosomal frameshift site	1	0.0747989
RF01294	17	snoRNA	Small nucleolar RNA U89	17	1.27158
RF00246	3599	precursor	mir-135 microRNA precursor family	3461	258.879
RF00274	504	snoRNA	Small nucleolar RNA SNORD57	503	37.6238
RF00659	11	precursor	microRNA mir-365	11	0.822788
RF01100	4	Rfam other sncRNA	3'-terminal pseudoknot in BYV	4	0.299196
RF01123	1	snoRNA	Small nucleolar RNA sR35	1	0.0747989
RF00832	10	precursor	microRNA mir-71	10	0.747989
RF00736	8471	precursor	microRNA mir-320	8293	620.307
RF00130	235211	precursor	mir-192/215 microRNA precursor	149546	11185.9
RF00074	22921	precursor	mir-29 microRNA precursor	22372	1673.4
RF00419	1	snoRNA	Small nucleolar RNA SNORA52	1	0.0747989
RF00617	1	Rfam other sncRNA	flavivirus capsid hairpin cHP	1	0.0747989
RF00179	3	Rfam other sncRNA	GAIT element	3	0.224397
RF00609	4	snoRNA	Small nucleolar RNA SNORD100	4	0.299196
RF00519	3	Rfam other sncRNA	suhB	3	0.224397
RF00319	2	snoRNA	Small nucleolar RNA SNORA23	2	0.149598
RF00584	2	snoRNA	Small nucleolar RNA SNORD105	2	0.149598
RF00280	455	snoRNA	Small nucleolar RNA SNORD51	452	33.8091
RF01323	1	Rfam other sncRNA	CRISPR RNA direct repeat element	1	0.0747989
RF01407	1	Rfam other sncRNA	STnc560 Hfq binding RNA	1	0.0747989
RF01073	1	Rfam other sncRNA	Gag/pol translational readthrough site	1	0.0747989
RF00026	1090	snRNA	U6 spliceosomal RNA	1089	81.456
RF00667	48250	precursor	microRNA mir-33	39434	2949.62
RF00494	198	snoRNA	Small nucleolar RNA U2-19	198	14.8102
RF02117	1	Rfam other sncRNA	FMR1 antisense RNA 1 conserved region 1	1	0.0747989
RF02542	74	rRNA	Microsporidia small subunit ribosomal RNA	74	5.53512
RF01380	3	Rfam other sncRNA	Human immunodeficiency virus type 1 major splice donor	3	0.224397
RF00023	82600	Rfam other sncRNA	transfer-messenger RNA	71404	5340.94
RF00020	4	snRNA	U5 spliceosomal RNA	4	0.299196
RF00564	35	snoRNA	Small Cajal body specific RNA 11	35	2.61796
RF02291	1	snoRNA	Tetrahymena snoRNA TtnuCD15	1	0.0747989
RF00684	5021688	precursor	mir-122 microRNA precursor	728249	54472.2
RF00606	17	snoRNA	Small nucleolar RNA SNORD93	17	1.27158
RF00642	128868	precursor	microRNA mir-23	97279	7276.36
RF00663	185	precursor	microRNA mir-183	185	13.8378
RF00469	4	Rfam other sncRNA	Hepatitis C stem-loop IV	4	0.299196
RF00096	328	snoRNA	U8 small nucleolar RNA	324	24.2348
RF00169	6	Rfam other sncRNA	Bacterial small signal recognition particle RNA	6	0.448793
RF01210	13	snoRNA	Small nucleolar RNA U13	13	0.972385
RF00407	1	snoRNA	Small nucleolar RNA SNORA50	1	0.0747989
RF00745	1048	precursor	microRNA mir-499	1044	78.09
RF00749	2	precursor	microRNA mir-208	2	0.149598
RF02534	1	Rfam other sncRNA	Norovirus cis-acting replication element (CRE)	1	0.0747989
RF00275	52	snoRNA	Small nucleolar RNA SNORD56	52	3.88954
RF00087	14	snoRNA	Small nucleolar RNA SNORD26	14	1.04718
RF00440	51	snoRNA	Small nucleolar RNA SNORD37	51	3.81474
RF00650	2	precursor	microRNA mir-153	2	0.149598
RF01790	2	Rfam other sncRNA	ribosomal frameshift site	2	0.149598
RF00239	303	precursor	mir-124 microRNA precursor family	302	22.5893
RF00423	1	snoRNA	Small Cajal body specific RNA 4	1	0.0747989
RF00523	1	Rfam other sncRNA	Prion pseudoknot	1	0.0747989
RF00701	798139	precursor	microRNA mir-126	270561	20237.7
RF01182	5	snoRNA	Small nucleolar RNA SNORD11	5	0.373994
RF00464	178266	precursor	mir-92 microRNA precursor family	135665	10147.6
RF00186	34	snoRNA	Small nucleolar RNA SNORD101	34	2.54316
RF00731	3366	precursor	microRNA mir-155	3339	249.753
RF00340	2	snoRNA	Small nucleolar RNA SNORA36 family	2	0.149598
intron	50361	intron	intron	50361	3766.95
exon	182800	exon	exon	182800	13673.2
intergenic	5471809	intergenic	intergenic	5471809	409285
