# Supplementary material for: MiRNA-Seq reveals key MicroRNAs involved in fat metabolism of sheep liver
Source: Front Genet. 2023 Mar 9;14:985764. doi: 10.3389/fgene.2023.985764 (PMC10035661; doi:10.3389/fgene.2023.985764)
Supplement: Supplementary file 2 [file Table3.XLSX]

## Sheet: Sheet1
miRNA id	Expression(ZG)	Expression(HG)	log2FoldChange(HG/ZG)	Pvalue	Padj	Up/Down-Regulation
novel_mir471	266.89	718.981	1.42971	0.000334587	0.0217482	Up
oar-miR-432	374.687	823.855	1.1367	0.000108227	0.0140695	Up
novel_mir21	9762.17	34120.1	1.80535	0.000680617	0.0321746	Up
novel_mir64	253.327	79.4871	-1.67221	8.89186e-05	0.0140695	Down
novel_mir394	2.70799	16.7225	2.62649	0.000583691	0.0321746	Up
novel_mir54	3052.29	1753.71	-0.799486	0.000276818	0.0205636	Down
oar-miR-19b	5300.92	3018.71	-0.812312	2.70079e-05	0.00702205	Down
novel_mir70	92.8462	281.592	1.60069	2.5258e-06	0.00131341	Up
oar-miR-29b	1868.36	771.549	-1.27594	0.000636314	0.0321746	Down
novel_mir58	436.838	158.819	-1.45971	0.000211813	0.0191889	Down
novel_mir59	1018.98	2995.24	1.55555	0.00022141	0.0191889	Up
