# Supplementary material for: MiRNA-Seq reveals key MicroRNAs involved in fat metabolism of sheep liver
Source: Front Genet. 2023 Mar 9;14:985764. doi: 10.3389/fgene.2023.985764 (PMC10035661; doi:10.3389/fgene.2023.985764)
Supplement: Supplementary file 6 [file Table6.XLSX]

## Sheet: up-regulated
source	term_name	term_id	adjusted_p_value	negative_log10_of_adjusted_p_value	term_size	query_size	intersection_size	effective_domain_size	intersections
KEGG	KEGG root term	KEGG:00000	5.05689e-75	74.2961	6560	2391	971	27054	LOC101108034,NPFF,WEE2,DTX2,DECR2,CLN3,LPIN3,PARP4,ADCY7,NTHL1,TNFRSF1B,TRPM2,POU2F1,CDHR4,PLCG2,CR2,KMT5A,MPHOSPH10,GATA4,LOC101102548,P2RX4,ETNK1,NCOA2,MYL3,KMT2B,PSME4,TLR5,PRPF31,ATG13,PTPRB,BHMT,CSE1L,SLC7A1,PLCE1,CSTF2,UXS1,SEMA6C,WDR33,IDH2,NEIL2,LOC101108251,PLCB2,ACTN4,SEMA5B,RDH10,IRF4,LOC101109384,ASIC1,ARNTL,PAK6,SYK,ATP1A3,LIFR,NCOA1,NEFL,TIAM1,SMARCC2,RASGRF1,ZNF135,LTB,SPATA2L,CSF1…
KEGG	ECM-receptor interaction	KEGG:04512	3.35232e-14	13.4747	82	2391	35	27054	FN1,COL2A1,DAG1,HSPG2,ITGA10,COL6A1,COL1A2,ITGA2B,ITGAV,ITGA8,LAMA1,COL6A3,TNC,LAMB1,TNR,FRAS1,ITGA5,DMP1,FREM2,LAMA3,THBS4,LAMC2,ITGB4,ITGB7,COL4A6,COL4A1,TNN,TNXB,LAMC3,RELN,ITGA11,COL4A3,LAMA5,COL6A6,FREM1
KEGG	Pathways in cancer	KEGG:05200	4.10969e-13	12.3862	453	2391	94	27054	ADCY7,PLCG2,PLCB2,NCOA1,BCL2L11,IFNGR2,FN1,RASSF1,IL12RB2,FGFR2,FZD4,GSK3B,CDKN1A,DAPK1,AXIN1,PLD2,FLT4,IL6ST,WNT10A,HES5,STAT5B,RAF1,IGF1R,FZD9,FGF8,ARHGEF11,GLI1,WNT1,CXCR4,SMO,PML,AGT,DLL3,SP1,LOC101115640,ITGA2B,MTOR,ITGAV,AR,JAG1,LAMA1,STK4,STAT2,CSF2RB,E2F3,KIF7,EML4,RELA,GLI3,LAMB1,F2,GLI2,RPS6KA5,RARB,GNAI2,RALB,JUP,STAT5A,LAMA3,PAX8,TRAF1,LAMC2,PPARD,RHOA,ADCY6,BMP2,RASGRP4,PIK3CD,COL4A6…
KEGG	Focal adhesion	KEGG:04510	5.26548e-13	12.2786	184	2391	53	27054	ACTN4,PAK6,RASGRF1,FN1,COL2A1,FLNC,GSK3B,ARHGAP35,FLT4,DIAPH1,ITGA10,MYLK,RAF1,IGF1R,COL6A1,MYLK3,COL1A2,ITGA2B,ITGAV,PPP1CA,ITGA8,LAMA1,COL6A3,TNC,PAK3,LAMB1,TNR,MYLK2,ITGA5,LAMA3,THBS4,TLN2,LAMC2,ITGB4,RHOA,ITGB7,PIK3CD,COL4A6,COL4A1,TNN,MAPK3,MYL10,TNXB,LAMC3,ACTG1,RELN,ITGA11,COL4A3,LAMA5,COL6A6,PRKCG,TLN1,PDGFRB
KEGG	Metabolic pathways	KEGG:01100	4.91174e-12	11.3088	1308	2391	197	27054	LPIN3,ADCY7,PLCG2,KMT5A,LOC101102548,ETNK1,KMT2B,BHMT,PLCE1,UXS1,IDH2,PLCB2,RDH10,LOC101110922,NEU2,ALDOA,LOC101122246,LOC101118164,MINPP1,ACAA1,SPHK2,ALOX15B,GLCE,PLD2,ACAD8,EHMT2,CHPF,ACACB,GFPT2,OGDHL,KMT2D,SEC61A2,HEXB,EHHADH,GALNT6,SYNJ2,PRODH2,PDE1B,MTMR3,LOC101109035,XYLT2,PTGS1,SEPHS1,LOC101112162,IPMK,CEL,GYS1,PRPS2,ME3,TKTL1,HDDC3,ACOX2,GPAT3,NDUFA3,HK1,AGK,MLYCD,PANK3,PC,ACOT8,PYGL,NUD…
KEGG	Human papillomavirus infection	KEGG:05165	9.91965e-10	9.0035	286	2391	63	27054	CHD4,FN1,COL2A1,PARD3,FZD4,GSK3B,CDKN1A,AXIN1,ITGA10,WNT10A,HES5,RAF1,FZD9,COL6A1,WNT1,TSC2,IKBKE,COL1A2,LOC101115640,ITGA2B,ATP6V1A,MTOR,ITGAV,JAG1,ATP6V1B1,ITGA8,LAMA1,IRF3,COL6A3,TNC,STAT2,RELA,LAMB1,TNR,ATP6V0A2,PSEN1,ITGA5,LAMA3,THBS4,PPP2R5C,UBR4,LAMC2,ITGB4,ITGB7,PIK3CD,COL4A6,COL4A1,TNN,STAT1,MAPK3,MX2,TNXB,PPP2R5B,LAMC3,RELN,ITGA11,COL4A3,LAMA5,CDKN1B,COL6A6,CDK2,PDGFRB,APC2
KEGG	Axon guidance	KEGG:04360	1.56005e-09	8.80686	158	2391	43	27054	PLCG2,SEMA6C,SEMA5B,PAK6,NFATC3,SEMA5A,PARD3,GSK3B,PLXNB1,BOC,RAF1,SEMA3B,SSH3,PLXNB2,EPHB3,NEO1,UNC5D,ROBO3,EPHA1,SRGAP1,SEMA3C,CXCR4,SMO,SEMA4A,PLXNA3,NFATC4,PAK3,EFNA3,GNAI2,SEMA3G,RGMA,EFNA5,RHOA,LIMK2,PIK3CD,PLXNA4,ABLIM1,MAPK3,PTCH1,BMPR2,SEMA4G,PLCG1,SEMA4D
KEGG	PI3K-Akt signaling pathway	KEGG:04151	2.51456e-09	8.59954	306	2391	65	27054	SYK,CSF1,BCL2L11,FN1,COL2A1,FGFR2,GSK3B,CDKN1A,FLT4,ITGA10,RAF1,IGF1R,FGF8,COL6A1,PHLPP2,GYS1,TSC2,COL1A2,ITGA2B,MTOR,ITGAV,ITGA8,LAMA1,COL6A3,TNC,YWHAZ,RELA,NOS3,LAMB1,TNR,EFNA3,ITGA5,CRTC2,LAMA3,THBS4,PPP2R5C,EFNA5,LAMC2,ITGB4,BRCA1,ITGB7,PIK3CD,ERBB4,COL4A6,COL4A1,TNN,IL4R,MAPK3,IRS1,TNXB,PPP2R5B,YWHAB,LAMC3,CSF3R,RELN,FOXO3,ITGA11,COL4A3,LAMA5,CDKN1B,COL6A6,CDK2,FGF19,PDGFRB,ATF6B
KEGG	Regulation of actin cytoskeleton	KEGG:04810	1.09448e-08	7.96079	186	2391	46	27054	ACTN4,PAK6,TIAM1,FN1,FGFR2,ARHGAP35,DIAPH1,ITGA10,MYLK,RAF1,FGF8,SSH3,IQGAP2,NCKAP1L,MYLK3,CXCR4,BAIAP2,GSN,ARPC1B,ITGA2B,ITGAV,PPP1CA,ITGA8,PAK3,INSRR,IQGAP3,F2,MYLK2,ITGA5,MYH10,MYH9,ITGB4,RHOA,LIMK2,ITGB7,PIK3CD,PIP4K2B,MAPK3,MYL10,ACTG1,ITGA11,MYH11,FGF19,PDGFRB,APC2,GIT1
KEGG	Thyroid hormone signaling pathway	KEGG:04919	2.90035e-08	7.53755	111	2391	33	27054	PLCG2,GATA4,NCOA2,PLCE1,PLCB2,ATP1A3,NCOA1,ATP2A1,GSK3B,ATP1A2,RAF1,TSC2,LOC101118398,MTOR,ITGAV,MED13,ATP1B3,PLCD4,PLCD3,PLCD1,PIK3CD,STAT1,MED16,NCOR1,MAPK3,HDAC3,MED12,MED1,ACTG1,KAT2A,PLCB4,PRKCG,PLCG1
KEGG	Platelet activation	KEGG:04611	3.76535e-08	7.42419	112	2391	33	27054	ADCY7,PLCG2,PLCB2,SYK,ARHGAP35,MYLK,PTGS1,MYLK3,COL3A1,COL1A2,LOC101115640,ITGA2B,PPP1CA,NOS3,F2,MYLK2,GNAI2,BTK,STIM1,TLN2,PLA2G4B,RHOA,ADCY6,PIK3CD,MAPK3,ADCY9,PLA2G4E,PLA2G4D,ACTG1,ADCY1,PLCB4,TLN1,TBXAS1
KEGG	Vascular smooth muscle contraction	KEGG:04270	6.27699e-08	7.20225	114	2391	33	27054	ADCY7,PLCB2,MYLK,MRVI1,RAF1,ARHGEF11,MYLK3,AGT,LOC101115640,NPR2,PPP1CA,NPPA,MYLK2,CACNA1F,PLA2G2F,MYH10,PLA2G4B,MYH9,RHOA,ADCY6,CACNA1C,PLA2G6,MAPK3,ADCY9,PLA2G4E,PLA2G4D,KCNMB1,LOC101107420,ADCY1,PLCB4,PRKCG,MYH11,PLA2G2D
KEGG	cGMP-PKG signaling pathway	KEGG:04022	8.03443e-08	7.09504	139	2391	37	27054	ADCY7,GATA4,PLCB2,ATP1A3,ATP2A1,NFATC3,ATP1A2,MYLK,MRVI1,RAF1,IRS4,MYLK3,KCNJ8,LOC101118398,NPR2,PPP1CA,NFATC4,SLC8A3,NOS3,NPPA,MYLK2,GNAI2,CACNA1F,ATP1B3,PDE3B,RHOA,ADCY6,CACNA1C,MAPK3,ADCY9,IRS1,KCNMB1,PDE3A,ADCY1,GTF2IRD1,PLCB4,ATF6B
KEGG	Oxytocin signaling pathway	KEGG:04921	4.12296e-07	6.38479	128	2391	34	27054	ADCY7,TRPM2,PLCB2,NFATC3,CDKN1A,PRKAB1,MYLK,CACNG2,RAF1,EEF2K,MYLK3,LOC101115640,NPR2,PPP1CA,CACNB1,NFATC4,NOS3,NPPA,MYLK2,GNAI2,CACNA1F,PLA2G4B,RHOA,ADCY6,CACNA1C,MAPK3,CAMK1,ADCY9,PLA2G4E,PLA2G4D,ACTG1,ADCY1,PLCB4,PRKCG
KEGG	Ras signaling pathway	KEGG:04014	8.38849e-07	6.07632	197	2391	44	27054	PLCG2,PLCE1,PAK6,TIAM1,RASGRF1,CSF1,RASSF1,FGFR2,PLD2,FLT4,LOC101112639,RAF1,FOXO4,IGF1R,RASAL1,FGF8,RASAL3,GAB2,ABL2,STK4,PAK3,RELA,EFNA3,KSR2,RALB,PLA2G2F,PLA2G4B,EFNA5,RHOA,RASGRP4,PIK3CD,PLA2G6,MAPK3,PLA2G4E,PLA2G4D,RGL1,RASGRF2,RIN1,LOC101107420,PRKCG,FGF19,PDGFRB,PLCG1,PLA2G2D
KEGG	Dilated cardiomyopathy	KEGG:05414	1.15767e-06	5.93642	85	2391	26	27054	ADCY7,MYL3,ATP2A1,DAG1,ITGA10,CACNG2,TNNI3,AGT,LOC101115640,ITGA2B,ITGAV,ITGA8,LAMA1,CACNB1,SLC8A3,ITGA5,CACNA1F,ITGB4,ADCY6,ITGB7,CACNA1C,ADCY9,TGFB3,ACTG1,ADCY1,ITGA11
KEGG	Phospholipase D signaling pathway	KEGG:04072	2.35457e-06	5.62809	130	2391	33	27054	ADCY7,PLCG2,PLCB2,SYK,SPHK2,PLD2,RAF1,GAB2,AGT,GRM6,TSC2,LOC101115640,CXCR1,MTOR,F2,RALB,PLA2G4B,RHOA,ADCY6,PIK3CD,CYTH2,DGKI,GRM7,CYTH4,MAPK3,ADCY9,PLA2G4E,PLA2G4D,DGKH,ADCY1,PLCB4,PDGFRB,PLCG1
KEGG	Growth hormone synthesis, secretion and action	KEGG:04935	7.01698e-06	5.15385	104	2391	28	27054	ADCY7,PLCG2,PLCB2,GSK3B,MAP2K3,SSTR2,STAT5B,RAF1,IRS4,LOC101115640,MTOR,GNAI2,STAT5A,CACNA1F,ADCY6,GHRHR,SOCS2,PIK3CD,CACNA1C,STAT1,MAPK3,ADCY9,IRS1,ADCY1,PLCB4,PRKCG,ATF6B,PLCG1
KEGG	Cushing syndrome	KEGG:04934	1.3486e-05	4.87012	126	2391	31	27054	ADCY7,PLCB2,FZD4,GSK3B,CDKN1A,AXIN1,WNT10A,KMT2D,FZD9,WNT1,AGT,SP1,LOC101115640,MC2R,E2F3,GNAI2,PDE11A,CACNA1F,ADCY6,CACNA1C,KMT2A,MAPK3,ADCY9,ARMC5,ADCY1,PLCB4,CDKN1B,CDK2,CYP17A1,APC2,ATF6B
KEGG	Parathyroid hormone synthesis, secretion and action	KEGG:04928	4.53515e-05	4.34341	94	2391	25	27054	ADCY7,PLCB2,CDKN1A,PLD2,MMP14,RAF1,ARHGEF11,GCM1,SP1,LOC101115640,GNAI2,SLC34A2,RHOA,ADCY6,CYP24,MAPK3,ADCY9,GCM2,ARRB2,ADCY1,SLC34A3,PLCB4,PRKCG,MMP17,ATF6B
KEGG	Hypertrophic cardiomyopathy	KEGG:05410	4.65795e-05	4.33181	82	2391	23	27054	MYL3,ATP2A1,PRKAB1,DAG1,ITGA10,CACNG2,TNNI3,AGT,ITGA2B,ITGAV,ITGA8,LAMA1,CACNB1,ACE,SLC8A3,ITGA5,CACNA1F,ITGB4,ITGB7,CACNA1C,TGFB3,ACTG1,ITGA11
KEGG	Gastric acid secretion	KEGG:04971	6.74027e-05	4.17132	66	2391	20	27054	ADCY7,PLCB2,ATP1A3,SSTR2,ATP1A2,MYLK,MYLK3,LOC101115640,LOC101118398,MYLK2,GNAI2,ATP1B3,ADCY6,KCNE2,ADCY9,SLC9A4,ACTG1,ADCY1,PLCB4,PRKCG
KEGG	Calcium signaling pathway	KEGG:04020	6.9898e-05	4.15554	191	2391	39	27054	ADCY7,PLCG2,P2RX4,PLCE1,PLCB2,ATP2A1,FGFR2,SPHK2,FLT4,MYLK,FGF8,PDE1B,MYLK3,CXCR4,LOC101115640,CASQ1,SLC8A3,NOS3,ITPKB,MYLK2,CACNA1F,STIM1,PLCD4,PLCD3,PLCD1,ERBB4,CACNA1C,CAMK1,ADCY9,ADCY1,CACNA1A,PLCB4,PRKCG,ITPKC,NOS2,FGF19,PDGFRB,PLCG1,P2RX6
KEGG	AGE-RAGE signaling pathway in diabetic complications	KEGG:04933	8.63526e-05	4.06372	97	2391	25	27054	PLCG2,PLCE1,PLCB2,FN1,DIAPH1,STAT5B,AGT,COL3A1,COL1A2,RELA,NOS3,STAT5A,PLCD4,PLCD3,PLCD1,PIK3CD,COL4A6,COL4A1,STAT1,MAPK3,TGFB3,COL4A3,PLCB4,CDKN1B,PLCG1
KEGG	Rap1 signaling pathway	KEGG:04015	0.000134125	3.87249	174	2391	36	27054	ADCY7,PLCE1,PLCB2,TIAM1,CSF1,FGFR2,PARD3,MAP2K3,MAGI3,FLT4,RAF1,IGF1R,FGF8,LOC101115640,ITGA2B,EFNA3,ARAP3,GNAI2,RALB,RAP1GAP,TLN2,SIPA1L1,EFNA5,RHOA,ADCY6,PIK3CD,MAPK3,ADCY9,ACTG1,ADCY1,PLCB4,PRKCG,TLN1,FGF19,PDGFRB,PLCG1
KEGG	cAMP signaling pathway	KEGG:04024	0.000138292	3.8592	196	2391	39	27054	ADCY7,PLCE1,ATP1A3,TIAM1,ATP2A1,PLD2,SSTR2,ATP1A2,GABBR1,RAF1,TNNI3,GRIN3A,GLI1,LOC101115640,LOC101118398,PPP1CA,MC2R,RELA,GLI3,NPPA,ARAP3,PPP1R1B,GNAI2,LIPE,CACNA1F,ATP1B3,PDE3B,HTR1D,RHOA,ADCY6,PIK3CD,CACNA1C,MAPK3,ADCY9,PDE3A,PTCH1,CNGA2,ADCY1,SUCNR1
KEGG	Glutamatergic synapse	KEGG:04724	0.00013921	3.85633	93	2391	24	27054	ADCY7,PLCB2,PLD2,DLGAP1,SLC1A6,GRIK3,GRIN3A,GRM6,LOC101115640,GNAI2,PLA2G4B,ADCY6,SLC17A6,GRM7,CACNA1C,MAPK3,ADCY9,PLA2G4E,PLA2G4D,SLC38A3,ADCY1,CACNA1A,PLCB4,PRKCG
KEGG	Inositol phosphate metabolism	KEGG:00562	0.000147956	3.82987	69	2391	20	27054	PLCG2,PLCE1,PLCB2,MINPP1,SYNJ2,MTMR3,IPMK,ITPKB,INPP5F,ISYNA1,PLCD4,PLCD3,PLCD1,PIK3CD,PLCH2,PIP4K2B,INPP5D,PLCB4,ITPKC,PLCG1
KEGG	Adrenergic signaling in cardiomyocytes	KEGG:04261	0.00025102	3.60029	129	2391	29	27054	ADCY7,MYL3,PLCB2,ATP1A3,ATP2A1,ATP1A2,CACNG2,TNNI3,AGT,LOC101115640,SCN5A,LOC101118398,PPP1CA,CACNB1,SLC8A3,RPS6KA5,GNAI2,AGTR2,CACNA1F,ATP1B3,PPP2R5C,ADCY6,CACNA1C,MAPK3,ADCY9,PPP2R5B,ADCY1,PLCB4,ATF6B
KEGG	Arrhythmogenic right ventricular cardiomyopathy	KEGG:05412	0.000308271	3.51107	72	2391	20	27054	ATP2A1,DAG1,ITGA10,CACNG2,ITGA2B,ITGAV,ITGA8,LAMA1,CACNB1,SLC8A3,ITGA5,JUP,CACNA1F,ITGB4,ITGB7,CACNA1C,ACTG1,ITGA11,PKP2,DSP
KEGG	HIF-1 signaling pathway	KEGG:04066	0.000344324	3.46303	104	2391	25	27054	PLCG2,MKNK1,IFNGR2,TIMP1,ALDOA,CDKN1A,IGF1R,HK1,MTOR,TFRC,PGK2,RELA,NOS3,NPPA,MKNK2,LOC101117129,PIK3CD,MAPK3,EGLN1,HK3,PFKFB3,CDKN1B,PRKCG,NOS2,PLCG1
KEGG	Amoebiasis	KEGG:05146	0.000380239	3.41994	98	2391	24	27054	PLCB2,ACTN4,FN1,LOC101121553,COL3A1,COL1A2,LOC101115640,LAMA1,RELA,LAMB1,LAMA3,LAMC2,PIK3CD,COL4A6,COL4A1,C8B,TGFB3,LAMC3,ADCY1,COL4A3,LAMA5,PLCB4,PRKCG,NOS2
KEGG	Basal cell carcinoma	KEGG:05217	0.000402808	3.3949	50	2391	16	27054	FZD4,GSK3B,CDKN1A,AXIN1,WNT10A,FZD9,GLI1,WNT1,SMO,KIF7,GLI3,GLI2,BMP2,PTCH2,PTCH1,APC2
KEGG	Hedgehog signaling pathway	KEGG:04340	0.000402808	3.3949	50	2391	16	27054	GSK3B,BOC,CSNK1D,GLI1,SMO,CDON,KIF7,GLI3,GLI2,FBXW11,PTCH2,PTCH1,ARRB2,SCUBE2,HHATL,MEGF8
KEGG	Viral carcinogenesis	KEGG:05203	0.000503799	3.29774	169	2391	34	27054	ACTN4,SYK,CHD4,MAPKAPK2,CDKN1A,HDAC7,IL6ST,IRF7,STAT5B,HDAC10,USP7,GSN,DDB1,IRF3,YWHAZ,GTF2H4,SNW1,RELA,STAT5A,MRPS18B,UBR4,TRAF1,RHOA,PIK3CD,HDAC5,LOC101122398,MAPK3,HDAC3,YWHAB,KAT2A,CDKN1B,CDK2,ATF6B,NFKB2
KEGG	AMPK signaling pathway	KEGG:04152	0.000525303	3.27959	113	2391	26	27054	PRKAB1,ACACB,IGF1R,EEF2K,IRS4,HNF4A,GYS1,CPT1A,TSC2,MLYCD,SREBF1,PPARGC1A,MTOR,ADIPOR1,CPT1B,LIPE,CRTC2,LEP,STRADA,PPP2R5C,SIRT1,PIK3CD,IRS1,PPP2R5B,PFKFB3,FOXO3
KEGG	Aldosterone synthesis and secretion	KEGG:04925	0.000585181	3.23271	81	2391	21	27054	ADCY7,PLCB2,ATP1A3,ATP1A2,AGT,LOC101115640,LOC101118398,MC2R,NPPA,LIPE,CACNA1F,ATP1B3,ADCY6,CACNA1C,CAMK1,ADCY9,DAGLB,ADCY1,PLCB4,PRKCG,ATF6B
KEGG	MicroRNAs in cancer	KEGG:05206	0.000659727	3.18064	171	2391	34	27054	PLCG2,SLC7A1,BCL2L11,RASSF1,CDKN1A,RAF1,MTOR,TNC,E2F3,FOXP1,TNR,RPS6KA5,EFNA3,DNMT1,ITGA5,PLAU,SIRT1,EFNA5,RHOA,BRCA1,PIK3CD,HDAC5,CYP24,TNN,MAPK3,IRS1,TNXB,ABCC1,BMPR2,CDKN1B,PRKCG,PDGFRB,APC2,PLCG1
KEGG	Phosphatidylinositol signaling system	KEGG:04070	0.000670453	3.17363	88	2391	22	27054	PLCG2,PLCE1,PLCB2,IP6K1,SYNJ2,MTMR3,IPMK,ITPKB,INPP5F,PLCD4,PLCD3,PLCD1,PIK3CD,DGKI,PIP4K2B,DGKH,PPIP5K2,INPP5D,PLCB4,PRKCG,ITPKC,PLCG1
KEGG	MAPK signaling pathway	KEGG:04010	0.000891765	3.04975	242	2391	43	27054	RASGRF1,CSF1,NFATC3,MKNK1,FGFR2,FLNC,MAP4K4,MAPKAPK2,MAP2K3,MAP3K14,FLT4,CACNG2,RAF1,IGF1R,FGF8,MAP3K6,CACNB1,PTPN5,STK4,RELA,RPS6KA5,EFNA3,RPS6KA1,CACNA1F,MKNK2,PLA2G4B,EFNA5,MAPK8IP2,RASGRP4,MAPKAPK5,ERBB4,CACNA1C,MAPK3,PLA2G4E,PLA2G4D,TGFB3,RASGRF2,ARRB2,CACNA1A,PRKCG,FGF19,PDGFRB,NFKB2
KEGG	Small cell lung cancer	KEGG:05222	0.00108399	2.96497	84	2391	21	27054	FN1,CDKN1A,ITGA2B,ITGAV,LAMA1,E2F3,RELA,LAMB1,RARB,LAMA3,TRAF1,LAMC2,PIK3CD,COL4A6,COL4A1,LAMC3,COL4A3,LAMA5,CDKN1B,CDK2,NOS2
KEGG	Longevity regulating pathway	KEGG:04211	0.00143367	2.84355	79	2391	20	27054	ADCY7,ATG13,PRKAB1,EHMT2,IGF1R,IRS4,TSC2,PPARGC1A,MTOR,ADIPOR1,RELA,SIRT1,ADCY6,PIK3CD,ADCY9,IRS1,ADCY1,FOXO3,ATF6B,SESN1
KEGG	Insulin secretion	KEGG:04911	0.00188856	2.72387	74	2391	19	27054	ADCY7,PLCB2,ATP1A3,KCNN3,ATP1A2,LOC101115640,LOC101118398,PCLO,CACNA1F,ATP1B3,ADCY6,CACNA1C,ADCY9,KCNMB1,TRPM4,ADCY1,PLCB4,PRKCG,ATF6B
KEGG	Transcriptional misregulation in cancer	KEGG:05202	0.00202189	2.69424	150	2391	30	27054	LOC101108034,ETV5,CDKN1A,IGF1R,PML,PAX3,SPINT1,SP1,MLLT1,MPO,BAIAP3,RELA,SIX4,NUPR1,PLAU,JUP,PAX8,PBX3,TRAF1,LOC101113279,ETV4,ITGB7,NCOR1,KMT2A,MLLT3,MLF1,SUPT3H,AFF1,CDKN1B,ETV1
KEGG	Biosynthesis of amino acids	KEGG:01230	0.00247567	2.60631	69	2391	18	27054	IDH2,ALDOA,PRPS2,TKTL1,PC,PYCR1,PGK2,ASL,GPT2,RPE,MAT1A,NAGS,PHGDH,RPIA,ACO2,SDS,MAT2A,GOT2
KEGG	Protein digestion and absorption	KEGG:04974	0.00263661	2.57895	109	2391	24	27054	ATP1A3,COL2A1,ATP1A2,COL6A1,COL28A1,LOC101106045,COL24A1,COL20A1,COL3A1,COL7A1,COL5A3,COL1A2,LOC101118398,COL16A1,COL6A3,KCNK5,SLC8A3,ATP1B3,COL10A1,COL27A1,COL4A6,COL4A1,COL4A3,COL6A6
KEGG	Insulin resistance	KEGG:04931	0.00305061	2.51561	103	2391	23	27054	GSK3B,PRKAB1,SLC27A4,ACACB,GFPT2,NR1H3,GYS1,AGT,CPT1A,SREBF1,PYGL,PPARGC1A,MTOR,PPP1CA,RELA,NOS3,CPT1B,RPS6KA1,CRTC2,PIK3CD,PPARGC1B,NR1H2,IRS1
KEGG	Apelin signaling pathway	KEGG:04371	0.00417444	2.3794	119	2391	25	27054	ADCY7,MYL3,PLCB2,SPHK2,PRKAB1,MYLK,RAF1,MYLK3,PPARGC1A,MTOR,JAG1,NRF1,SLC8A3,NOS3,MYLK2,GNAI2,LIPE,PDE3B,ADCY6,HDAC5,MAPK3,ADCY9,ADCY1,PLCB4,NOS2
KEGG	Fc gamma R-mediated phagocytosis	KEGG:04666	0.00453325	2.34359	85	2391	20	27054	PLCG2,SYK,SPHK2,PLD2,RAF1,GAB2,GSN,ARPC1B,WAS,PLA2G4B,LIMK2,PIK3CD,PLA2G6,MAPK3,PLA2G4E,PLA2G4D,NCF1,INPP5D,PRKCG,PLCG1
KEGG	JAK-STAT signaling pathway	KEGG:04630	0.00495414	2.30503	142	2391	28	27054	LOC101102548,LIFR,IFNGR2,IL12RB2,IFNLR1,CDKN1A,THPO,IL6ST,STAT5B,RAF1,IL11RA,MTOR,STAT2,CSF2RB,STAT5A,FHL1,LEP,IL10RA,SOCS2,PIK3CD,STAT1,IL4R,IL12RB1,IL20RA,CSF3R,IL20RB,PDGFRB,IL21R
KEGG	Chemokine signaling pathway	KEGG:04062	0.00595656	2.225	166	2391	31	27054	ADCY7,PLCG2,PLCB2,TIAM1,CX3CL1,FGR,PARD3,GSK3B,STAT5B,RAF1,GRK6,CXCR4,CXCR1,STAT2,RELA,CCL25,WAS,GNAI2,RHOA,ADCY6,PIK3CD,STAT1,MAPK3,ADCY9,NCF1,GRK5,ARRB2,ADCY1,FOXO3,PLCB4,PLCG1
KEGG	Mineral absorption	KEGG:04978	0.00676054	2.17002	49	2391	14	27054	ATP1A3,FTH1,HEPH,CLCN2,ATP1A2,ATP7B,TRPV6,LOC101118398,SLC8A3,SLC34A2,TRPM6,ATP1B3,LOC101117129,SLC34A3
KEGG	Proteoglycans in cancer	KEGG:05205	0.00778985	2.10847	176	2391	32	27054	PLCG2,PLCE1,TIAM1,FN1,FLNC,FZD4,CDKN1A,HSPG2,WNT10A,RAF1,IGF1R,FZD9,ANK2,WNT1,SMO,COL1A2,DROSHA,MTOR,ITGAV,PPP1CA,LUM,ITGA5,PLAU,RHOA,PIK3CD,ERBB4,HCLS1,MAPK3,PTCH1,ACTG1,PRKCG,PLCG1
KEGG	Gap junction	KEGG:04540	0.00911176	2.0404	69	2391	17	27054	ADCY7,PLCB2,CSNK1D,RAF1,TUBAL3,LOC101115640,TUBA8,TJP1,GNAI2,ADCY6,MAPK3,LOC101116286,ADCY9,ADCY1,PLCB4,PRKCG,PDGFRB
KEGG	Breast cancer	KEGG:05224	0.0116988	1.93186	119	2391	24	27054	NCOA1,FZD4,GSK3B,CDKN1A,AXIN1,FLT4,WNT10A,HES5,RAF1,IGF1R,FZD9,FGF8,WNT1,DLL3,SP1,MTOR,JAG1,E2F3,BRCA1,PIK3CD,MAPK3,FGF19,APC2,NFKB2
KEGG	Human cytomegalovirus infection	KEGG:05163	0.0136398	1.86519	189	2391	33	27054	ADCY7,PLCB2,CX3CL1,NFATC3,GSK3B,CDKN1A,RAF1,ARHGEF11,CXCR4,SP1,TSC2,LOC101115640,MTOR,ITGAV,BPHL,IRF3,NFATC4,E2F3,PDIA3,RELA,GNAI2,TAPBP,RHOA,ADCY6,IL10RA,PIK3CD,MAPK3,ADCY9,ADCY1,PLCB4,PRKCG,CALR,ATF6B
KEGG	Cortisol synthesis and secretion	KEGG:04927	0.0171893	1.76474	53	2391	14	27054	ADCY7,PLCB2,AGT,SP1,LOC101115640,MC2R,CACNA1F,ADCY6,CACNA1C,ADCY9,ADCY1,PLCB4,CYP17A1,ATF6B
KEGG	Glycerophospholipid metabolism	KEGG:00564	0.0172998	1.76196	93	2391	20	27054	LPIN3,ETNK1,PLA2G15,PLD2,PNPLA6,GPAT3,LPIN2,GPD2,PLA2G2F,PLA2G4B,PCYT2,DGKI,PLA2G6,PLA2G4E,PLA2G4D,GPAT4,DGKH,ACHE,LOC101107420,PLA2G2D
KEGG	Regulation of lipolysis in adipocytes	KEGG:04923	0.0177327	1.75123	47	2391	13	27054	ADCY7,IRS4,PTGS1,LOC101115640,NPPA,GNAI2,LIPE,PDE3B,ADCY6,PIK3CD,ADCY9,IRS1,ADCY1
KEGG	Progesterone-mediated oocyte maturation	KEGG:04914	0.0199583	1.69988	80	2391	18	27054	ADCY7,CPEB1,ANAPC1,RAF1,IGF1R,MAD2L1,CPEB4,KIF22,GNAI2,RPS6KA1,PDE3B,ADCY6,PIK3CD,MAPK3,ADCY9,ADCY1,STK10,CDK2
KEGG	Carbon metabolism	KEGG:01200	0.0220689	1.65622	109	2391	22	27054	IDH2,ALDOA,OGDHL,PRPS2,ME3,TKTL1,HK1,PC,PGK2,H6PD,GPT2,RGN,RPE,ECHS1,PHGDH,TKFC,RPIA,HK3,ACO2,SDS,GPI,GOT2
KEGG	Oocyte meiosis	KEGG:04114	0.0228826	1.64049	102	2391	21	27054	ADCY7,CPEB1,ANAPC1,SMC1B,IGF1R,MAD2L1,CPEB4,PPP1CA,AR,YWHAZ,RPS6KA1,FBXW11,PPP2R5C,ADCY6,MAPK3,ADCY9,PPP2R5B,REC8,YWHAB,ADCY1,CDK2
KEGG	Inflammatory mediator regulation of TRP channels	KEGG:04750	0.0234572	1.62972	95	2391	20	27054	ADCY7,PLCG2,PLCB2,ASIC1,MAP2K3,LOC101115640,PPP1CA,PLA2G4B,ADCY6,PIK3CD,PLA2G6,ADCY9,PLA2G4E,PLA2G4D,LOC101120535,ADCY1,PLCB4,PRKCG,ASIC5,PLCG1
KEGG	Hippo signaling pathway	KEGG:04390	0.0292519	1.53385	126	2391	24	27054	RASSF1,PARD3,FZD4,LIMD1,GSK3B,AXIN1,WNT10A,CSNK1D,FZD9,TEAD2,WNT1,TEAD3,WWC1,PPP1CA,YWHAZ,GLI2,FBXW11,BMP2,TGFB3,YWHAB,ACTG1,DLG5,BMPR2,APC2
KEGG	Epstein-Barr virus infection	KEGG:05169	0.0306756	1.51321	173	2391	30	27054	PLCG2,CR2,SYK,BCL2L11,MAP2K3,CDKN1A,MAP3K14,IRF7,TNFAIP3,LOC101109746,USP7,IKBKE,BPHL,IRF3,STAT2,E2F3,SNW1,PDIA3,RELA,BTK,NCOR2,TAPBP,FCER2,PSMD8,PIK3CD,STAT1,CDKN1B,CDK2,CALR,NFKB2
KEGG	Endocrine resistance	KEGG:01522	0.0380183	1.42001	84	2391	18	27054	ADCY7,CDKN1A,RAF1,IGF1R,DLL3,SP1,LOC101115640,MTOR,JAG1,E2F3,ADCY6,PIK3CD,NCOR1,MAPK3,ADCY9,MED1,ADCY1,CDKN1B
KEGG	Insulin signaling pathway	KEGG:04910	0.0454046	1.3429	122	2391	23	27054	MKNK1,GSK3B,PRKAB1,ACACB,RAF1,IRS4,GYS1,TSC2,HK1,SREBF1,PYGL,PPARGC1A,MTOR,PPP1CA,EXOC7,LIPE,MKNK2,PDE3B,SOCS2,PIK3CD,MAPK3,IRS1,HK3

## Sheet: down-regulated
source	term_name	term_id	adjusted_p_value	negative_log10_of_adjusted_p_value	term_size	query_size	intersection_size	effective_domain_size	intersections
KEGG	KEGG root term	KEGG:00000	6.77273e-12	11.1692	6560	255	117	27054	NOTCH3,ADRM1,BAIAP3,COL1A2,AMBRA1,SLC27A5,ALG3,LRP1,CXCL16,FREM2,PTPRJ,NRCAM,DHCR24,ITGA2B,KDM6A,CHRD,PRUNE1,NUP58,UPF3A,TLN2,PAX5,TICAM1,SIGLEC1,LOC443240,PLD2,IL1RL2,KRT27,NOTCH4,CTSC,VPS39,TRPA1,LOC101113086,AKR1D1,ACOX3,LOC101122461,CCS,HSPG2,LOC101116336,SEC24A,EWSR1,LOC101119025,GNAT3,EIF2B4,SLIT3,ESPL1,LOC101122362,AMOTL2,ACE2,EIF2B5,GBA,ACAA2,ACTN2,GGCX,GTF2H3,LOC101116756,MYL10,ECI1,NUP2…
KEGG	ECM-receptor interaction	KEGG:04512	0.00873531	2.05872	82	255	6	27054	COL1A2,FREM2,ITGA2B,HSPG2,TNC,ITGB7
KEGG	Transcriptional misregulation in cancer	KEGG:05202	0.00873531	2.05872	150	255	8	27054	BAIAP3,KDM6A,PAX5,EWSR1,MCP-3,SLC45A3,ITGB7,DOT1L
KEGG	Focal adhesion	KEGG:04510	0.0193127	1.71416	184	255	8	27054	COL1A2,ITGA2B,TLN2,MYL10,ERBB2,TNC,PAK5,ITGB7
KEGG	Breast cancer	KEGG:05224	0.0389017	1.41003	119	255	6	27054	NOTCH3,NOTCH4,ERBB2,DVL2,LRP6,ESR2
