# Supplementary material for: MiRNA-Seq reveals key MicroRNAs involved in fat metabolism of sheep liver
Source: Front Genet. 2023 Mar 9;14:985764. doi: 10.3389/fgene.2023.985764 (PMC10035661; doi:10.3389/fgene.2023.985764)
Supplement: Supplementary file 7 [file Table11.XLSX]

## Sheet: Sheet1
	Grayscale value
	SIRT1	α-tubulin			mean	Standard error
oar-miR-432 mimics	381924	713985	0.534919	0.592809	0.426644	0.166165
	156624	666367	0.235042	0.260478
NC	1200392	851230	1.41019	1.5628	1.57336	0.010557
	1265917	885729	1.42924	1.58391
0.902346
