# Supplementary material for: MiRNA-Seq reveals key MicroRNAs involved in fat metabolism of sheep liver
Source: Front Genet. 2023 Mar 9;14:985764. doi: 10.3389/fgene.2023.985764 (PMC10035661; doi:10.3389/fgene.2023.985764)
Supplement: Supplementary file 8 [file Table4.XLSX]

## Sheet: Sheet1
Target id	miRNA id	RNAhybrid MEF	RNAhybrid Pvalue	miRanda MEF	miRanda score
ENSOART00000016468	novel_mir471	-25.7	0.793832	-42.76	315
ENSOART00000004038	novel_mir471	-32.9	0.166565	-27.24	172
ENSOART00000006116	novel_mir471	-30.2	0.042924	-25.64	168
ENSOART00000004381	novel_mir471	-27.8	0.192932	-27.07	166
ENSOART00000001162	novel_mir471	-28.7	0.293127	-25.53	168
ENSOART00000020987	novel_mir471	-32.4	0.024192	-27.26	163
ENSOART00000018108	novel_mir471	-32.2	0.03334	-28.89	170
ENSOART00000020735	novel_mir471	-32.1	0.102547	-29.01	177
ENSOART00000017083	novel_mir471	-27.4	0.693077	-25.17	155
ENSOART00000003549	novel_mir471	-29.8	0.208971	-25.96	159
ENSOART00000012291	novel_mir471	-31.3	0.191624	-26.49	168
ENSOART00000000487	novel_mir471	-29.8	0.217768	-27.64	158
ENSOART00000004098	novel_mir471	-32.9	0.01615	-27.24	172
ENSOART00000020864	novel_mir471	-30.3	0.511867	-25.44	172
ENSOART00000005971	novel_mir471	-26.1	0.70072	-44.42	322
ENSOART00000022167	novel_mir471	-29.8	0.514286	-28.31	169
ENSOART00000001349	novel_mir471	-31.6	0.120879	-25.78	172
ENSOART00000016727	novel_mir471	-31.3	0.1593	-27.56	177
ENSOART00000003508	novel_mir471	-29.6	0.296875	-26.82	168
ENSOART00000022784	novel_mir471	-28.9	0.201984	-25.41	162
ENSOART00000018918	novel_mir471	-29	0.302155	-26.23	159
ENSOART00000018919	novel_mir471	-29	0.270933	-26.23	159
ENSOART00000019388	novel_mir471	-31.5	0.203318	-27.45	167
ENSOART00000013656	novel_mir471	-26.1	0.776992	-26.41	158
ENSOART00000015420	novel_mir471	-29.6	0.043526	-26.87	161
ENSOART00000016569	oar-miR-432	-30.2	0.41101	-54.68	326
ENSOART00000008370	oar-miR-432	-29.6	0.49246	-27.38	151
ENSOART00000002245	oar-miR-432	-31.2	0.35974	-53.11	317
ENSOART00000008478	oar-miR-432	-30.4	0.646138	-27.26	158
ENSOART00000001222	oar-miR-432	-28.3	0.528042	-30.39	155
ENSOART00000016004	oar-miR-432	-26.8	0.65452	-47.71	308
ENSOART00000015206	oar-miR-432	-28.3	0.313007	-25.52	169
ENSOART00000010550	oar-miR-432	-28.7	0.394348	-29.74	168
ENSOART00000016585	oar-miR-432	-27.6	0.686984	-25.42	156
ENSOART00000010999	oar-miR-432	-30.3	0.081635	-26.48	157
ENSOART00000012809	oar-miR-432	-29.6	0.636828	-46.55	305
ENSOART00000009229	oar-miR-432	-34.4	0.339974	-121.82	790
ENSOART00000019094	oar-miR-432	-31.9	0.527711	-28.19	142
ENSOART00000020648	oar-miR-432	-27.4	0.631705	-45.9	304
ENSOART00000009275	oar-miR-432	-27.2	0.228285	-27.79	151
ENSOART00000009941	oar-miR-432	-28.1	0.270603	-49.69	304
ENSOART00000021457	oar-miR-432	-32.3	0.047947	-30.9	172
ENSOART00000014192	oar-miR-432	-29.6	0.547052	-25.1	146
ENSOART00000013456	oar-miR-432	-29.8	0.570609	-27.29	168
ENSOART00000017599	oar-miR-432	-30.8	0.327304	-28.1	159
ENSOART00000005597	oar-miR-432	-26.1	0.711322	-46.68	309
ENSOART00000022666	oar-miR-432	-26.4	0.682446	-25.5	154
ENSOART00000012533	oar-miR-432	-27.3	0.734613	-27.94	170
ENSOART00000015297	oar-miR-432	-27.9	0.757129	-46.68	296
ENSOART00000014554	oar-miR-432	-29.7	0.648558	-57.53	332
ENSOART00000015651	oar-miR-432	-26.9	0.625611	-25.16	156
ENSOART00000012320	oar-miR-432	-25.8	0.729577	-50.6	325
ENSOART00000008835	oar-miR-432	-29.1	0.635227	-27.92	160
ENSOART00000004078	oar-miR-432	-27.3	0.612593	-47.36	312
ENSOART00000016236	oar-miR-432	-31.1	0.249779	-51.88	321
ENSOART00000019321	oar-miR-432	-30.6	0.082645	-28.98	167
ENSOART00000010682	oar-miR-432	-27.7	0.556085	-25.03	172
ENSOART00000012999	oar-miR-432	-26.6	0.766013	-53.48	315
ENSOART00000000631	oar-miR-432	-27.2	0.698889	-27.64	153
ENSOART00000016462	oar-miR-432	-29.2	0.552151	-25.71	163
ENSOART00000014166	oar-miR-432	-31.8	0.132617	-26.46	165
ENSOART00000009577	oar-miR-432	-27.8	0.714294	-43.55	307
ENSOART00000019388	oar-miR-432	-27.9	0.767021	-54.33	306
ENSOART00000006425	oar-miR-432	-32	0.030671	-29.72	159
ENSOART00000022290	oar-miR-432	-31.8	0.146128	-32.35	159
ENSOART00000011201	oar-miR-432	-25.7	0.732843	-49.61	301
ENSOART00000003536	oar-miR-432	-29.8	0.571234	-25.05	149
ENSOART00000003221	oar-miR-432	-29.5	0.30822	-27.32	147
ENSOART00000021220	oar-miR-432	-36.6	0.009062	-34.63	168
ENSOART00000019195	oar-miR-432	-32.5	0.149881	-31.08	175
ENSOART00000008661	oar-miR-432	-27.7	0.364904	-28.14	169
ENSOART00000001208	oar-miR-432	-29.3	0.612475	-28.3	156
ENSOART00000017083	oar-miR-432	-28.4	0.671455	-27.02	147
ENSOART00000000483	oar-miR-432	-30.1	0.51016	-27.48	158
ENSOART00000023051	oar-miR-432	-28.9	0.794636	-25.99	155
ENSOART00000007448	oar-miR-432	-32.5	0.105265	-30.97	180
ENSOART00000014621	oar-miR-432	-28.5	0.792783	-47.77	305
ENSOART00000008172	oar-miR-432	-31.2	0.54314	-47.97	318
ENSOART00000015037	oar-miR-432	-28.9	0.148859	-26.93	155
ENSOART00000023046	oar-miR-432	-32	0.169083	-29.26	154
ENSOART00000020098	oar-miR-432	-27.4	0.655456	-27.68	162
ENSOART00000020393	oar-miR-432	-34.2	0.019037	-30.75	154
ENSOART00000010311	oar-miR-432	-33.6	0.152613	-28.63	169
ENSOART00000011200	oar-miR-432	-25.7	0.716294	-49.61	301
ENSOART00000012060	oar-miR-432	-28.5	0.678722	-51.49	314
ENSOART00000007658	oar-miR-432	-29	0.291763	-29.29	153
ENSOART00000020742	oar-miR-432	-26.3	0.742878	-29.1	165
ENSOART00000021040	oar-miR-432	-29.5	0.312175	-27.25	167
ENSOART00000021595	oar-miR-432	-28.2	0.740128	-29.64	153
ENSOART00000020553	oar-miR-432	-30.6	0.507902	-58	326
ENSOART00000005556	oar-miR-432	-31.2	0.419487	-25.88	154
ENSOART00000006268	oar-miR-432	-28.3	0.479682	-46.96	293
ENSOART00000011469	oar-miR-432	-31.1	0.105022	-27.47	168
ENSOART00000019682	oar-miR-432	-34.1	0.031855	-31.07	157
ENSOART00000019125	oar-miR-432	-28.8	0.071919	-57.19	320
ENSOART00000016790	oar-miR-432	-29.5	0.401562	-25.16	164
ENSOART00000022251	oar-miR-432	-34.5	0.048247	-31.46	166
ENSOART00000014491	oar-miR-432	-28.1	0.406987	-25.72	152
ENSOART00000008765	oar-miR-432	-26.1	0.39364	-45.31	319
ENSOART00000004859	oar-miR-432	-30.7	0.164932	-25.66	171
ENSOART00000001572	oar-miR-432	-30.9	0.334847	-46.89	305
ENSOART00000010734	oar-miR-432	-28.8	0.663956	-25.65	159
ENSOART00000010897	oar-miR-432	-29.8	0.107044	-30.48	158
ENSOART00000020635	oar-miR-432	-25.8	0.797344	-25.64	160
ENSOART00000003258	oar-miR-432	-28.2	0.752373	-25.46	155
ENSOART00000005919	oar-miR-432	-26.4	0.64209	-28.45	172
ENSOART00000003550	oar-miR-432	-33.5	0.200841	-29.51	169
ENSOART00000005985	oar-miR-432	-28.9	0.709119	-50.48	301
ENSOART00000020066	oar-miR-432	-27.2	0.32573	-25.63	155
ENSOART00000020579	oar-miR-432	-28.7	0.57448	-25.04	151
ENSOART00000010681	oar-miR-432	-28	0.616754	-27.28	159
ENSOART00000006055	oar-miR-432	-26	0.134671	-25.08	151
ENSOART00000000614	oar-miR-432	-31.9	0.464324	-42.3	303
ENSOART00000011406	oar-miR-432	-28.1	0.713117	-25.1	161
ENSOART00000000426	oar-miR-432	-28.6	0.503683	-27.19	158
ENSOART00000006847	oar-miR-432	-28.1	0.756096	-42.43	305
ENSOART00000002312	oar-miR-432	-31.3	0.243604	-27.76	162
ENSOART00000013003	oar-miR-432	-28	0.564797	-28.74	158
ENSOART00000021312	oar-miR-432	-26.5	0.795142	-27.83	154
ENSOART00000004694	oar-miR-432	-33.4	0.062717	-30.05	158
ENSOART00000008228	oar-miR-432	-29.9	0.276192	-82.19	473
ENSOART00000021843	oar-miR-432	-30.4	0.707499	-48.34	334
ENSOART00000018080	oar-miR-432	-28	0.668093	-25.4	146
ENSOART00000019213	oar-miR-432	-28.2	0.372127	-48.66	314
ENSOART00000002755	oar-miR-432	-33.5	0.02601	-32.3	163
ENSOART00000015157	oar-miR-432	-27.5	0.583659	-26.21	161
ENSOART00000012879	oar-miR-432	-31.2	0.111823	-32.21	155
ENSOART00000009266	oar-miR-432	-29.6	0.328192	-29.22	163
ENSOART00000006262	oar-miR-432	-29.2	0.599786	-25.1	160
ENSOART00000021443	oar-miR-432	-30.5	0.545201	-28.84	171
ENSOART00000005988	oar-miR-432	-28.5	0.756987	-25.09	150
ENSOART00000018603	oar-miR-432	-26.9	0.649524	-25.23	154
ENSOART00000014029	oar-miR-432	-29.5	0.572213	-27.06	151
ENSOART00000006208	oar-miR-432	-28.5	0.504351	-25.28	150
ENSOART00000012471	oar-miR-432	-26.9	0.317957	-25.24	167
ENSOART00000011413	oar-miR-432	-28	0.644384	-29.45	155
ENSOART00000003860	oar-miR-432	-28.7	0.618037	-25.39	146
ENSOART00000005535	oar-miR-432	-29.7	0.182558	-33.71	166
ENSOART00000018326	oar-miR-432	-26	0.622708	-49.7	308
ENSOART00000003644	oar-miR-432	-26.7	0.731417	-26.7	167
ENSOART00000002388	oar-miR-432	-29.8	0.371622	-25.74	159
ENSOART00000006547	oar-miR-432	-31	0.458411	-42.99	306
ENSOART00000019989	oar-miR-432	-26.6	0.661764	-25.63	146
ENSOART00000000911	oar-miR-432	-30.1	0.757579	-79.48	476
ENSOART00000017581	oar-miR-432	-28.2	0.549072	-42.4	289
ENSOART00000002253	oar-miR-432	-27.2	0.576523	-26.62	162
ENSOART00000020546	oar-miR-432	-29.3	0.623103	-53.95	316
ENSOART00000019079	oar-miR-432	-32.4	0.05586	-27.65	169
ENSOART00000019108	oar-miR-432	-26.3	0.733621	-25.65	144
ENSOART00000019751	oar-miR-432	-26.1	0.671987	-25.21	147
ENSOART00000007659	oar-miR-432	-29	0.404173	-85.13	470
ENSOART00000005262	oar-miR-432	-32.3	0.171009	-29.15	167
ENSOART00000002308	oar-miR-432	-27.8	0.794192	-27.76	162
ENSOART00000019104	oar-miR-432	-28	0.782701	-25.4	159
ENSOART00000014333	oar-miR-432	-27.2	0.577146	-25.38	159
ENSOART00000000411	oar-miR-432	-28	0.059478	-25.11	146
ENSOART00000021445	oar-miR-432	-30.5	0.53687	-28.84	171
ENSOART00000009613	oar-miR-432	-31.1	0.433358	-44.04	310
ENSOART00000000354	oar-miR-432	-30.6	0.788311	-26.95	155
ENSOART00000003135	oar-miR-432	-26.8	0.600789	-27.09	160
ENSOART00000019752	oar-miR-432	-25.5	0.76878	-25.7	173
ENSOART00000021430	oar-miR-432	-26.8	0.695793	-25.23	155
ENSOART00000008203	oar-miR-432	-27.2	0.760318	-44.98	296
ENSOART00000017140	oar-miR-432	-33.6	0.423417	-25.11	152
ENSOART00000018919	oar-miR-432	-26.3	0.774061	-27.87	155
ENSOART00000000328	oar-miR-432	-25.7	0.763314	-29.01	156
ENSOART00000000355	oar-miR-432	-28.3	0.753498	-46.78	302
ENSOART00000019170	oar-miR-432	-32.1	0.037452	-25.1	158
ENSOART00000011683	oar-miR-432	-30.2	0.5288	-46.96	301
ENSOART00000000581	oar-miR-432	-30.5	0.226606	-27	165
ENSOART00000014050	oar-miR-432	-27.1	0.467673	-26.17	155
ENSOART00000013704	oar-miR-432	-25.3	0.714168	-25.65	153
ENSOART00000020309	oar-miR-432	-29.8	0.714436	-49.74	313
ENSOART00000010646	oar-miR-432	-29.3	0.19764	-25.78	165
ENSOART00000014095	oar-miR-432	-27.6	0.311021	-30.6	160
ENSOART00000002057	oar-miR-432	-26.6	0.656666	-25.67	164
ENSOART00000018565	oar-miR-432	-25.5	0.79134	-27.14	173
ENSOART00000017495	oar-miR-432	-25.9	0.667302	-46.54	309
ENSOART00000003510	oar-miR-432	-35.5	0.014316	-32.5	169
ENSOART00000022997	oar-miR-432	-29.4	0.180473	-25.45	156
ENSOART00000021214	oar-miR-432	-28.4	0.22968	-25.1	155
ENSOART00000003421	oar-miR-432	-29.6	0.394901	-30.9	162
ENSOART00000003875	oar-miR-432	-32.3	0.775719	-92.84	614
ENSOART00000008870	oar-miR-432	-27.5	0.517032	-27.13	157
ENSOART00000001639	oar-miR-432	-30.7	0.295694	-25.12	149
ENSOART00000008600	oar-miR-432	-31.4	0.736031	-26.87	144
ENSOART00000010384	oar-miR-432	-28.6	0.695147	-48.29	314
ENSOART00000000430	oar-miR-432	-29.7	0.362303	-26.63	165
ENSOART00000022398	oar-miR-432	-32.6	0.528022	-28.33	160
ENSOART00000017777	oar-miR-432	-25.5	0.676029	-25.37	160
ENSOART00000011509	oar-miR-432	-25.6	0.390169	-25.08	161
ENSOART00000014195	oar-miR-432	-27.6	0.753015	-26.03	150
ENSOART00000001840	oar-miR-432	-30	0.411679	-52.53	302
ENSOART00000018918	oar-miR-432	-28.3	0.512812	-27.87	155
ENSOART00000014579	oar-miR-432	-29	0.639552	-48.07	322
ENSOART00000015128	oar-miR-432	-30.8	0.733278	-47.3	307
ENSOART00000003892	oar-miR-432	-31.5	0.683664	-48.35	328
ENSOART00000021065	oar-miR-432	-26.4	0.636665	-30.22	171
ENSOART00000012815	oar-miR-432	-28.8	0.278788	-26.7	177
ENSOART00000015603	oar-miR-432	-28.5	0.514906	-26.37	149
ENSOART00000006502	oar-miR-432	-26.5	0.771324	-27.21	164
ENSOART00000014450	oar-miR-432	-28.3	0.500322	-53.11	308
ENSOART00000002263	oar-miR-432	-26.7	0.509404	-28.14	169
ENSOART00000004263	oar-miR-432	-29.1	0.626455	-46.39	308
ENSOART00000020180	oar-miR-432	-29.6	0.2854	-25.74	156
ENSOART00000011473	oar-miR-432	-26.3	0.705658	-27.51	150
ENSOART00000013565	oar-miR-432	-28.6	0.339287	-26.22	148
ENSOART00000010710	oar-miR-432	-31.4	0.240396	-49.63	316
ENSOART00000003492	oar-miR-432	-29.6	0.660717	-50.29	296
ENSOART00000000165	oar-miR-432	-35	0.134303	-102.67	637
ENSOART00000016064	oar-miR-432	-33.4	0.130146	-32.27	167
ENSOART00000011083	oar-miR-432	-27.7	0.510149	-31.63	163
ENSOART00000007589	oar-miR-432	-27.7	0.622197	-26.45	152
ENSOART00000000910	oar-miR-432	-27	0.727246	-25.4	163
ENSOART00000006248	oar-miR-432	-25.6	0.700256	-54.97	346
ENSOART00000011387	oar-miR-432	-28.1	0.250734	-48.66	332
ENSOART00000020229	oar-miR-432	-27.1	0.365482	-49.53	295
ENSOART00000010554	oar-miR-432	-28.7	0.335923	-29.74	168
ENSOART00000016901	oar-miR-432	-31.8	0.238286	-29.61	152
ENSOART00000014350	oar-miR-432	-27.1	0.596549	-73.17	461
ENSOART00000014030	oar-miR-432	-28.6	0.740044	-44.9	300
ENSOART00000003361	oar-miR-432	-28.2	0.799672	-48.5	304
ENSOART00000004397	oar-miR-432	-28.6	0.159449	-26.85	154
ENSOART00000000802	oar-miR-432	-32.8	0.161987	-42.82	322
ENSOART00000008806	oar-miR-432	-34.2	0.038834	-26.27	168
ENSOART00000013414	oar-miR-432	-26.9	0.730606	-25.46	152
ENSOART00000003719	oar-miR-432	-28	0.769762	-73.83	438
ENSOART00000020608	oar-miR-432	-30.7	0.228096	-27.46	151
ENSOART00000016234	oar-miR-432	-33.6	0.085637	-28.73	165
ENSOART00000017542	oar-miR-432	-29.6	0.223885	-28.35	158
ENSOART00000023092	oar-miR-432	-28.7	0.495773	-25.16	156
ENSOART00000018534	oar-miR-432	-26.7	0.604717	-27.95	155
ENSOART00000023073	oar-miR-432	-29.4	0.755307	-81.55	476
ENSOART00000007290	oar-miR-432	-27.9	0.411685	-48.72	309
ENSOART00000007593	oar-miR-432	-28.5	0.683351	-27.84	157
ENSOART00000016121	oar-miR-432	-31.3	0.438046	-47.51	315
ENSOART00000022308	oar-miR-432	-28.6	0.40592	-28.48	146
ENSOART00000021735	oar-miR-432	-28	0.722056	-47.39	296
ENSOART00000000356	oar-miR-432	-30.6	0.660317	-26.95	155
ENSOART00000009675	oar-miR-432	-25.4	0.704645	-43.01	306
ENSOART00000015940	oar-miR-432	-29.8	0.600651	-49.97	302
ENSOART00000014479	oar-miR-432	-28.3	0.698872	-28	156
ENSOART00000021763	oar-miR-432	-27	0.619017	-27.31	167
ENSOART00000018331	oar-miR-432	-27.2	0.742558	-27.1	164
ENSOART00000000096	oar-miR-432	-29.1	0.540556	-25.37	154
ENSOART00000010209	oar-miR-432	-27.3	0.777131	-51.7	308
ENSOART00000010799	oar-miR-432	-31.9	0.272575	-66.47	451
ENSOART00000001584	oar-miR-432	-27.6	0.482079	-26.95	161
ENSOART00000008314	oar-miR-432	-28.3	0.503439	-27.25	161
ENSOART00000015668	oar-miR-432	-30.7	0.486892	-27.55	158
ENSOART00000021026	oar-miR-432	-26.3	0.464912	-26.43	157
ENSOART00000000892	oar-miR-432	-28.3	0.52892	-25.55	159
ENSOART00000004815	oar-miR-432	-27.8	0.696964	-30.53	155
ENSOART00000020888	oar-miR-432	-29.9	0.428318	-27.14	148
ENSOART00000000283	oar-miR-432	-25.4	0.787381	-58.39	312
ENSOART00000000479	oar-miR-432	-30.1	0.51209	-27.48	158
ENSOART00000007193	oar-miR-432	-25.4	0.798753	-28.17	165
ENSOART00000021949	oar-miR-432	-31.6	0.58026	-52.58	307
ENSOART00000003994	oar-miR-432	-26.3	0.752294	-30.69	155
ENSOART00000004093	oar-miR-432	-30.5	0.252631	-28.19	174
ENSOART00000018195	oar-miR-432	-27.2	0.754179	-26.38	167
ENSOART00000014726	oar-miR-432	-34.5	0.071486	-32.39	171
ENSOART00000002922	oar-miR-432	-25.9	0.280856	-27.54	162
ENSOART00000004925	oar-miR-432	-28.8	0.606507	-26.94	147
ENSOART00000019978	oar-miR-432	-30.1	0.711884	-25.58	145
ENSOART00000009508	oar-miR-432	-37.7	0.008462	-35.33	170
ENSOART00000005615	oar-miR-432	-29.2	0.209325	-25.82	159
ENSOART00000021841	oar-miR-432	-29.3	0.756244	-54.57	315
ENSOART00000002578	oar-miR-432	-29	0.266512	-44.22	303
ENSOART00000014040	oar-miR-432	-30.4	0.402051	-28.56	155
ENSOART00000019127	oar-miR-432	-28.8	0.071713	-57.19	320
ENSOART00000008981	oar-miR-432	-27.1	0.774155	-25.14	152
ENSOART00000011471	oar-miR-432	-26.3	0.732136	-27.51	150
ENSOART00000022347	oar-miR-432	-28.5	0.735637	-26.26	167
ENSOART00000022181	oar-miR-432	-25.9	0.31273	-27.61	151
ENSOART00000011313	oar-miR-432	-28.7	0.790266	-42.59	303
ENSOART00000002567	oar-miR-432	-33.4	0.115579	-52.83	322
ENSOART00000004073	oar-miR-432	-37	0.006546	-34.99	168
ENSOART00000005927	oar-miR-432	-28.5	0.613165	-26.08	163
ENSOART00000019667	oar-miR-432	-25.3	0.333685	-25.81	156
ENSOART00000000542	oar-miR-432	-28.7	0.21197	-25.01	155
ENSOART00000007293	oar-miR-432	-27.9	0.453345	-48.72	309
ENSOART00000005439	oar-miR-432	-31.7	0.616548	-43.68	300
ENSOART00000019644	oar-miR-432	-28.1	0.102358	-26.98	151
ENSOART00000012412	oar-miR-432	-27.1	0.764568	-26.01	166
ENSOART00000012676	oar-miR-432	-28.2	0.476452	-51.46	308
ENSOART00000018365	oar-miR-432	-26.1	0.644959	-42.99	306
ENSOART00000015874	oar-miR-432	-29.2	0.260322	-26.02	153
ENSOART00000001615	oar-miR-432	-34.4	0.065195	-31.47	171
ENSOART00000018436	oar-miR-432	-25.9	0.649945	-49.03	307
ENSOART00000023036	oar-miR-432	-28.4	0.563805	-25.88	166
ENSOART00000012790	oar-miR-432	-32.5	0.267017	-51.5	316
ENSOART00000007167	oar-miR-432	-33.2	0.091097	-26.03	148
ENSOART00000008415	oar-miR-432	-27.3	0.745	-48.23	314
ENSOART00000007431	oar-miR-432	-28.2	0.566689	-32.81	171
ENSOART00000005099	oar-miR-432	-28.2	0.703614	-44.74	306
ENSOART00000021669	oar-miR-432	-34.3	0.020854	-31.34	161
ENSOART00000006806	oar-miR-432	-27.7	0.7997	-76.8	472
ENSOART00000004280	oar-miR-432	-29.5	0.16815	-25.54	155
ENSOART00000014574	oar-miR-432	-29	0.648331	-48.07	322
ENSOART00000001756	oar-miR-432	-31.3	0.060551	-27.75	162
ENSOART00000001866	oar-miR-432	-31	0.432795	-26.89	165
ENSOART00000018353	oar-miR-432	-27.5	0.644753	-27.05	163
ENSOART00000010833	oar-miR-432	-29.7	0.648102	-42.55	305
ENSOART00000020401	oar-miR-432	-28.6	0.319505	-25.06	152
ENSOART00000010057	oar-miR-432	-27.1	0.406874	-25.41	148
ENSOART00000019946	oar-miR-432	-29.5	0.535245	-65.91	451
ENSOART00000010687	oar-miR-432	-35.1	0.185023	-61.07	321
ENSOART00000012309	oar-miR-432	-27.8	0.74486	-25.68	147
ENSOART00000006485	oar-miR-432	-29.2	0.781225	-88.51	611
ENSOART00000004425	oar-miR-432	-28.1	0.60913	-27.95	172
ENSOART00000018921	oar-miR-432	-32.3	0.319066	-26.72	146
ENSOART00000008515	oar-miR-432	-26.4	0.744822	-29.76	164
ENSOART00000018022	oar-miR-432	-35.7	0.014716	-36.31	180
ENSOART00000013105	oar-miR-432	-28.2	0.612334	-26.53	144
ENSOART00000016831	oar-miR-432	-29.2	0.408699	-46.62	317
ENSOART00000000204	oar-miR-432	-29.7	0.13701	-28.3	164
ENSOART00000021596	oar-miR-432	-28.2	0.737096	-29.64	153
ENSOART00000011263	oar-miR-432	-27.4	0.661901	-25.22	166
ENSOART00000013329	oar-miR-432	-28.6	0.777709	-25.01	162
ENSOART00000001081	oar-miR-432	-27.6	0.752538	-42.48	302
ENSOART00000008513	oar-miR-432	-26.4	0.748339	-29.76	164
ENSOART00000016902	oar-miR-432	-31.8	0.286121	-29.61	152
ENSOART00000019755	oar-miR-432	-26.1	0.745184	-26.98	157
ENSOART00000012460	oar-miR-432	-27.6	0.457434	-27.09	157
ENSOART00000016984	oar-miR-432	-30.3	0.356647	-28.06	168
ENSOART00000002779	oar-miR-432	-28.4	0.309016	-25.93	171
ENSOART00000009130	oar-miR-432	-29.5	0.563872	-26.23	155
ENSOART00000016005	oar-miR-432	-26.8	0.527665	-47.71	308
ENSOART00000005016	oar-miR-432	-32.3	0.189079	-28.91	157
ENSOART00000004177	oar-miR-432	-27.9	0.514095	-26.94	168
ENSOART00000000789	oar-miR-432	-32.6	0.313675	-29.5	178
ENSOART00000000839	oar-miR-432	-28.3	0.228772	-49.43	318
ENSOART00000007935	oar-miR-432	-28.7	0.222087	-25.43	148
ENSOART00000004786	oar-miR-432	-27.8	0.534483	-26.59	148
ENSOART00000019771	oar-miR-432	-26.3	0.551043	-25.08	161
ENSOART00000018401	oar-miR-432	-28.8	0.730529	-49.31	311
ENSOART00000022945	oar-miR-432	-25.7	0.755076	-26.41	149
ENSOART00000012703	oar-miR-432	-29	0.587154	-28.03	150
ENSOART00000020980	oar-miR-432	-26.6	0.754788	-25.49	161
ENSOART00000016246	oar-miR-432	-26.2	0.453955	-27.44	162
ENSOART00000003890	oar-miR-432	-31.5	0.68735	-48.35	328
ENSOART00000010801	oar-miR-432	-27.1	0.692421	-25.22	160
ENSOART00000008185	oar-miR-432	-29.1	0.646151	-27.17	146
ENSOART00000000669	oar-miR-432	-32.7	0.063416	-28.94	165
ENSOART00000007425	oar-miR-432	-28.2	0.580194	-32.81	171
ENSOART00000001711	oar-miR-432	-28.8	0.71992	-67.63	455
ENSOART00000011295	oar-miR-432	-29.4	0.595669	-26.46	152
ENSOART00000016489	oar-miR-432	-28.2	0.214689	-27.08	165
ENSOART00000020831	oar-miR-432	-30.1	0.279459	-28.32	168
ENSOART00000000402	oar-miR-432	-31.2	0.142917	-26.73	161
ENSOART00000005063	oar-miR-432	-30.4	0.609489	-50.87	303
ENSOART00000002683	oar-miR-432	-26.6	0.583232	-43.42	297
ENSOART00000006738	oar-miR-432	-27.7	0.738597	-26.79	164
ENSOART00000015819	oar-miR-432	-32	0.316157	-26.39	156
ENSOART00000003098	oar-miR-432	-28.7	0.694951	-29.01	157
ENSOART00000012749	oar-miR-432	-28.4	0.720702	-55.08	318
ENSOART00000012679	oar-miR-432	-29.8	0.11899	-26.75	169
ENSOART00000003770	oar-miR-432	-29.9	0.041415	-26.12	156
ENSOART00000014006	oar-miR-432	-25.8	0.668866	-25.08	153
ENSOART00000005863	oar-miR-432	-27.2	0.798581	-25.23	155
ENSOART00000006469	oar-miR-432	-29.9	0.701434	-120.88	751
ENSOART00000002505	oar-miR-432	-26	0.619922	-27.7	165
ENSOART00000006554	oar-miR-432	-27.1	0.322034	-29.33	157
ENSOART00000009507	oar-miR-432	-37.7	0.009207	-35.33	170
ENSOART00000023080	oar-miR-432	-29.7	0.254584	-27.35	166
ENSOART00000011318	oar-miR-432	-29.4	0.412502	-27.58	165
ENSOART00000007610	oar-miR-432	-30	0.42299	-72.97	462
ENSOART00000006044	oar-miR-432	-28.5	0.67533	-65.92	447
ENSOART00000001404	oar-miR-432	-28.4	0.6463	-49.69	307
ENSOART00000013709	oar-miR-432	-30.4	0.090425	-26.92	165
ENSOART00000021639	oar-miR-432	-27.7	0.503597	-31.51	162
ENSOART00000009972	oar-miR-432	-29.2	0.138076	-28.1	155
ENSOART00000022400	oar-miR-432	-27.3	0.303457	-58.28	315
ENSOART00000011035	oar-miR-432	-31.5	0.089111	-29.39	159
ENSOART00000002096	oar-miR-432	-28.3	0.708667	-55.42	319
ENSOART00000022913	oar-miR-432	-29.9	0.188681	-45.78	320
ENSOART00000014295	oar-miR-432	-26.3	0.768745	-52.34	308
ENSOART00000018648	oar-miR-432	-25.2	0.779456	-42.75	313
ENSOART00000015762	oar-miR-432	-28.8	0.786205	-28.9	146
ENSOART00000014651	oar-miR-432	-26	0.731743	-42.78	310
ENSOART00000009340	oar-miR-432	-28.5	0.714808	-50.39	322
ENSOART00000001513	oar-miR-432	-29.4	0.119895	-45.15	296
ENSOART00000011395	oar-miR-432	-29.2	0.604863	-49.3	306
ENSOART00000020097	oar-miR-432	-27.4	0.641197	-27.68	162
ENSOART00000008364	oar-miR-432	-27	0.748263	-43.04	306
ENSOART00000017219	oar-miR-432	-30.9	0.790219	-45.39	294
ENSOART00000002632	oar-miR-432	-28.4	0.575194	-26.42	158
ENSOART00000022423	oar-miR-432	-26.4	0.52323	-28.75	169
ENSOART00000008075	oar-miR-432	-37.8	0.015673	-33.82	164
ENSOART00000011330	oar-miR-432	-27.7	0.670046	-47.3	324
ENSOART00000003162	oar-miR-432	-26.9	0.661584	-27.68	157
ENSOART00000007591	oar-miR-432	-28.5	0.689571	-27.84	157
ENSOART00000020544	oar-miR-432	-25.2	0.483924	-26.45	154
ENSOART00000016402	oar-miR-432	-27.6	0.775563	-49.54	310
ENSOART00000018007	oar-miR-432	-29.6	0.610363	-27.18	148
ENSOART00000003978	oar-miR-432	-29.5	0.236086	-26.52	148
ENSOART00000014473	oar-miR-432	-29.5	0.611947	-54.5	306
ENSOART00000013920	oar-miR-432	-27.1	0.603275	-30.93	168
ENSOART00000005336	oar-miR-432	-29.1	0.093703	-26.47	152
ENSOART00000005869	oar-miR-432	-25.2	0.425181	-25.63	172
ENSOART00000014162	oar-miR-432	-29.1	0.442487	-26.46	165
ENSOART00000009943	oar-miR-432	-29	0.75839	-28.16	153
ENSOART00000019241	oar-miR-432	-28.8	0.209159	-26.82	167
ENSOART00000013143	oar-miR-432	-34.1	0.073674	-54.27	325
ENSOART00000018271	oar-miR-432	-25.9	0.751891	-48.8	316
ENSOART00000011403	oar-miR-432	-27.2	0.789396	-27.46	159
ENSOART00000014254	oar-miR-432	-27.6	0.487509	-26.02	159
ENSOART00000002228	oar-miR-432	-28.9	0.42816	-71.35	451
ENSOART00000014737	oar-miR-432	-30.4	0.374606	-28.11	162
ENSOART00000002607	oar-miR-432	-30.5	0.042905	-33.41	169
ENSOART00000012472	oar-miR-432	-26.9	0.317957	-25.24	167
ENSOART00000005277	oar-miR-432	-29.6	0.062616	-29.03	165
ENSOART00000017118	oar-miR-432	-34.1	0.017794	-30.73	175
ENSOART00000007511	oar-miR-432	-31.3	0.347203	-27.15	150
ENSOART00000022309	oar-miR-432	-29	0.798422	-25.63	159
ENSOART00000007067	oar-miR-432	-28.5	0.367388	-47.07	293
ENSOART00000001148	oar-miR-432	-26.1	0.782669	-25.58	155
ENSOART00000015351	oar-miR-432	-26.9	0.753798	-107.32	615
ENSOART00000016469	oar-miR-432	-34.7	0.050924	-28.55	158
ENSOART00000011109	oar-miR-432	-26.3	0.530019	-43.65	298
ENSOART00000004639	oar-miR-432	-31	0.146728	-56.98	320
ENSOART00000002114	oar-miR-432	-31.6	0.223221	-80.93	459
ENSOART00000010281	oar-miR-432	-25.5	0.750807	-32.61	151
ENSOART00000008350	oar-miR-432	-28	0.668986	-25.39	150
ENSOART00000021811	oar-miR-432	-26.5	0.549046	-25.98	157
ENSOART00000020862	oar-miR-432	-30.5	0.297361	-45.8	299
ENSOART00000020805	oar-miR-432	-26.2	0.649743	-53.38	293
ENSOART00000013339	oar-miR-432	-27.2	0.763919	-50.72	298
ENSOART00000011607	oar-miR-432	-33.1	0.022735	-28.81	159
ENSOART00000002405	oar-miR-432	-26.9	0.470707	-27.7	165
ENSOART00000017818	oar-miR-432	-27.7	0.708297	-43.68	306
ENSOART00000015109	oar-miR-432	-49.8	0.000207	-72.42	350
ENSOART00000005987	oar-miR-432	-28.5	0.761809	-25.09	150
ENSOART00000009343	oar-miR-432	-29.9	0.490156	-47.41	319
ENSOART00000004724	oar-miR-432	-31.2	0.376818	-46.65	313
ENSOART00000002781	oar-miR-432	-28.4	0.277546	-25.93	171
ENSOART00000019091	oar-miR-432	-28.4	0.462337	-26.19	164
ENSOART00000012808	oar-miR-432	-27.3	0.788337	-46.25	311
ENSOART00000004825	oar-miR-432	-28.8	0.236958	-28.73	161
ENSOART00000014201	oar-miR-432	-27.2	0.354462	-26.4	163
ENSOART00000010264	oar-miR-432	-32.1	0.075879	-29.86	160
ENSOART00000003753	oar-miR-432	-29	0.147973	-26.28	158
ENSOART00000007443	oar-miR-432	-31.5	0.27078	-26.3	157
ENSOART00000008696	oar-miR-432	-31.3	0.48441	-63.85	443
ENSOART00000008334	oar-miR-432	-30.5	0.128881	-32.45	163
ENSOART00000009850	oar-miR-432	-27	0.64909	-70.56	465
ENSOART00000003491	oar-miR-432	-27.5	0.579875	-26.25	165
ENSOART00000022446	oar-miR-432	-27.3	0.630515	-27.47	150
ENSOART00000017705	oar-miR-432	-31.5	0.41699	-30	171
ENSOART00000005245	oar-miR-432	-32.1	0.24771	-29.74	164
ENSOART00000008059	oar-miR-432	-27.5	0.799868	-25.94	156
ENSOART00000007123	oar-miR-432	-31.2	0.016051	-29.15	155
ENSOART00000006935	oar-miR-432	-29	0.154478	-28.67	160
ENSOART00000022280	oar-miR-432	-35.1	0.016945	-33.22	167
ENSOART00000022276	oar-miR-432	-35.9	0.162146	-48.85	294
ENSOART00000013537	oar-miR-432	-25.5	0.66608	-26.35	152
ENSOART00000000606	oar-miR-432	-31.9	0.467826	-42.3	303
ENSOART00000002195	oar-miR-432	-31.9	0.118758	-31.17	159
ENSOART00000005624	oar-miR-432	-27.3	0.436022	-26.83	149
ENSOART00000012716	oar-miR-432	-31.9	0.339223	-27.47	172
ENSOART00000018630	oar-miR-432	-25.2	0.759518	-42.75	313
ENSOART00000002399	oar-miR-432	-26.9	0.507417	-27.7	165
ENSOART00000022310	oar-miR-432	-29	0.791195	-25.63	159
ENSOART00000007663	oar-miR-432	-29	0.370109	-29.29	153
ENSOART00000007578	oar-miR-432	-28.5	0.531666	-43.42	300
ENSOART00000016753	oar-miR-432	-25.6	0.603568	-28.6	151
ENSOART00000020782	oar-miR-432	-29	0.477087	-25.98	153
ENSOART00000009129	oar-miR-432	-27.5	0.717348	-71.41	463
ENSOART00000014836	oar-miR-432	-33.6	0.006812	-31.08	172
ENSOART00000008535	oar-miR-432	-25.9	0.720639	-25.74	164
ENSOART00000012984	oar-miR-432	-29.1	0.230613	-27.15	154
ENSOART00000004050	oar-miR-432	-27.7	0.623669	-25.8	153
ENSOART00000002634	oar-miR-432	-31.2	0.295391	-25.62	155
ENSOART00000003671	oar-miR-432	-31.9	0.42781	-54.19	312
ENSOART00000020896	oar-miR-432	-27.2	0.6176	-28.09	156
ENSOART00000007961	oar-miR-432	-27.1	0.758388	-43.59	303
ENSOART00000011222	oar-miR-432	-32	0.372644	-50.6	307
ENSOART00000002993	oar-miR-432	-30	0.681318	-55.27	322
ENSOART00000007058	oar-miR-432	-29	0.258682	-26.2	157
ENSOART00000003179	oar-miR-432	-36.4	0.060708	-33.68	177
ENSOART00000004473	oar-miR-432	-30.3	0.779554	-75.42	460
ENSOART00000020403	oar-miR-432	-28.6	0.252179	-43.89	299
ENSOART00000008080	oar-miR-432	-29.6	0.626828	-51.38	305
ENSOART00000018179	oar-miR-432	-30.8	0.786006	-51.44	328
ENSOART00000018352	oar-miR-432	-29	0.509964	-26.63	162
ENSOART00000003532	oar-miR-432	-28.4	0.474234	-62.76	323
ENSOART00000012517	oar-miR-432	-28.7	0.782586	-25.18	161
ENSOART00000022098	oar-miR-432	-27.8	0.431914	-53.7	304
ENSOART00000012198	oar-miR-432	-25.9	0.687706	-26.96	166
ENSOART00000003237	oar-miR-432	-29	0.596175	-25.55	159
ENSOART00000007832	oar-miR-432	-30.4	0.283472	-25.53	156
ENSOART00000014757	oar-miR-432	-30.6	0.7285	-74.78	461
ENSOART00000002630	oar-miR-432	-25.6	0.433187	-26.31	159
ENSOART00000000107	oar-miR-432	-29.8	0.634157	-68.89	464
ENSOART00000009037	oar-miR-432	-30	0.716665	-47.39	302
ENSOART00000021251	oar-miR-432	-26.5	0.771895	-42.46	298
ENSOART00000015122	oar-miR-432	-28.3	0.721161	-26.09	143
ENSOART00000007304	oar-miR-432	-31.2	0.06823	-27.35	159
ENSOART00000004811	oar-miR-432	-26.7	0.71941	-31.35	160
ENSOART00000018109	oar-miR-432	-32.3	0.422506	-66.35	451
ENSOART00000019717	oar-miR-432	-26.4	0.772854	-43.25	305
ENSOART00000002901	oar-miR-432	-26.1	0.693046	-26.74	161
ENSOART00000005103	oar-miR-432	-31.1	0.229512	-53.8	316
ENSOART00000016904	oar-miR-432	-29	0.595448	-25.97	163
ENSOART00000010477	oar-miR-432	-28.4	0.062447	-25.8	160
ENSOART00000012042	oar-miR-432	-28.6	0.284874	-26.19	166
ENSOART00000012927	oar-miR-432	-28.9	0.379048	-26.05	155
ENSOART00000003020	oar-miR-432	-29.3	0.679296	-46.46	315
ENSOART00000006746	oar-miR-432	-30.2	0.376395	-28.95	155
ENSOART00000012941	oar-miR-432	-29.3	0.673582	-48.23	301
ENSOART00000007666	oar-miR-432	-28.9	0.492172	-26.64	157
ENSOART00000016367	oar-miR-432	-31.5	0.664717	-25.8	160
ENSOART00000016391	oar-miR-432	-27.4	0.589725	-27.51	162
ENSOART00000016031	oar-miR-432	-27.1	0.35141	-69.88	458
ENSOART00000012590	oar-miR-432	-29.6	0.557694	-28.27	159
ENSOART00000022538	oar-miR-432	-26.9	0.699822	-47.78	304
ENSOART00000010571	oar-miR-432	-28.7	0.19726	-28.3	150
ENSOART00000022003	oar-miR-432	-29.7	0.308687	-27.03	155
ENSOART00000018234	oar-miR-432	-30.5	0.384899	-49.58	314
ENSOART00000013302	oar-miR-432	-30	0.08502	-28.46	157
ENSOART00000007174	oar-miR-432	-28.6	0.777385	-30.79	169
ENSOART00000008339	oar-miR-432	-29.8	0.684777	-28.89	165
ENSOART00000000673	oar-miR-432	-28.9	0.481018	-28.62	146
ENSOART00000019153	oar-miR-432	-30.6	0.23946	-26.15	160
ENSOART00000010262	oar-miR-432	-28.3	0.447704	-26.18	146
ENSOART00000011052	oar-miR-432	-29	0.763206	-26.71	166
ENSOART00000000867	oar-miR-432	-28.6	0.535559	-157.29	933
ENSOART00000005532	oar-miR-432	-28.4	0.791083	-59.13	322
ENSOART00000019803	oar-miR-432	-36	0.016846	-30.15	163
ENSOART00000022250	oar-miR-432	-34.5	0.050089	-31.46	166
ENSOART00000011447	oar-miR-432	-29.4	0.358521	-32.79	168
ENSOART00000019663	oar-miR-432	-28.8	0.472321	-46.43	323
ENSOART00000014516	oar-miR-432	-27.2	0.513949	-49.65	303
ENSOART00000015329	oar-miR-432	-30.1	0.575822	-26.08	164
ENSOART00000005625	oar-miR-432	-27.3	0.451261	-47.82	299
ENSOART00000001945	oar-miR-432	-30.3	0.06656	-28.11	157
ENSOART00000014866	oar-miR-432	-28.7	0.626925	-50.11	310
ENSOART00000018021	oar-miR-432	-35.7	0.034115	-36.31	180
ENSOART00000000365	oar-miR-432	-28.8	0.757149	-47.03	298
ENSOART00000019945	oar-miR-432	-30.1	0.456666	-48.07	305
ENSOART00000014378	oar-miR-432	-29.5	0.581591	-29.61	168
ENSOART00000018383	oar-miR-432	-29.4	0.664938	-74.13	459
ENSOART00000002975	oar-miR-432	-29.5	0.299128	-26.59	150
ENSOART00000014290	oar-miR-432	-27	0.112172	-54.87	323
ENSOART00000002386	oar-miR-432	-29.8	0.37672	-25.74	159
ENSOART00000014223	oar-miR-432	-27	0.783471	-76.74	455
ENSOART00000003995	oar-miR-432	-26.3	0.767155	-30.69	155
ENSOART00000020606	oar-miR-432	-30.7	0.227236	-27.46	151
ENSOART00000020552	oar-miR-432	-28.5	0.341682	-25.53	152
ENSOART00000008663	oar-miR-432	-26.1	0.536589	-53.68	309
ENSOART00000002207	oar-miR-432	-26.1	0.705967	-47.29	317
ENSOART00000010314	oar-miR-432	-33.6	0.139009	-28.63	169
ENSOART00000014122	oar-miR-432	-30.8	0.537309	-43.19	313
ENSOART00000018722	oar-miR-432	-28.5	0.6406	-49.59	310
ENSOART00000022684	oar-miR-432	-25.7	0.749712	-47	294
ENSOART00000001735	oar-miR-432	-28.6	0.404916	-25.95	156
ENSOART00000004613	oar-miR-432	-29.1	0.431338	-51.19	319
ENSOART00000005139	oar-miR-432	-26.3	0.403463	-47.5	304
ENSOART00000011967	oar-miR-432	-29.7	0.448577	-25.61	163
ENSOART00000017435	oar-miR-432	-33.4	0.26739	-56.03	330
ENSOART00000006846	oar-miR-432	-26.8	0.646315	-46.47	289
ENSOART00000004619	oar-miR-432	-30.9	0.178041	-26.44	169
ENSOART00000019310	oar-miR-432	-30.4	0.497633	-30.14	170
ENSOART00000008566	oar-miR-432	-28	0.534143	-26.6	170
ENSOART00000015104	oar-miR-432	-28.6	0.768259	-91.47	621
ENSOART00000008914	oar-miR-432	-26.6	0.730011	-27.16	161
ENSOART00000018118	oar-miR-432	-29.8	0.697847	-50.14	322
ENSOART00000008083	oar-miR-432	-26.5	0.318112	-25.97	162
ENSOART00000020116	oar-miR-432	-28.1	0.622651	-55.8	327
ENSOART00000004884	oar-miR-432	-29.7	0.56999	-26.16	168
ENSOART00000003645	oar-miR-432	-30.7	0.285673	-26.7	167
ENSOART00000006418	oar-miR-432	-31.9	0.393953	-29.32	155
ENSOART00000014120	oar-miR-432	-30.8	0.556645	-43.19	313
ENSOART00000013139	oar-miR-432	-33.1	0.159019	-25.3	150
ENSOART00000019560	oar-miR-432	-25.6	0.74458	-25.1	160
ENSOART00000012532	oar-miR-432	-27.3	0.740211	-27.94	170
ENSOART00000004107	oar-miR-432	-28.9	0.722199	-25.21	148
ENSOART00000008348	oar-miR-432	-28	0.690838	-25.39	150
ENSOART00000019631	oar-miR-432	-25.7	0.625868	-51.93	307
ENSOART00000016392	oar-miR-432	-27.4	0.564011	-27.51	162
ENSOART00000008318	oar-miR-432	-26.9	0.725241	-90.69	613
ENSOART00000003720	oar-miR-432	-28	0.73767	-73.83	438
ENSOART00000001760	oar-miR-432	-27.5	0.612101	-27.55	162
ENSOART00000008154	oar-miR-432	-27.7	0.635494	-28.25	157
ENSOART00000017911	oar-miR-432	-31	0.380461	-33.41	168
ENSOART00000002803	oar-miR-432	-25.4	0.495847	-25.37	146
ENSOART00000007457	oar-miR-432	-36	0.023183	-30.47	181
ENSOART00000015758	oar-miR-432	-30.2	0.446558	-43.09	306
ENSOART00000010224	oar-miR-432	-29.7	0.342578	-27.58	162
ENSOART00000001663	oar-miR-432	-28	0.742733	-25.81	154
ENSOART00000014620	oar-miR-432	-31.5	0.019455	-31.02	164
ENSOART00000011460	oar-miR-432	-30.5	0.086905	-27.84	169
ENSOART00000004904	oar-miR-432	-30.2	0.181896	-28.3	172
ENSOART00000011654	oar-miR-432	-33.9	0.156401	-44.24	301
ENSOART00000007178	oar-miR-432	-28.6	0.76466	-30.79	169
ENSOART00000011112	oar-miR-432	-32.9	0.046324	-49.33	304
ENSOART00000016743	oar-miR-432	-29.6	0.779266	-28.2	169
ENSOART00000000551	oar-miR-432	-27	0.155069	-26.9	148
ENSOART00000010344	oar-miR-432	-29.1	0.685903	-51.02	309
ENSOART00000013152	oar-miR-432	-27.1	0.494418	-25.53	156
ENSOART00000018455	oar-miR-432	-32.7	0.023109	-32.26	174
ENSOART00000023101	oar-miR-432	-29.6	0.611908	-50.1	315
ENSOART00000005614	oar-miR-432	-27.4	0.662938	-34.98	166
ENSOART00000020628	oar-miR-432	-36.6	0.117898	-63.98	444
ENSOART00000004887	oar-miR-432	-28.2	0.620551	-50.31	310
ENSOART00000008652	oar-miR-432	-27.3	0.705303	-45.69	308
ENSOART00000000833	oar-miR-432	-27.1	0.66812	-104.87	617
ENSOART00000018071	oar-miR-432	-27.3	0.519798	-26.31	143
ENSOART00000016729	oar-miR-432	-30.1	0.092725	-26.12	158
ENSOART00000020142	oar-miR-432	-27.9	0.647339	-47.52	305
ENSOART00000009791	oar-miR-432	-29.8	0.617755	-55.48	308
ENSOART00000012418	oar-miR-432	-26.8	0.37382	-52.31	320
ENSOART00000012481	oar-miR-432	-26.5	0.653393	-45.84	319
ENSOART00000015188	oar-miR-432	-30.2	0.595521	-30.28	151
ENSOART00000005013	oar-miR-432	-31.9	0.138549	-30.54	170
ENSOART00000010659	oar-miR-432	-26.5	0.467314	-26.18	151
ENSOART00000002831	oar-miR-432	-26.6	0.582173	-30.19	161
ENSOART00000004624	oar-miR-432	-30.9	0.169843	-26.44	169
ENSOART00000002257	oar-miR-432	-31.8	0.207476	-30.3	173
ENSOART00000007282	oar-miR-432	-28.6	0.624748	-28.35	158
ENSOART00000012385	oar-miR-432	-29.4	0.711796	-45.48	305
ENSOART00000006643	oar-miR-432	-31.3	0.204916	-60.35	330
ENSOART00000022087	oar-miR-432	-27.1	0.50789	-70.88	457
ENSOART00000016687	oar-miR-432	-28.5	0.736807	-55	329
ENSOART00000022399	oar-miR-432	-27.3	0.169074	-58.28	315
ENSOART00000000449	oar-miR-432	-29.8	0.456903	-27.09	156
ENSOART00000022588	oar-miR-432	-31.5	0.141332	-30.02	170
ENSOART00000011855	oar-miR-432	-28.3	0.714911	-26.22	162
ENSOART00000015126	oar-miR-432	-30.8	0.733278	-47.3	307
ENSOART00000016252	oar-miR-432	-27.8	0.775067	-94.17	595
ENSOART00000017637	oar-miR-432	-27.9	0.268046	-25.68	169
ENSOART00000005259	oar-miR-432	-28.1	0.791406	-46.51	324
ENSOART00000022188	oar-miR-432	-31.3	0.471597	-54.21	304
ENSOART00000018163	oar-miR-432	-32.2	0.728756	-53.27	320
ENSOART00000005149	oar-miR-432	-25.9	0.796271	-26.11	152
ENSOART00000010259	oar-miR-432	-26.5	0.633822	-96.12	636
ENSOART00000019451	oar-miR-432	-31.2	0.708872	-50.51	300
ENSOART00000010256	oar-miR-432	-26.5	0.669904	-96.12	636
ENSOART00000005730	oar-miR-432	-27.9	0.505394	-25.62	161
ENSOART00000021136	oar-miR-432	-30.7	0.429503	-54.24	324
ENSOART00000005640	oar-miR-432	-31.3	0.674303	-78.27	482
ENSOART00000014394	oar-miR-432	-28.5	0.71728	-58.02	324
ENSOART00000001776	oar-miR-432	-29	0.276366	-50.04	304
ENSOART00000018405	oar-miR-432	-31.9	0.189135	-53.16	311
ENSOART00000009117	oar-miR-432	-28.5	0.783719	-43.98	299
ENSOART00000020972	oar-miR-432	-29.2	0.562098	-41.13	295
ENSOART00000009580	oar-miR-432	-25.2	0.390409	-48.1	307
ENSOART00000022320	oar-miR-432	-25.4	0.65853	-25.67	159
ENSOART00000016974	oar-miR-432	-30.8	0.623145	-27.22	157
ENSOART00000022113	oar-miR-432	-31.8	0.140119	-26.82	157
ENSOART00000002522	oar-miR-432	-30.7	0.57631	-75.07	482
ENSOART00000003177	oar-miR-432	-36.4	0.064618	-33.68	177
ENSOART00000019747	oar-miR-432	-28.9	0.545379	-25.82	151
ENSOART00000002568	oar-miR-432	-29.1	0.205758	-28.14	169
ENSOART00000016792	oar-miR-432	-27.6	0.527997	-47.66	302
ENSOART00000021375	oar-miR-432	-30.9	0.196987	-31.05	152
ENSOART00000021311	oar-miR-432	-26.5	0.7989	-27.83	154
ENSOART00000011997	oar-miR-432	-28.9	0.31917	-27.54	161
ENSOART00000009834	oar-miR-432	-29.7	0.414735	-50.63	315
ENSOART00000016700	oar-miR-432	-32.7	0.028945	-28.47	162
ENSOART00000009785	oar-miR-432	-29.8	0.632376	-55.48	308
ENSOART00000003948	oar-miR-432	-35.5	0.101343	-30.49	174
ENSOART00000003005	oar-miR-432	-27	0.665237	-27.84	163
ENSOART00000014255	oar-miR-432	-28.2	0.436537	-73.07	457
ENSOART00000003358	oar-miR-432	-33.9	0.375576	-71.67	451
ENSOART00000013733	oar-miR-432	-29.6	0.470911	-43.84	303
ENSOART00000019485	oar-miR-432	-28.8	0.443407	-25.74	155
ENSOART00000010692	oar-miR-432	-27.5	0.323733	-25.22	171
ENSOART00000001565	oar-miR-432	-30.5	0.234325	-30.38	159
ENSOART00000003120	oar-miR-432	-28.7	0.453404	-29.36	167
ENSOART00000005680	oar-miR-432	-28.8	0.377507	-26.36	163
ENSOART00000018519	oar-miR-432	-26.7	0.584819	-27.95	155
ENSOART00000005767	oar-miR-432	-29	0.75849	-28.2	160
ENSOART00000018922	oar-miR-432	-26.1	0.749007	-26.19	164
ENSOART00000019468	oar-miR-432	-26.3	0.797468	-25.24	169
ENSOART00000020750	oar-miR-432	-27.1	0.378286	-30.74	181
ENSOART00000015591	oar-miR-432	-26	0.598813	-25.85	150
ENSOART00000000405	oar-miR-432	-30	0.671354	-104.03	615
ENSOART00000010211	oar-miR-432	-26.3	0.697483	-51.7	308
ENSOART00000001139	oar-miR-432	-26.8	0.730473	-71.9	455
ENSOART00000020212	oar-miR-432	-28.5	0.479602	-25.7	161
ENSOART00000021356	oar-miR-432	-27.3	0.603271	-25.25	150
ENSOART00000005971	oar-miR-432	-27.8	0.564427	-25.15	151
ENSOART00000020931	oar-miR-432	-29.3	0.727546	-101.47	627
ENSOART00000012962	oar-miR-432	-29.3	0.250259	-27.23	168
ENSOART00000001054	oar-miR-432	-28.4	0.065256	-25.88	164
ENSOART00000020245	oar-miR-432	-28.4	0.744217	-49.75	316
ENSOART00000014871	oar-miR-432	-28.1	0.446729	-28.06	163
ENSOART00000014851	oar-miR-432	-28	0.472162	-25.53	150
ENSOART00000003023	oar-miR-432	-29.3	0.650092	-46.46	315
ENSOART00000003363	oar-miR-432	-29.6	0.607524	-48.5	304
ENSOART00000017471	oar-miR-432	-36.9	0.009971	-36.22	172
ENSOART00000018622	oar-miR-432	-29.2	0.171805	-26.18	162
ENSOART00000009806	oar-miR-432	-29.2	0.526953	-51.78	308
ENSOART00000009633	oar-miR-432	-32.7	0.500896	-28.18	165
ENSOART00000000757	oar-miR-432	-30.5	0.245505	-27	165
ENSOART00000017983	oar-miR-432	-29.3	0.734118	-47.68	293
ENSOART00000008365	oar-miR-432	-27	0.710863	-43.04	306
ENSOART00000004175	oar-miR-432	-27.9	0.509221	-26.94	168
ENSOART00000018725	oar-miR-432	-25.9	0.719706	-62.61	454
ENSOART00000016864	oar-miR-432	-26.9	0.783175	-26.8	177
ENSOART00000015272	oar-miR-432	-25.2	0.748973	-50.12	294
ENSOART00000000915	oar-miR-432	-31.9	0.206579	-26.61	153
ENSOART00000020855	oar-miR-432	-31.2	0.181761	-28.81	172
ENSOART00000018433	oar-miR-432	-27.5	0.665785	-93.93	605
ENSOART00000012812	oar-miR-432	-31.8	0.287199	-50.53	318
ENSOART00000004429	oar-miR-432	-27.5	0.608102	-25.32	149
ENSOART00000011099	oar-miR-432	-26	0.789081	-25.68	158
ENSOART00000013041	oar-miR-432	-31.3	0.059888	-32.43	156
ENSOART00000018094	oar-miR-432	-29.8	0.659497	-26.4	152
ENSOART00000019023	oar-miR-432	-28.8	0.31036	-29.5	155
ENSOART00000013066	oar-miR-432	-27.1	0.651609	-47.86	301
ENSOART00000006856	oar-miR-432	-28.3	0.322617	-27.8	163
ENSOART00000014587	oar-miR-432	-30.3	0.230601	-26.48	151
ENSOART00000003004	oar-miR-432	-26.2	0.394464	-49.38	310
ENSOART00000011874	oar-miR-432	-28.2	0.573434	-46.14	300
ENSOART00000016561	oar-miR-432	-30.1	0.543601	-46.52	306
ENSOART00000023085	oar-miR-432	-25.8	0.793177	-26.18	158
ENSOART00000019014	oar-miR-432	-25.7	0.69107	-48.16	314
ENSOART00000009356	oar-miR-432	-30.9	0.193119	-52.92	331
ENSOART00000014482	oar-miR-432	-29.3	0.424472	-26.46	158
ENSOART00000003297	oar-miR-432	-27.1	0.780303	-27.14	159
ENSOART00000013955	oar-miR-432	-25.8	0.687862	-64.18	453
ENSOART00000021047	oar-miR-432	-27.3	0.779444	-70.01	442
ENSOART00000019498	oar-miR-432	-29.9	0.437046	-62.1	318
ENSOART00000022012	oar-miR-432	-29.5	0.788202	-61.03	339
ENSOART00000014161	oar-miR-432	-26.3	0.705038	-26.1	150
ENSOART00000010667	oar-miR-432	-28.7	0.747038	-42.42	312
ENSOART00000013625	oar-miR-432	-29.8	0.623555	-31.82	167
ENSOART00000015922	oar-miR-432	-26.7	0.585575	-25.93	169
ENSOART00000004869	oar-miR-432	-26.2	0.606394	-44.61	295
ENSOART00000021330	oar-miR-432	-28.5	0.57976	-45.1	309
ENSOART00000008739	oar-miR-432	-31.4	0.0904	-26.91	160
ENSOART00000023094	oar-miR-432	-28.1	0.051287	-25.55	166
ENSOART00000022540	oar-miR-432	-26.9	0.701274	-47.78	304
ENSOART00000001406	oar-miR-432	-28.4	0.659532	-49.69	307
ENSOART00000013376	oar-miR-432	-26.9	0.697874	-25.34	146
ENSOART00000017673	oar-miR-432	-27.3	0.676168	-26.2	148
ENSOART00000012301	oar-miR-432	-28.9	0.3657	-25.09	154
ENSOART00000015800	oar-miR-432	-27.5	0.753738	-69.49	449
ENSOART00000012578	oar-miR-432	-25.6	0.742394	-46.03	304
ENSOART00000020138	oar-miR-432	-29.8	0.434112	-52.48	306
ENSOART00000001731	oar-miR-432	-28.1	0.784958	-67.48	443
ENSOART00000009265	oar-miR-432	-29.6	0.223885	-29.22	163
ENSOART00000014314	oar-miR-432	-27.6	0.423507	-28.66	163
ENSOART00000000737	oar-miR-432	-29.3	0.681114	-42.41	309
ENSOART00000011057	oar-miR-432	-30.7	0.475108	-28.75	159
ENSOART00000005949	oar-miR-432	-32.1	0.136891	-31.15	171
ENSOART00000011631	oar-miR-432	-28.5	0.7882	-27.83	153
ENSOART00000005941	oar-miR-432	-26.2	0.709865	-26.81	153
ENSOART00000009762	oar-miR-432	-25.2	0.703277	-48.11	311
ENSOART00000004739	oar-miR-432	-27.5	0.729233	-43	298
ENSOART00000006748	oar-miR-432	-30.2	0.374187	-28.95	155
ENSOART00000019105	oar-miR-432	-31.6	0.484764	-97.61	627
ENSOART00000016067	oar-miR-432	-33.4	0.125584	-32.27	167
ENSOART00000014032	oar-miR-432	-28.6	0.738682	-44.9	300
ENSOART00000014818	oar-miR-432	-28.8	0.788593	-25.47	152
ENSOART00000007679	oar-miR-432	-27	0.744028	-50.19	318
ENSOART00000021717	oar-miR-432	-29.6	0.715666	-25.22	156
ENSOART00000014252	oar-miR-432	-27.6	0.563544	-26.02	159
ENSOART00000021964	oar-miR-432	-29.5	0.445072	-28.92	157
ENSOART00000020428	oar-miR-432	-32.3	0.072562	-29.86	154
ENSOART00000020576	oar-miR-432	-31.9	0.095254	-32.28	163
ENSOART00000004602	oar-miR-432	-28.8	0.771912	-46.02	312
ENSOART00000013283	oar-miR-432	-29.8	0.679261	-72.36	447
ENSOART00000021786	oar-miR-432	-28.9	0.702972	-28.19	164
ENSOART00000014257	oar-miR-432	-26.1	0.461633	-28.2	150
ENSOART00000018129	oar-miR-432	-28.3	0.497498	-29.45	152
ENSOART00000017904	oar-miR-432	-29.1	0.785882	-26.49	153
ENSOART00000015612	oar-miR-432	-26.7	0.413696	-25.39	145
ENSOART00000023047	oar-miR-432	-32	0.193121	-29.26	154
ENSOART00000009973	oar-miR-432	-27.1	0.742	-71.49	460
ENSOART00000011189	oar-miR-432	-27.2	0.620189	-26.55	167
ENSOART00000009481	oar-miR-432	-27.9	0.766475	-27.98	148
ENSOART00000006910	oar-miR-432	-27.4	0.703531	-25.55	171
ENSOART00000020515	oar-miR-432	-31.9	0.313333	-50.6	308
ENSOART00000003896	oar-miR-432	-28.4	0.637703	-28.41	152
ENSOART00000010512	oar-miR-432	-29.6	0.186309	-27.09	157
ENSOART00000012416	oar-miR-432	-26.8	0.343145	-52.31	320
ENSOART00000011668	oar-miR-432	-28.1	0.339671	-30.68	158
ENSOART00000006699	oar-miR-432	-26.8	0.434787	-29.45	157
ENSOART00000017634	oar-miR-432	-25.3	0.587265	-29.64	163
ENSOART00000016047	oar-miR-432	-27.9	0.601035	-46.35	318
ENSOART00000016387	oar-miR-432	-25.7	0.730649	-25.01	155
ENSOART00000006296	oar-miR-432	-30.2	0.627867	-26.52	161
ENSOART00000001137	oar-miR-432	-26.8	0.742325	-71.9	455
ENSOART00000007364	oar-miR-432	-25.7	0.715516	-27.45	159
ENSOART00000007086	oar-miR-432	-30.1	0.375259	-30.58	156
ENSOART00000000936	oar-miR-432	-29.9	0.496163	-29.67	167
ENSOART00000008242	oar-miR-432	-25.2	0.63456	-29.67	169
ENSOART00000001051	oar-miR-432	-37.2	0.14801	-74.26	481
ENSOART00000008873	oar-miR-432	-29	0.403603	-28.55	152
ENSOART00000021503	oar-miR-432	-27.2	0.740642	-44.62	312
ENSOART00000000505	oar-miR-432	-28.8	0.794586	-56.25	305
ENSOART00000011017	oar-miR-432	-28.6	0.757088	-50.13	310
ENSOART00000012227	oar-miR-432	-27.6	0.242457	-27.14	159
ENSOART00000014495	oar-miR-432	-31	0.569912	-25.52	160
ENSOART00000014432	oar-miR-432	-26.4	0.71119	-53.4	339
ENSOART00000018640	oar-miR-432	-33.6	0.046243	-29.49	162
ENSOART00000022571	oar-miR-432	-27.9	0.780426	-26	159
ENSOART00000006157	oar-miR-432	-28.4	0.512441	-49.56	317
ENSOART00000022667	oar-miR-432	-32.1	0.399972	-62.09	456
ENSOART00000003794	oar-miR-432	-30.7	0.558793	-68.2	455
ENSOART00000017905	oar-miR-432	-29.1	0.791249	-26.49	153
ENSOART00000012718	oar-miR-432	-26.8	0.293979	-26.14	161
ENSOART00000016847	oar-miR-432	-28.9	0.602429	-45.98	305
ENSOART00000018427	oar-miR-432	-26	0.556091	-26.69	161
ENSOART00000009341	oar-miR-432	-29.9	0.46282	-47.41	319
ENSOART00000002721	oar-miR-432	-28.1	0.782539	-49.63	319
ENSOART00000008671	oar-miR-432	-29.9	0.660645	-52	306
ENSOART00000008474	oar-miR-432	-25.3	0.549799	-25.46	146
ENSOART00000003772	oar-miR-432	-26.3	0.782821	-78.24	464
ENSOART00000018471	oar-miR-432	-32.6	0.223516	-29.96	172
ENSOART00000005563	oar-miR-432	-29.6	0.479829	-28.79	152
ENSOART00000000610	oar-miR-432	-27.9	0.640256	-43.07	312
ENSOART00000008329	oar-miR-432	-29.3	0.269765	-28.04	155
ENSOART00000019080	oar-miR-432	-32.4	0.058213	-27.65	169
ENSOART00000013864	oar-miR-432	-30.6	0.367564	-27.45	160
ENSOART00000011118	oar-miR-432	-30.2	0.689736	-72.15	469
ENSOART00000016598	oar-miR-432	-28.4	0.764592	-25.53	156
ENSOART00000014183	oar-miR-432	-31.6	0.028874	-26.18	159
ENSOART00000013957	oar-miR-432	-25.8	0.688685	-64.18	453
ENSOART00000006538	oar-miR-432	-30	0.53611	-27.61	157
ENSOART00000012212	oar-miR-432	-28.8	0.297052	-27.18	160
ENSOART00000005812	oar-miR-432	-30.1	0.136607	-47.72	309
ENSOART00000013715	oar-miR-432	-27.3	0.614751	-25.49	155
ENSOART00000020780	oar-miR-432	-31.2	0.586627	-76.98	475
ENSOART00000005932	oar-miR-432	-28.5	0.586884	-26.08	163
ENSOART00000014222	oar-miR-432	-35	0.024802	-26.77	156
ENSOART00000015625	oar-miR-432	-26.9	0.589751	-49.04	299
ENSOART00000007130	oar-miR-432	-27.4	0.78174	-47.69	302
ENSOART00000000590	oar-miR-432	-29.3	0.784282	-93.2	607
ENSOART00000013888	oar-miR-432	-29.5	0.30945	-29.92	162
ENSOART00000014550	oar-miR-432	-29.6	0.38898	-29.62	167
ENSOART00000006712	oar-miR-432	-32.6	0.125824	-25.17	151
ENSOART00000016889	oar-miR-432	-29.2	0.534614	-25.83	153
ENSOART00000015641	oar-miR-432	-28	0.059478	-25.11	146
ENSOART00000001470	oar-miR-432	-30.9	0.414173	-42.92	304
ENSOART00000003091	oar-miR-432	-30.9	0.254119	-25.36	149
ENSOART00000008130	oar-miR-432	-33.9	0.091051	-30.74	167
ENSOART00000000076	oar-miR-432	-26.5	0.625807	-25.51	156
ENSOART00000000992	oar-miR-432	-31.1	0.362795	-26.04	149
ENSOART00000019874	oar-miR-432	-30.2	0.439659	-29.09	153
ENSOART00000014440	oar-miR-432	-28.1	0.788625	-25.9	148
ENSOART00000021144	oar-miR-432	-27.4	0.501877	-27.58	150
ENSOART00000001612	oar-miR-432	-29.3	0.394076	-27.18	151
ENSOART00000020317	oar-miR-432	-27.7	0.789744	-49.33	316
ENSOART00000018695	oar-miR-432	-25.2	0.735541	-42.75	313
ENSOART00000015156	oar-miR-432	-27.5	0.584196	-26.21	161
ENSOART00000008371	oar-miR-432	-31.1	0.078993	-28.44	156
ENSOART00000017629	oar-miR-432	-27.6	0.305741	-27.69	153
ENSOART00000022696	oar-miR-432	-28.4	0.538184	-26.62	147
ENSOART00000014842	oar-miR-432	-31.2	0.01625	-28.07	170
ENSOART00000004219	oar-miR-432	-25.9	0.797587	-45.92	300
ENSOART00000010546	oar-miR-432	-26.9	0.496153	-29.19	160
ENSOART00000011894	oar-miR-432	-37.4	0.024069	-103.26	625
ENSOART00000016745	oar-miR-432	-29.6	0.592029	-28.2	169
ENSOART00000003286	oar-miR-432	-25.4	0.778509	-48.86	300
ENSOART00000009083	oar-miR-432	-32.2	0.112597	-27.85	171
ENSOART00000016418	oar-miR-432	-28.9	0.712646	-25.42	163
ENSOART00000023042	oar-miR-432	-33.5	0.558674	-45.43	299
ENSOART00000013176	oar-miR-432	-28.5	0.799818	-42.43	298
ENSOART00000019947	oar-miR-432	-30.1	0.451112	-48.07	305
ENSOART00000008232	oar-miR-432	-26	0.164299	-51.97	312
ENSOART00000014770	oar-miR-432	-30	0.672368	-47.88	326
ENSOART00000019455	oar-miR-432	-30.5	0.35977	-27.23	158
ENSOART00000001865	oar-miR-432	-31	0.379935	-26.89	165
ENSOART00000020650	oar-miR-432	-28.9	0.163566	-26.29	157
ENSOART00000009547	oar-miR-432	-29.7	0.746649	-48.89	309
ENSOART00000006895	oar-miR-432	-30.1	0.215271	-46.08	310
ENSOART00000003027	oar-miR-432	-31.4	0.096549	-46.94	314
ENSOART00000011132	oar-miR-432	-27.2	0.667459	-46.91	302
ENSOART00000019282	oar-miR-432	-30	0.275546	-46.84	300
ENSOART00000012589	oar-miR-432	-29.6	0.557694	-28.27	159
ENSOART00000020932	oar-miR-432	-29.3	0.728546	-101.47	627
ENSOART00000018270	oar-miR-432	-25.5	0.792555	-69.15	462
ENSOART00000022089	oar-miR-432	-27.1	0.506612	-70.88	457
ENSOART00000007014	oar-miR-432	-29.2	0.778164	-27.78	168
ENSOART00000006794	oar-miR-432	-29.6	0.551218	-26.4	159
ENSOART00000012863	oar-miR-432	-25.9	0.719003	-45.52	301
ENSOART00000017697	oar-miR-432	-28.9	0.250745	-25.54	157
ENSOART00000014086	oar-miR-432	-34.5	0.328769	-54.53	316
ENSOART00000016714	oar-miR-432	-32.7	0.028807	-28.47	162
ENSOART00000020049	oar-miR-432	-30.2	0.114286	-25.99	166
ENSOART00000006987	oar-miR-432	-27.9	0.236887	-49.25	303
ENSOART00000016306	oar-miR-432	-29.1	0.750994	-28.57	159
ENSOART00000015717	oar-miR-432	-31.1	0.422317	-45.79	308
ENSOART00000008525	oar-miR-432	-25.8	0.769702	-53.09	304
ENSOART00000020941	oar-miR-432	-26.6	0.763899	-44.51	308
ENSOART00000004405	oar-miR-432	-27.1	0.581434	-47.99	322
ENSOART00000019003	oar-miR-432	-27.6	0.473482	-26.64	151
ENSOART00000021229	oar-miR-432	-28.3	0.289993	-25.35	151
ENSOART00000015487	oar-miR-432	-29.9	0.370081	-26.76	150
ENSOART00000002653	oar-miR-432	-28.7	0.253636	-28.14	169
ENSOART00000004689	oar-miR-432	-27.4	0.764739	-31.51	164
ENSOART00000021935	oar-miR-432	-27.5	0.409005	-31.34	168
ENSOART00000003423	oar-miR-432	-29.6	0.216635	-30.9	162
ENSOART00000002867	oar-miR-432	-27.4	0.774362	-66.68	478
ENSOART00000012051	novel_mir21	-29	0.370319	-26.09	161
ENSOART00000008395	novel_mir21	-26.1	0.362805	-25.79	151
ENSOART00000005097	novel_mir21	-29	0.448639	-25.15	174
ENSOART00000005885	novel_mir21	-29	0.482077	-70.6	495
ENSOART00000004669	novel_mir21	-28.3	0.54777	-26.67	163
ENSOART00000016399	novel_mir21	-28.5	0.299211	-26.56	168
ENSOART00000012765	novel_mir21	-30.8	0.02193	-25.09	156
ENSOART00000005098	novel_mir21	-29	0.468223	-25.15	174
ENSOART00000019728	novel_mir21	-30.1	0.202334	-25.65	159
ENSOART00000002567	novel_mir21	-28.4	0.336879	-25.12	151
ENSOART00000017090	novel_mir21	-25.7	0.519168	-25.16	174
ENSOART00000019730	novel_mir21	-30.1	0.193582	-25.65	159
ENSOART00000003152	novel_mir64	-26.6	0.592723	-68.15	454
ENSOART00000013741	novel_mir64	-28.7	0.511833	-25.24	156
ENSOART00000007216	novel_mir64	-32.3	0.075612	-26.17	167
ENSOART00000009010	novel_mir64	-30.7	0.666115	-43.3	308
ENSOART00000008478	novel_mir64	-29.8	0.639981	-112.23	777
ENSOART00000017299	novel_mir64	-27.4	0.60914	-42.86	315
ENSOART00000007655	novel_mir64	-33	0.017893	-27.24	169
ENSOART00000002529	novel_mir64	-34.1	0.045311	-27.89	169
ENSOART00000007684	novel_mir64	-29.9	0.732165	-51.8	326
ENSOART00000020065	novel_mir64	-26	0.730975	-26.81	184
ENSOART00000004940	novel_mir64	-31.1	0.116577	-26.71	171
ENSOART00000022784	novel_mir64	-26.9	0.470193	-49.73	313
ENSOART00000020383	novel_mir64	-26.4	0.778751	-41.85	304
ENSOART00000000751	novel_mir64	-35.5	0.025755	-29.27	171
ENSOART00000018084	novel_mir64	-34.3	0.123013	-60.52	348
ENSOART00000009479	novel_mir64	-31.4	0.107393	-26.77	162
ENSOART00000014548	novel_mir64	-29	0.286622	-41.37	304
ENSOART00000020281	novel_mir64	-33	0.018954	-27.24	169
ENSOART00000003926	novel_mir64	-30.9	0.248783	-25.16	166
ENSOART00000014657	novel_mir64	-27.7	0.779365	-26.11	156
ENSOART00000022349	novel_mir64	-30.8	0.404056	-44.75	324
ENSOART00000001693	novel_mir64	-34.7	0.057557	-48.39	328
ENSOART00000004035	novel_mir64	-26.3	0.624767	-25.82	155
ENSOART00000000915	novel_mir64	-34.7	0.051149	-28.81	176
ENSOART00000002231	novel_mir64	-29.2	0.73968	-66.44	455
ENSOART00000006465	novel_mir64	-29.6	0.626827	-26.5	171
ENSOART00000021469	novel_mir64	-27.9	0.105481	-53.29	317
ENSOART00000015347	novel_mir64	-27.9	0.61365	-25.74	151
ENSOART00000019274	novel_mir64	-28.4	0.730101	-43.36	293
ENSOART00000005615	novel_mir64	-32.2	0.042728	-25.07	165
ENSOART00000011163	novel_mir64	-32.3	0.31877	-31.32	167
ENSOART00000019395	novel_mir64	-26.6	0.719681	-43.58	302
ENSOART00000000345	novel_mir64	-30.5	0.10932	-26.48	181
ENSOART00000012980	novel_mir64	-30.4	0.758889	-65.34	482
ENSOART00000017105	novel_mir64	-32.7	0.026361	-27.67	170
ENSOART00000013568	novel_mir64	-27.9	0.657381	-26.78	156
ENSOART00000012525	novel_mir64	-26.2	0.508824	-45.39	302
ENSOART00000007563	novel_mir64	-32.3	0.047326	-26.99	158
ENSOART00000004766	novel_mir64	-29.2	0.056317	-25.34	169
ENSOART00000020961	novel_mir64	-32.7	0.046878	-29.84	160
ENSOART00000014274	novel_mir64	-29.2	0.275507	-27.2	162
ENSOART00000007292	novel_mir64	-30.1	0.576282	-26.95	159
ENSOART00000009356	novel_mir64	-26	0.740752	-42.28	305
ENSOART00000021950	novel_mir64	-30.4	0.529102	-26.72	162
ENSOART00000019194	novel_mir64	-33.9	0.174096	-30.23	171
ENSOART00000009425	novel_mir64	-30.8	0.117171	-25.39	156
ENSOART00000001595	novel_mir64	-32.1	0.11953	-25.09	175
ENSOART00000006371	novel_mir64	-31.1	0.308261	-28.63	172
ENSOART00000007686	novel_mir64	-29.9	0.73043	-51.8	326
ENSOART00000016413	novel_mir64	-30.8	0.363056	-25.85	150
ENSOART00000007565	novel_mir64	-32.3	0.102813	-26.99	158
ENSOART00000017371	novel_mir64	-28.5	0.582875	-43.26	323
ENSOART00000007028	novel_mir64	-31.1	0.020196	-26.71	160
ENSOART00000010325	novel_mir64	-28.6	0.234721	-25.95	159
ENSOART00000022242	novel_mir64	-28.3	0.372257	-25.74	157
ENSOART00000018762	novel_mir64	-28.2	0.722254	-46.95	330
ENSOART00000020857	novel_mir64	-30.6	0.217454	-27.14	159
ENSOART00000002017	novel_mir64	-27.5	0.523175	-27.95	155
ENSOART00000003073	novel_mir64	-32.3	0.020434	-29.04	163
ENSOART00000016671	novel_mir64	-25.8	0.768998	-43.73	297
ENSOART00000019059	novel_mir64	-32.3	0.235579	-49.91	319
ENSOART00000006565	novel_mir64	-26.9	0.58676	-46.83	312
ENSOART00000014329	novel_mir64	-29.9	0.264255	-26.49	148
ENSOART00000006928	novel_mir64	-28.7	0.770028	-47.49	302
ENSOART00000008042	novel_mir64	-30	0.111381	-26.35	152
ENSOART00000021415	novel_mir64	-25.6	0.61094	-28.29	180
ENSOART00000021405	novel_mir64	-32.8	0.055608	-26.75	170
ENSOART00000015434	novel_mir64	-26.8	0.712148	-25.2	163
ENSOART00000022006	novel_mir64	-28.4	0.612434	-50.23	320
ENSOART00000016685	novel_mir64	-30.8	0.068826	-48.24	319
ENSOART00000020627	novel_mir64	-31.9	0.030999	-27.51	169
ENSOART00000020369	novel_mir64	-31.1	0.211796	-25.84	177
ENSOART00000013054	novel_mir64	-28.3	0.369902	-25.74	157
ENSOART00000008161	novel_mir64	-29	0.204819	-25.73	161
ENSOART00000017493	novel_mir64	-32	0.09437	-27.6	171
ENSOART00000008991	novel_mir64	-28.5	0.716104	-43.87	305
ENSOART00000010687	novel_mir64	-29.6	0.717052	-44.05	311
ENSOART00000000489	novel_mir64	-33.6	0.069435	-28.09	170
ENSOART00000007363	novel_mir64	-29.5	0.461351	-45.02	319
ENSOART00000000737	novel_mir64	-29.6	0.546273	-74.63	478
ENSOART00000008699	novel_mir64	-33.9	0.052131	-29.09	178
ENSOART00000021613	novel_mir64	-26.5	0.774567	-25.24	166
ENSOART00000005022	novel_mir64	-29.8	0.167893	-25.62	158
ENSOART00000008867	novel_mir64	-33	0.141577	-43.18	308
ENSOART00000000337	novel_mir64	-28.5	0.345806	-25.42	160
ENSOART00000006059	novel_mir64	-34.2	0.093984	-48.16	313
ENSOART00000022537	novel_mir64	-31.1	0.172535	-28.9	160
ENSOART00000010416	novel_mir64	-31.4	0.109094	-28.96	166
ENSOART00000017017	novel_mir64	-28.1	0.586507	-41.21	297
ENSOART00000016790	novel_mir64	-26.2	0.798013	-41.98	300
ENSOART00000014247	novel_mir64	-26.4	0.744681	-40.6	310
ENSOART00000016603	novel_mir64	-28.9	0.184423	-26.48	163
ENSOART00000006428	novel_mir64	-30.7	0.432821	-46.41	326
ENSOART00000007879	novel_mir64	-31.5	0.213078	-28.52	169
ENSOART00000010862	novel_mir64	-28.7	0.537563	-26.3	156
ENSOART00000004043	novel_mir64	-26.8	0.360925	-44.69	310
ENSOART00000019513	novel_mir64	-29.2	0.648257	-26.48	169
ENSOART00000004608	novel_mir64	-25.6	0.792721	-43.03	304
ENSOART00000005130	novel_mir64	-29.3	0.14918	-26.04	166
ENSOART00000014379	novel_mir64	-25.4	0.505238	-25.18	147
ENSOART00000006354	novel_mir64	-25.4	0.481936	-25.55	156
ENSOART00000018129	novel_mir64	-27.8	0.481044	-43.7	311
ENSOART00000003319	novel_mir64	-31.9	0.069791	-47.46	318
ENSOART00000003668	novel_mir64	-28.7	0.663835	-72.41	471
ENSOART00000019216	novel_mir64	-27.2	0.516755	-25.65	159
ENSOART00000017497	novel_mir64	-30.4	0.475544	-46	301
ENSOART00000003684	novel_mir64	-31.3	0.083459	-28.93	163
ENSOART00000012285	novel_mir64	-33	0.116345	-26.42	160
ENSOART00000008431	novel_mir64	-33.5	0.040997	-25.31	158
ENSOART00000012906	novel_mir64	-28.3	0.370845	-25.74	157
ENSOART00000008839	novel_mir64	-25.3	0.782785	-42.19	305
ENSOART00000009809	novel_mir64	-28.5	0.227383	-26.07	157
ENSOART00000003957	novel_mir64	-29.2	0.656489	-45.18	303
ENSOART00000004292	novel_mir64	-31.8	0.323788	-28.8	155
ENSOART00000019630	novel_mir64	-28.8	0.489788	-48.26	321
ENSOART00000005654	novel_mir64	-30.6	0.481895	-46.01	310
ENSOART00000022335	novel_mir64	-28.3	0.724612	-26.33	165
ENSOART00000012912	novel_mir64	-31.9	0.173503	-45.37	323
ENSOART00000010934	novel_mir64	-27.5	0.752468	-43.49	307
ENSOART00000019877	novel_mir64	-25.2	0.75954	-45.75	303
ENSOART00000000402	novel_mir64	-25.5	0.757045	-26.71	160
ENSOART00000004799	novel_mir64	-30.5	0.461421	-74.55	474
ENSOART00000006810	novel_mir64	-28.5	0.732511	-25.16	152
ENSOART00000014639	novel_mir64	-28.6	0.146268	-25.36	163
ENSOART00000003102	novel_mir64	-32	0.152013	-29.21	179
ENSOART00000004344	novel_mir64	-31.8	0.179033	-28.99	176
ENSOART00000015242	novel_mir64	-29.7	0.109857	-42.73	286
ENSOART00000011413	novel_mir64	-30.5	0.242587	-27.25	161
ENSOART00000016878	novel_mir64	-30.2	0.181706	-26.6	166
ENSOART00000018640	novel_mir64	-27.4	0.414933	-43.27	318
ENSOART00000019693	novel_mir64	-31.6	0.138111	-28.71	162
ENSOART00000022744	novel_mir64	-31.5	0.34613	-27.13	160
ENSOART00000012872	novel_mir64	-28.5	0.224731	-25.16	167
ENSOART00000015637	novel_mir64	-29.2	0.666958	-42.74	304
ENSOART00000008487	novel_mir64	-28.3	0.736723	-31.89	179
ENSOART00000009062	novel_mir64	-28.7	0.327164	-48.22	304
ENSOART00000019584	novel_mir64	-29.6	0.457434	-25.53	160
ENSOART00000022667	novel_mir64	-29.8	0.616363	-47.04	319
ENSOART00000002019	novel_mir64	-28.6	0.183794	-25.34	158
ENSOART00000000456	novel_mir64	-35.1	0.047134	-26.83	161
ENSOART00000015855	novel_mir64	-35.1	0.021114	-31.93	173
ENSOART00000002692	novel_mir64	-29.9	0.08273	-25.91	166
ENSOART00000004797	novel_mir64	-30.5	0.152644	-29.25	161
ENSOART00000001929	novel_mir64	-26.6	0.361897	-25.24	172
ENSOART00000019853	novel_mir64	-27.6	0.383462	-46.4	307
ENSOART00000001695	novel_mir64	-34.7	0.05574	-48.39	328
ENSOART00000009120	novel_mir64	-30.1	0.377823	-25.6	159
ENSOART00000014785	novel_mir64	-27.3	0.529059	-25.24	152
ENSOART00000016598	novel_mir64	-36.1	0.04843	-31.43	180
ENSOART00000022976	novel_mir64	-29.5	0.284038	-25.25	168
ENSOART00000003135	novel_mir64	-25.4	0.736159	-27.88	165
ENSOART00000004373	novel_mir64	-28.8	0.332545	-29.3	147
ENSOART00000004938	novel_mir64	-31.1	0.116788	-26.71	171
ENSOART00000022420	novel_mir64	-30.4	0.485769	-43.41	301
ENSOART00000002766	novel_mir64	-29.6	0.137414	-27.05	171
ENSOART00000019054	novel_mir64	-26.1	0.798401	-66.42	459
ENSOART00000004350	novel_mir64	-27.6	0.709916	-55.01	351
ENSOART00000003566	novel_mir64	-26.1	0.757743	-52.77	313
ENSOART00000001832	novel_mir64	-26.1	0.574804	-43.96	308
ENSOART00000014052	novel_mir64	-25.3	0.797712	-41.48	313
ENSOART00000016338	novel_mir64	-29.7	0.468284	-27.73	154
ENSOART00000004330	novel_mir64	-29.4	0.595416	-68.25	447
ENSOART00000022743	novel_mir64	-31.5	0.371807	-27.13	160
ENSOART00000000415	novel_mir64	-26.8	0.580414	-42.97	305
ENSOART00000005653	novel_mir64	-30.6	0.479416	-46.01	310
ENSOART00000007812	novel_mir64	-26	0.744137	-43.74	321
ENSOART00000012338	novel_mir64	-27	0.537654	-45.83	325
ENSOART00000022952	novel_mir64	-31	0.350932	-27.24	172
ENSOART00000022007	novel_mir64	-28.4	0.604507	-50.23	320
ENSOART00000005539	novel_mir64	-29.8	0.200401	-25.85	157
ENSOART00000020998	novel_mir64	-33	0.04179	-28.62	162
ENSOART00000012385	novel_mir64	-28.4	0.76534	-46.55	318
ENSOART00000018267	novel_mir64	-27.2	0.40247	-26.14	162
ENSOART00000010841	novel_mir64	-30.2	0.211924	-27.24	164
ENSOART00000021396	novel_mir64	-27.9	0.77753	-43.36	319
ENSOART00000020663	novel_mir64	-30.9	0.721686	-48.81	316
ENSOART00000022630	novel_mir64	-30.6	0.19227	-27.85	161
ENSOART00000003875	novel_mir64	-32	0.730167	-47.51	317
ENSOART00000008600	novel_mir64	-30.6	0.754665	-65.33	461
ENSOART00000012127	novel_mir64	-25.3	0.670297	-49.22	322
ENSOART00000002569	novel_mir64	-33.5	0.062649	-30.54	173
ENSOART00000002266	novel_mir64	-29.9	0.494619	-43.43	301
ENSOART00000001536	novel_mir64	-28.5	0.141157	-25.32	160
ENSOART00000015142	novel_mir64	-28.8	0.72099	-42.8	304
ENSOART00000014762	novel_mir64	-31.8	0.061207	-25.12	168
ENSOART00000008158	novel_mir64	-29	0.236853	-25.73	161
ENSOART00000022421	novel_mir64	-27.9	0.529068	-43.41	301
ENSOART00000003203	novel_mir64	-27.5	0.696616	-44.69	314
ENSOART00000000334	novel_mir64	-30	0.778266	-25.23	149
ENSOART00000023044	novel_mir64	-34.2	0.02475	-28.41	171
ENSOART00000014042	novel_mir64	-29.5	0.557885	-25.95	160
ENSOART00000004036	novel_mir64	-28.9	0.481424	-26.75	160
ENSOART00000016002	novel_mir64	-30.3	0.306384	-45.21	318
ENSOART00000022317	novel_mir64	-26	0.794095	-45.16	305
ENSOART00000016527	novel_mir64	-25.7	0.728338	-40.13	297
ENSOART00000020839	novel_mir64	-28.9	0.783131	-68.74	458
ENSOART00000014269	novel_mir64	-31.5	0.090225	-26.95	163
ENSOART00000020054	novel_mir64	-28.7	0.71907	-44.34	309
ENSOART00000006958	novel_mir64	-31.2	0.062012	-27.27	163
ENSOART00000004214	novel_mir64	-29.3	0.176848	-26.3	152
ENSOART00000014545	novel_mir64	-27.5	0.773848	-48.19	336
ENSOART00000003739	novel_mir64	-29.1	0.75659	-101.08	639
ENSOART00000004620	novel_mir64	-30.4	0.120226	-26.41	165
ENSOART00000015378	novel_mir64	-28.7	0.466881	-25.69	167
ENSOART00000017443	novel_mir64	-28.1	0.590338	-25.06	161
ENSOART00000021944	novel_mir64	-27	0.782177	-45.08	302
ENSOART00000001811	novel_mir64	-31.6	0.112941	-25.11	165
ENSOART00000004354	novel_mir64	-27.6	0.709024	-55.01	351
ENSOART00000013038	novel_mir64	-29.1	0.273421	-25.82	165
ENSOART00000016341	novel_mir64	-29.7	0.443067	-27.73	154
ENSOART00000010073	novel_mir64	-31.5	0.229861	-28.16	159
ENSOART00000017295	novel_mir64	-27.4	0.607086	-42.86	315
ENSOART00000015448	novel_mir64	-30	0.447777	-47.17	306
ENSOART00000003214	novel_mir64	-29.8	0.057554	-25.62	158
ENSOART00000012873	novel_mir64	-28.5	0.199456	-25.16	167
ENSOART00000000876	novel_mir64	-27.8	0.339234	-26.12	149
ENSOART00000008015	novel_mir64	-29.3	0.326036	-45.09	315
ENSOART00000011988	novel_mir64	-28.3	0.053521	-26.75	156
ENSOART00000014559	novel_mir64	-30.3	0.313167	-45.17	321
ENSOART00000003669	novel_mir64	-28.7	0.657173	-72.41	471
ENSOART00000002164	novel_mir64	-28.3	0.697582	-65.22	454
ENSOART00000008696	novel_mir64	-29.3	0.67286	-84.42	592
ENSOART00000013764	novel_mir64	-34.3	0.177281	-31.36	183
ENSOART00000016568	novel_mir64	-28.5	0.222071	-25.54	160
ENSOART00000007118	novel_mir64	-30.2	0.135726	-46.87	317
ENSOART00000007257	novel_mir64	-26.9	0.666673	-74.14	479
ENSOART00000017705	novel_mir64	-28.2	0.783713	-70.21	474
ENSOART00000000693	novel_mir394	-25.4	0.641714	-41.68	308
ENSOART00000022933	novel_mir394	-31.6	0.015446	-28.43	176
ENSOART00000022932	novel_mir394	-31.6	0.013126	-28.43	176
ENSOART00000011761	novel_mir54	-28.4	0.417321	-25.11	166
ENSOART00000007293	novel_mir54	-29.5	0.135299	-25.7	169
ENSOART00000012185	novel_mir54	-30.1	0.321084	-27.29	172
ENSOART00000018687	novel_mir54	-31	0.13522	-26.38	168
ENSOART00000011480	novel_mir54	-31.1	0.15714	-26.99	179
ENSOART00000015896	novel_mir54	-30	0.375238	-25.12	165
ENSOART00000008361	novel_mir54	-28.9	0.500624	-25.16	154
ENSOART00000018469	novel_mir54	-29.9	0.233701	-26.29	172
ENSOART00000016527	novel_mir54	-33.6	0.022949	-29.97	179
ENSOART00000012386	novel_mir54	-30.5	0.105141	-27.57	175
ENSOART00000008644	novel_mir54	-30.6	0.073032	-27.2	165
ENSOART00000007290	novel_mir54	-29.5	0.117665	-25.7	169
ENSOART00000014864	novel_mir54	-31.3	0.132727	-25.5	162
ENSOART00000004049	novel_mir54	-29.9	0.250482	-25.97	165
ENSOART00000018829	novel_mir54	-33.1	0.058346	-30.61	179
ENSOART00000022311	novel_mir54	-27.7	0.618164	-25.13	171
ENSOART00000012390	novel_mir54	-30.5	0.103051	-27.57	175
ENSOART00000020961	novel_mir54	-27.3	0.306073	-25.2	171
ENSOART00000008928	novel_mir54	-26.1	0.77603	-25.24	157
ENSOART00000001153	novel_mir54	-30.3	0.141722	-25.35	165
ENSOART00000014955	oar-miR-19b	-27.4	0.380939	-25.57	156
ENSOART00000014527	oar-miR-19b	-31.6	0.092616	-28.78	172
ENSOART00000015076	novel_mir70	-28.1	0.697859	-102.89	610
ENSOART00000008370	novel_mir70	-29.1	0.609763	-52.63	311
ENSOART00000017858	novel_mir70	-30.2	0.765741	-76.57	457
ENSOART00000008478	novel_mir70	-29.6	0.794215	-44.59	287
ENSOART00000016585	novel_mir70	-27.5	0.744479	-47.2	303
ENSOART00000018062	novel_mir70	-28.9	0.388379	-49.63	321
ENSOART00000002846	novel_mir70	-27.9	0.790303	-27.2	166
ENSOART00000007684	novel_mir70	-31	0.714687	-68.4	440
ENSOART00000005638	novel_mir70	-26.6	0.757631	-49.72	310
ENSOART00000006338	novel_mir70	-28.3	0.685408	-27.44	158
ENSOART00000000779	novel_mir70	-32.1	0.153181	-51.75	322
ENSOART00000017797	novel_mir70	-29.9	0.746804	-27.77	159
ENSOART00000005815	novel_mir70	-29.9	0.778924	-47.39	322
ENSOART00000007148	novel_mir70	-34.4	0.05762	-33.84	172
ENSOART00000009958	novel_mir70	-30.4	0.410692	-25.03	165
ENSOART00000020262	novel_mir70	-32.8	0.041039	-27.37	157
ENSOART00000014192	novel_mir70	-29.2	0.650522	-98.54	613
ENSOART00000012017	novel_mir70	-26.9	0.450492	-26.44	154
ENSOART00000006581	novel_mir70	-31	0.153556	-28.14	157
ENSOART00000003058	novel_mir70	-28.4	0.43979	-26.27	159
ENSOART00000005833	novel_mir70	-28.3	0.11566	-27.08	154
ENSOART00000005597	novel_mir70	-26.2	0.738541	-30.12	157
ENSOART00000020008	novel_mir70	-25.1	0.669118	-33.35	170
ENSOART00000005037	novel_mir70	-32.7	0.082325	-30.89	165
ENSOART00000022208	novel_mir70	-28.3	0.768415	-26.84	154
ENSOART00000005956	novel_mir70	-29.2	0.497167	-48.95	313
ENSOART00000004318	novel_mir70	-28.6	0.331575	-28	173
ENSOART00000015297	novel_mir70	-28.2	0.756735	-55.75	304
ENSOART00000003306	novel_mir70	-29.5	0.753334	-29.02	169
ENSOART00000012924	novel_mir70	-29.2	0.267813	-45.28	298
ENSOART00000001515	novel_mir70	-28	0.765574	-51.02	309
ENSOART00000013653	novel_mir70	-27.6	0.564423	-26.01	148
ENSOART00000006465	novel_mir70	-30.5	0.636374	-50.02	300
ENSOART00000006251	novel_mir70	-28.3	0.785964	-31.93	172
ENSOART00000017621	novel_mir70	-30.1	0.749157	-47.42	318
ENSOART00000017412	novel_mir70	-27.1	0.534201	-28	161
ENSOART00000008653	novel_mir70	-29.4	0.7549	-32.03	162
ENSOART00000001989	novel_mir70	-31	0.567313	-86.71	595
ENSOART00000017744	novel_mir70	-28.4	0.336846	-28.66	160
ENSOART00000020926	novel_mir70	-27.3	0.569296	-31.03	149
ENSOART00000000261	novel_mir70	-29.4	0.500578	-43.16	294
ENSOART00000022348	novel_mir70	-33	0.044823	-25.34	158
ENSOART00000011306	novel_mir70	-26.4	0.746572	-56.44	310
ENSOART00000014935	novel_mir70	-25.9	0.754135	-44.46	302
ENSOART00000014630	novel_mir70	-31.7	0.359529	-111.98	774
ENSOART00000005442	novel_mir70	-27.8	0.328572	-26.72	163
ENSOART00000020922	novel_mir70	-34.1	0.104883	-57.96	309
ENSOART00000006075	novel_mir70	-31.2	0.18855	-30.14	147
ENSOART00000019090	novel_mir70	-26.6	0.203955	-51.17	310
ENSOART00000014566	novel_mir70	-26.8	0.736506	-50.79	305
ENSOART00000007292	novel_mir70	-29.5	0.789213	-69.54	471
ENSOART00000019388	novel_mir70	-28.2	0.766571	-44.37	307
ENSOART00000014790	novel_mir70	-28	0.307916	-25.81	155
ENSOART00000000901	novel_mir70	-30.8	0.439545	-53.41	319
ENSOART00000020378	novel_mir70	-26.2	0.6657	-49.3	309
ENSOART00000014854	novel_mir70	-28.7	0.641179	-28.8	160
ENSOART00000004038	novel_mir70	-29.4	0.708181	-88.43	478
ENSOART00000012746	novel_mir70	-29.6	0.739975	-26.66	141
ENSOART00000001614	novel_mir70	-27.9	0.709991	-27.79	148
ENSOART00000020270	novel_mir70	-31.2	0.380552	-44.65	295
ENSOART00000016029	novel_mir70	-32.2	0.376337	-29.64	159
ENSOART00000003536	novel_mir70	-28.5	0.795364	-79.48	461
ENSOART00000004432	novel_mir70	-30.4	0.612031	-31.05	166
ENSOART00000021180	novel_mir70	-29.5	0.73669	-47.8	305
ENSOART00000017083	novel_mir70	-28.8	0.657852	-48.46	299
ENSOART00000000734	novel_mir70	-30	0.661036	-25.22	147
ENSOART00000000483	novel_mir70	-28.4	0.791847	-92.7	605
ENSOART00000020990	novel_mir70	-32.3	0.140562	-28.69	160
ENSOART00000008115	novel_mir70	-28.1	0.643751	-72.51	461
ENSOART00000013266	novel_mir70	-30.7	0.372214	-50.97	317
ENSOART00000006371	novel_mir70	-29.4	0.65902	-26.26	161
ENSOART00000009278	novel_mir70	-29.4	0.270268	-26.02	157
ENSOART00000020821	novel_mir70	-29.7	0.149331	-28.31	154
ENSOART00000008844	novel_mir70	-28	0.595938	-26.65	161
ENSOART00000019884	novel_mir70	-34	0.321286	-34.38	172
ENSOART00000016138	novel_mir70	-27	0.689969	-115.07	649
ENSOART00000019262	novel_mir70	-26	0.56285	-55.14	327
ENSOART00000017973	novel_mir70	-29.1	0.639632	-70.02	458
ENSOART00000018821	novel_mir70	-29.5	0.787113	-94.7	505
ENSOART00000007768	novel_mir70	-28.4	0.69143	-27.79	167
ENSOART00000011579	novel_mir70	-29.3	0.783513	-38.77	179
ENSOART00000010607	novel_mir70	-26.8	0.758664	-26.47	148
ENSOART00000007969	novel_mir70	-27.3	0.156091	-30.47	167
ENSOART00000017821	novel_mir70	-30.1	0.362466	-30.47	161
ENSOART00000017439	novel_mir70	-29	0.636614	-46.08	291
ENSOART00000010822	novel_mir70	-34.5	0.10188	-28.72	166
ENSOART00000004427	novel_mir70	-29.5	0.467564	-46.16	309
ENSOART00000005540	novel_mir70	-29	0.700833	-46.71	301
ENSOART00000020742	novel_mir70	-27	0.679833	-51.7	309
ENSOART00000019495	novel_mir70	-27.3	0.724784	-26.9	158
ENSOART00000000273	novel_mir70	-27	0.735275	-47.05	312
ENSOART00000016016	novel_mir70	-29.1	0.612604	-49.91	294
ENSOART00000006096	novel_mir70	-25.9	0.57546	-28.27	151
ENSOART00000016846	novel_mir70	-28.2	0.441498	-53.71	316
ENSOART00000012111	novel_mir70	-27.9	0.78165	-50.03	306
ENSOART00000019741	novel_mir70	-25.6	0.79129	-51.8	314
ENSOART00000005161	novel_mir70	-28.7	0.372025	-29.52	161
ENSOART00000012920	novel_mir70	-31.4	0.529803	-101.85	599
ENSOART00000011941	novel_mir70	-27	0.725673	-68.86	461
ENSOART00000007243	novel_mir70	-27.9	0.650976	-26.85	159
ENSOART00000010664	novel_mir70	-29.9	0.378555	-42.55	291
ENSOART00000000268	novel_mir70	-29.8	0.605567	-50.7	308
ENSOART00000006349	novel_mir70	-28.8	0.385826	-27.72	161
ENSOART00000009293	novel_mir70	-29.7	0.721414	-73.45	446
ENSOART00000011062	novel_mir70	-31	0.090304	-30.38	164
ENSOART00000006733	novel_mir70	-26.7	0.785104	-25.01	149
ENSOART00000019325	novel_mir70	-27.9	0.528481	-49.34	308
ENSOART00000009459	novel_mir70	-33.8	0.1273	-25.69	157
ENSOART00000016626	novel_mir70	-33.5	0.219018	-30.29	161
ENSOART00000007288	novel_mir70	-30.2	0.651142	-89.91	485
ENSOART00000010012	novel_mir70	-29.8	0.55281	-27.28	155
ENSOART00000009611	novel_mir70	-26.8	0.541221	-26.23	154
ENSOART00000002376	novel_mir70	-29.9	0.650889	-29.17	164
ENSOART00000012373	novel_mir70	-28.6	0.357641	-26.54	159
ENSOART00000005052	novel_mir70	-36.2	0.020317	-32.95	163
ENSOART00000000676	novel_mir70	-29.6	0.69824	-68.74	457
ENSOART00000010636	novel_mir70	-29.2	0.524356	-49.29	312
ENSOART00000014094	novel_mir70	-33.7	0.129856	-44.41	318
ENSOART00000001852	novel_mir70	-28.4	0.203637	-26.77	155
ENSOART00000001784	novel_mir70	-27	0.763513	-45.27	301
ENSOART00000012205	novel_mir70	-29.2	0.779021	-47.79	293
ENSOART00000007878	novel_mir70	-27.2	0.650969	-25.18	163
ENSOART00000002064	novel_mir70	-29.4	0.343203	-26	164
ENSOART00000012035	novel_mir70	-29.4	0.403957	-25.58	151
ENSOART00000005010	novel_mir70	-27.8	0.76308	-78.93	481
ENSOART00000012798	novel_mir70	-27.3	0.71902	-31.01	159
ENSOART00000006163	novel_mir70	-27.4	0.765956	-80.65	458
ENSOART00000013003	novel_mir70	-31.7	0.185974	-28.08	153
ENSOART00000002137	novel_mir70	-31.8	0.089391	-28.07	158
ENSOART00000011835	novel_mir70	-26.5	0.772501	-25.87	157
ENSOART00000007708	novel_mir70	-26.1	0.733533	-58.76	337
ENSOART00000016157	novel_mir70	-28.4	0.781102	-93	603
ENSOART00000006078	novel_mir70	-26.5	0.79702	-40.89	305
ENSOART00000004680	novel_mir70	-27.8	0.713431	-25.78	155
ENSOART00000020312	novel_mir70	-28.7	0.193792	-26.87	150
ENSOART00000018080	novel_mir70	-28.1	0.697641	-47.29	299
ENSOART00000019730	novel_mir70	-29.3	0.562338	-46.97	303
ENSOART00000011455	novel_mir70	-29.6	0.672071	-25.15	161
ENSOART00000009266	novel_mir70	-28.5	0.513348	-25.88	160
ENSOART00000005154	novel_mir70	-29.8	0.615496	-31.93	152
ENSOART00000004146	novel_mir70	-32.5	0.111686	-30.58	157
ENSOART00000004533	novel_mir70	-30.4	0.602718	-50.66	305
ENSOART00000007838	novel_mir70	-27.5	0.61018	-44.58	301
ENSOART00000004784	novel_mir70	-27.7	0.768415	-42.72	289
ENSOART00000013111	novel_mir70	-27.6	0.609561	-28.94	159
ENSOART00000001337	novel_mir70	-26	0.765718	-28.04	153
ENSOART00000004028	novel_mir70	-26.5	0.297328	-28.88	156
ENSOART00000013935	novel_mir70	-28.4	0.621536	-49.19	307
ENSOART00000002457	novel_mir70	-25.6	0.538518	-26.25	152
ENSOART00000021716	novel_mir70	-30.1	0.192371	-28.86	164
ENSOART00000013011	novel_mir70	-27.7	0.68423	-28.45	163
ENSOART00000003029	novel_mir70	-28.3	0.334798	-27.11	155
ENSOART00000018605	novel_mir70	-25.7	0.652185	-47.82	312
ENSOART00000010847	novel_mir70	-25.5	0.712111	-30.63	161
ENSOART00000021485	novel_mir70	-28.9	0.477156	-49.5	300
ENSOART00000007271	novel_mir70	-27.6	0.479231	-28.17	165
ENSOART00000004057	novel_mir70	-30.8	0.598346	-94.66	623
ENSOART00000020546	novel_mir70	-28.7	0.751744	-74.49	446
ENSOART00000022641	novel_mir70	-27.2	0.342188	-26.63	155
ENSOART00000021778	novel_mir70	-28.6	0.573648	-48.27	298
ENSOART00000016465	novel_mir70	-28.2	0.565519	-26.28	145
ENSOART00000012239	novel_mir70	-28.5	0.190791	-45.93	312
ENSOART00000019552	novel_mir70	-30.8	0.547341	-47.77	302
ENSOART00000012020	novel_mir70	-28.3	0.669055	-55.65	322
ENSOART00000009613	novel_mir70	-28.8	0.79061	-44.01	309
ENSOART00000002998	novel_mir70	-29.2	0.409526	-25.57	151
ENSOART00000020377	novel_mir70	-26.2	0.716935	-49.3	309
ENSOART00000011343	novel_mir70	-28.6	0.423386	-30.26	143
ENSOART00000009486	novel_mir70	-29	0.517618	-27.86	162
ENSOART00000009282	novel_mir70	-29.6	0.710498	-98	616
ENSOART00000008203	novel_mir70	-27.2	0.799264	-57.05	298
ENSOART00000004489	novel_mir70	-26.5	0.422464	-30.14	164
ENSOART00000018919	novel_mir70	-28.3	0.516368	-41.58	280
ENSOART00000019557	novel_mir70	-29.4	0.299024	-27.58	151
ENSOART00000019103	novel_mir70	-27.4	0.627461	-25.88	156
ENSOART00000007426	novel_mir70	-28.8	0.73446	-28.45	150
ENSOART00000003729	novel_mir70	-29.3	0.404237	-26.06	158
ENSOART00000010566	novel_mir70	-28.6	0.569189	-27.66	155
ENSOART00000014534	novel_mir70	-29.4	0.675776	-125.75	765
ENSOART00000008305	novel_mir70	-28.4	0.678711	-76.52	475
ENSOART00000009011	novel_mir70	-29.5	0.385391	-47.56	312
ENSOART00000004643	novel_mir70	-26.3	0.632779	-45.12	301
ENSOART00000006862	novel_mir70	-28.5	0.705774	-28.51	165
ENSOART00000009543	novel_mir70	-32.7	0.114705	-50.08	313
ENSOART00000019554	novel_mir70	-31.6	0.031272	-26.8	153
ENSOART00000000660	novel_mir70	-28.8	0.654307	-80.66	467
ENSOART00000005068	novel_mir70	-29.1	0.741495	-94.32	593
ENSOART00000013424	novel_mir70	-32.4	0.040841	-31.56	159
ENSOART00000011184	novel_mir70	-27.9	0.568474	-26.94	160
ENSOART00000021032	novel_mir70	-27.8	0.632992	-26.62	152
ENSOART00000013639	novel_mir70	-27.5	0.675945	-51.26	319
ENSOART00000022007	novel_mir70	-32.5	0.234108	-77.38	469
ENSOART00000002223	novel_mir70	-29.4	0.671032	-106.04	625
ENSOART00000012384	novel_mir70	-27.6	0.390137	-27.59	163
ENSOART00000003391	novel_mir70	-27.8	0.732957	-117.97	775
ENSOART00000003630	novel_mir70	-30	0.728739	-25.24	156
ENSOART00000019862	novel_mir70	-26.6	0.472841	-26.83	157
ENSOART00000005484	novel_mir70	-28.7	0.564466	-48.93	295
ENSOART00000013055	novel_mir70	-29.3	0.635903	-68.94	457
ENSOART00000022416	novel_mir70	-27.3	0.762895	-48.58	301
ENSOART00000008990	novel_mir70	-28.4	0.285416	-55.85	306
ENSOART00000004138	novel_mir70	-32.6	0.104828	-28.02	168
ENSOART00000020863	novel_mir70	-28.9	0.73199	-76.02	436
ENSOART00000020273	novel_mir70	-31.2	0.369116	-44.65	295
ENSOART00000008600	novel_mir70	-31.8	0.728003	-169.9	1054
ENSOART00000003249	novel_mir70	-26.4	0.598208	-35.4	172
ENSOART00000010248	novel_mir70	-27.1	0.660098	-28.18	165
ENSOART00000004377	novel_mir70	-29.7	0.759044	-30.81	156
ENSOART00000001689	novel_mir70	-28.3	0.463707	-35.36	175
ENSOART00000018375	novel_mir70	-25.1	0.760721	-30.79	166
ENSOART00000006408	novel_mir70	-28.1	0.591746	-73.43	451
ENSOART00000014278	novel_mir70	-27.2	0.661577	-45.39	302
ENSOART00000011365	novel_mir70	-26.6	0.798741	-28.04	155
ENSOART00000004137	novel_mir70	-30.6	0.631866	-53.41	316
ENSOART00000000963	novel_mir70	-28.6	0.739061	-53.81	314
ENSOART00000018918	novel_mir70	-28.3	0.558545	-41.58	280
ENSOART00000003470	novel_mir70	-27.9	0.631494	-27.32	158
ENSOART00000016588	novel_mir70	-31.6	0.198768	-29.93	176
ENSOART00000007049	novel_mir70	-26.4	0.671318	-37.81	171
ENSOART00000007603	novel_mir70	-32.3	0.282832	-58.45	310
ENSOART00000019728	novel_mir70	-29.3	0.577708	-46.97	303
ENSOART00000012815	novel_mir70	-29.5	0.242901	-40.62	305
ENSOART00000015603	novel_mir70	-27.4	0.724769	-27.45	160
ENSOART00000011468	novel_mir70	-29.2	0.761184	-25.97	151
ENSOART00000007317	novel_mir70	-27.7	0.756181	-25.53	162
ENSOART00000020942	novel_mir70	-28.4	0.664523	-51.67	326
ENSOART00000016407	novel_mir70	-28.6	0.391077	-27.95	165
ENSOART00000020272	novel_mir70	-25.3	0.624393	-25.15	155
ENSOART00000020144	novel_mir70	-30.7	0.065716	-26.01	155
ENSOART00000021057	novel_mir70	-29.8	0.55948	-45.92	301
ENSOART00000018949	novel_mir70	-28.4	0.576492	-47.87	295
ENSOART00000013191	novel_mir70	-27.7	0.479905	-28.53	158
ENSOART00000021659	novel_mir70	-30	0.175558	-27.68	156
ENSOART00000016064	novel_mir70	-28.2	0.724337	-72.47	469
ENSOART00000017547	novel_mir70	-29.5	0.260541	-26.03	154
ENSOART00000016908	novel_mir70	-25.1	0.581321	-26.71	165
ENSOART00000011648	novel_mir70	-30.4	0.729046	-67.93	450
ENSOART00000008657	novel_mir70	-31	0.371561	-28.23	162
ENSOART00000000735	novel_mir70	-27.2	0.769753	-52.42	323
ENSOART00000016576	novel_mir70	-26.8	0.447914	-27.32	161
ENSOART00000011440	novel_mir70	-27.4	0.792951	-29.9	163
ENSOART00000012382	novel_mir70	-31.5	0.405149	-48.52	285
ENSOART00000012034	novel_mir70	-27.5	0.695592	-27.06	143
ENSOART00000022193	novel_mir70	-26.2	0.665142	-28.56	165
ENSOART00000010745	novel_mir70	-25.7	0.690901	-45.75	302
ENSOART00000004487	novel_mir70	-27.7	0.744176	-25.02	152
ENSOART00000012419	novel_mir70	-29	0.723935	-32.76	165
ENSOART00000005811	novel_mir70	-27.9	0.673217	-53.6	310
ENSOART00000010635	novel_mir70	-29.7	0.457801	-74.33	460
ENSOART00000010168	novel_mir70	-29.2	0.337393	-25.83	152
ENSOART00000019662	novel_mir70	-29	0.388616	-31.2	156
ENSOART00000020465	novel_mir70	-28.6	0.548032	-25.54	158
ENSOART00000011141	novel_mir70	-29.9	0.355627	-31.4	151
ENSOART00000003719	novel_mir70	-28.3	0.76944	-108.15	619
ENSOART00000010228	novel_mir70	-31.3	0.286045	-29.91	164
ENSOART00000020608	novel_mir70	-28	0.598618	-27.11	164
ENSOART00000006865	novel_mir70	-28.5	0.696568	-28.51	165
ENSOART00000004934	novel_mir70	-28.6	0.770223	-25.48	157
ENSOART00000003669	novel_mir70	-30.2	0.577538	-30.98	162
ENSOART00000005180	novel_mir70	-35.3	0.133027	-69.56	467
ENSOART00000023043	novel_mir70	-32	0.759217	-25.15	156
ENSOART00000009828	novel_mir70	-28.6	0.515388	-123.04	769
ENSOART00000017888	novel_mir70	-32.7	0.050144	-29.27	158
ENSOART00000002327	novel_mir70	-27	0.619255	-31.16	170
ENSOART00000007593	novel_mir70	-36.6	0.052252	-31.64	169
ENSOART00000001912	novel_mir70	-26.4	0.784865	-26.5	158
ENSOART00000012740	novel_mir70	-28.8	0.250725	-26.06	160
ENSOART00000004652	novel_mir70	-30.8	0.788256	-114.43	744
ENSOART00000008811	novel_mir70	-28.6	0.619	-44.88	299
ENSOART00000007250	novel_mir70	-30.3	0.679058	-29.36	164
ENSOART00000015137	novel_mir70	-27.9	0.797893	-50.55	317
ENSOART00000013686	novel_mir70	-27.7	0.795068	-25.72	161
ENSOART00000011233	novel_mir70	-31.5	0.112526	-27.5	155
ENSOART00000006725	novel_mir70	-25.3	0.652167	-33.22	168
ENSOART00000003694	novel_mir70	-30.2	0.410399	-48.68	310
ENSOART00000014479	novel_mir70	-28.1	0.768746	-81.04	465
ENSOART00000021154	novel_mir70	-25.4	0.740816	-46.24	310
ENSOART00000019283	novel_mir70	-27.1	0.745651	-51.16	303
ENSOART00000017150	novel_mir70	-27.6	0.674552	-53.63	320
ENSOART00000015668	novel_mir70	-30.3	0.587402	-25.71	154
ENSOART00000013992	novel_mir70	-26.7	0.405017	-26.7	155
ENSOART00000007927	novel_mir70	-27.8	0.724733	-26.17	147
ENSOART00000014318	novel_mir70	-28.5	0.725699	-44.48	301
ENSOART00000008994	novel_mir70	-25.9	0.658443	-33.97	169
ENSOART00000014653	novel_mir70	-28.8	0.582201	-66.78	451
ENSOART00000003362	novel_mir70	-31.2	0.12675	-59.81	319
ENSOART00000016449	novel_mir70	-33.8	0.203826	-29.16	156
ENSOART00000002167	novel_mir70	-28.3	0.774133	-26.15	160
ENSOART00000003464	novel_mir70	-30.6	0.578846	-47.43	305
ENSOART00000000479	novel_mir70	-28.4	0.793517	-92.7	605
ENSOART00000004970	novel_mir70	-31	0.261258	-26.85	153
ENSOART00000019075	novel_mir70	-29	0.069119	-25.57	150
ENSOART00000007864	novel_mir70	-29.9	0.643215	-29.13	168
ENSOART00000022967	novel_mir70	-28.5	0.545599	-25.8	155
ENSOART00000012070	novel_mir70	-30.3	0.384951	-30.38	159
ENSOART00000003972	novel_mir70	-31.2	0.379023	-48.38	304
ENSOART00000014547	novel_mir70	-29.6	0.719018	-29.2	167
ENSOART00000018914	novel_mir70	-28.4	0.759916	-126.63	768
ENSOART00000005083	novel_mir70	-30.4	0.166555	-30.16	150
ENSOART00000021578	novel_mir70	-28.9	0.766406	-48.65	328
ENSOART00000002790	novel_mir70	-29	0.703796	-83.84	471
ENSOART00000009311	novel_mir70	-28.5	0.168814	-25.86	165
ENSOART00000008440	novel_mir70	-32.5	0.162428	-28.73	162
ENSOART00000019395	novel_mir70	-29.7	0.398812	-25.38	156
ENSOART00000011896	novel_mir70	-31.5	0.190199	-27.5	155
ENSOART00000003523	novel_mir70	-28.5	0.73468	-25.99	149
ENSOART00000020061	novel_mir70	-26.4	0.647069	-28.43	158
ENSOART00000019907	novel_mir70	-27.8	0.71448	-25.87	158
ENSOART00000008747	novel_mir70	-32.7	0.20205	-43.52	320
ENSOART00000000435	novel_mir70	-27.5	0.404181	-28.46	148
ENSOART00000010604	novel_mir70	-27.2	0.673414	-25.29	146
ENSOART00000019835	novel_mir70	-25.5	0.767672	-72.02	460
ENSOART00000022100	novel_mir70	-26.5	0.741184	-32.59	168
ENSOART00000005439	novel_mir70	-32.8	0.518414	-73.42	451
ENSOART00000019926	novel_mir70	-29.4	0.409284	-30.52	159
ENSOART00000012343	novel_mir70	-30.4	0.205467	-25.13	146
ENSOART00000011108	novel_mir70	-28.7	0.701329	-53.05	326
ENSOART00000014600	novel_mir70	-30.8	0.798234	-94.12	618
ENSOART00000022563	novel_mir70	-29.2	0.644213	-56.74	319
ENSOART00000017930	novel_mir70	-30.8	0.791074	-95.7	598
ENSOART00000004151	novel_mir70	-27.6	0.646638	-26.8	153
ENSOART00000010520	novel_mir70	-27.6	0.426729	-25.5	157
ENSOART00000004037	novel_mir70	-26.3	0.547033	-28.86	157
ENSOART00000001592	novel_mir70	-31	0.447818	-68.85	457
ENSOART00000012790	novel_mir70	-28.9	0.760578	-97.56	613
ENSOART00000008415	novel_mir70	-28.2	0.656424	-27.26	150
ENSOART00000005402	novel_mir70	-29.2	0.403598	-43.57	297
ENSOART00000007653	novel_mir70	-26	0.795837	-25.05	153
ENSOART00000012391	novel_mir70	-26	0.359742	-25.66	154
ENSOART00000018669	novel_mir70	-27	0.542258	-33.76	164
ENSOART00000000980	novel_mir70	-25.5	0.739329	-29.35	158
ENSOART00000000364	novel_mir70	-30.4	0.455948	-45.23	301
ENSOART00000018777	novel_mir70	-27.4	0.491919	-51.11	320
ENSOART00000022442	novel_mir70	-32.1	0.064633	-29.45	151
ENSOART00000013006	novel_mir70	-29.9	0.623902	-59	336
ENSOART00000011636	novel_mir70	-27.8	0.623103	-28.12	156
ENSOART00000007111	novel_mir70	-29.7	0.477613	-44.48	298
ENSOART00000019488	novel_mir70	-27.1	0.592285	-28.01	148
ENSOART00000019946	novel_mir70	-28.6	0.710669	-25.43	149
ENSOART00000000451	novel_mir70	-26.7	0.624155	-25.08	145
ENSOART00000006485	novel_mir70	-31.3	0.540398	-26.91	164
ENSOART00000013366	novel_mir70	-26.7	0.530541	-56.98	313
ENSOART00000010563	novel_mir70	-28.9	0.690321	-77.81	457
ENSOART00000009903	novel_mir70	-31.2	0.344121	-27.88	158
ENSOART00000000437	novel_mir70	-28.5	0.673261	-45.74	295
ENSOART00000010013	novel_mir70	-29.8	0.554716	-27.28	155
ENSOART00000022892	novel_mir70	-27.7	0.778869	-28.07	167
ENSOART00000019366	novel_mir70	-28.5	0.609993	-109.7	623
ENSOART00000001925	novel_mir70	-32.5	0.026531	-29.12	167
ENSOART00000012441	novel_mir70	-29	0.62716	-44.26	297
ENSOART00000003880	novel_mir70	-28.1	0.433419	-44.12	285
ENSOART00000003903	novel_mir70	-26	0.635673	-29.5	171
ENSOART00000020058	novel_mir70	-31.3	0.393418	-45.58	289
ENSOART00000005514	novel_mir70	-28.2	0.786171	-26.72	157
ENSOART00000006831	novel_mir70	-26.5	0.719966	-25.04	156
ENSOART00000002910	novel_mir70	-30.2	0.742227	-49.56	317
ENSOART00000011280	novel_mir70	-30.6	0.749765	-73.7	440
ENSOART00000000337	novel_mir70	-29.5	0.342297	-49.86	307
ENSOART00000013329	novel_mir70	-30.5	0.55796	-66.99	447
ENSOART00000008513	novel_mir70	-27.6	0.609381	-31.12	170
ENSOART00000016079	novel_mir70	-29	0.790907	-75.04	449
ENSOART00000007055	novel_mir70	-29.6	0.605592	-30.44	167
ENSOART00000019755	novel_mir70	-28.2	0.468915	-26.43	150
ENSOART00000010762	novel_mir70	-25.7	0.68315	-52.87	322
ENSOART00000003545	novel_mir70	-27.3	0.725339	-50.09	305
ENSOART00000010167	novel_mir70	-29.2	0.359561	-25.83	152
ENSOART00000014753	novel_mir70	-27.2	0.78353	-29.91	157
ENSOART00000017537	novel_mir70	-27.4	0.796486	-27.07	152
ENSOART00000004043	novel_mir70	-25.6	0.68009	-25.15	143
ENSOART00000019513	novel_mir70	-30.4	0.613872	-27.13	156
ENSOART00000017576	novel_mir70	-27.7	0.264963	-30.6	162
ENSOART00000000789	novel_mir70	-30	0.684766	-48.68	297
ENSOART00000017144	novel_mir70	-26.9	0.794659	-25.34	157
ENSOART00000022673	novel_mir70	-29.2	0.436231	-27.17	156
ENSOART00000007188	novel_mir70	-28.1	0.446076	-51.05	299
ENSOART00000012713	novel_mir70	-26.1	0.731476	-25.32	164
ENSOART00000019796	novel_mir70	-28.3	0.562072	-26.44	164
ENSOART00000011482	novel_mir70	-28.4	0.633446	-51.51	304
ENSOART00000005523	novel_mir70	-30.5	0.185805	-29.36	166
ENSOART00000005000	novel_mir70	-29.4	0.284958	-43.54	305
ENSOART00000000949	novel_mir70	-29.7	0.255827	-26.37	170
ENSOART00000017920	novel_mir70	-33.4	0.038191	-28.7	160
ENSOART00000007475	novel_mir70	-29.1	0.648678	-71.58	462
ENSOART00000012155	novel_mir70	-36.2	0.063938	-61.29	312
ENSOART00000018828	novel_mir70	-30.1	0.301261	-27.08	160
ENSOART00000021067	novel_mir70	-27.6	0.365043	-35.55	172
ENSOART00000009984	novel_mir70	-26	0.726065	-25.32	159
ENSOART00000001711	novel_mir70	-28.5	0.799964	-96.92	619
ENSOART00000014452	novel_mir70	-32.5	0.455883	-29.18	149
ENSOART00000020810	novel_mir70	-29.6	0.779495	-95.61	579
ENSOART00000018726	novel_mir70	-30.4	0.158971	-27.82	156
ENSOART00000016606	novel_mir70	-29.8	0.328382	-28.65	164
ENSOART00000000478	novel_mir70	-25.6	0.750943	-66.19	447
ENSOART00000009123	novel_mir70	-29.7	0.749585	-67.68	460
ENSOART00000005772	novel_mir70	-32.2	0.087199	-29.26	157
ENSOART00000011342	novel_mir70	-28.5	0.656254	-101.08	625
ENSOART00000006378	novel_mir70	-26.2	0.649692	-26.23	155
ENSOART00000003242	novel_mir70	-28.2	0.781491	-31.04	165
ENSOART00000015415	novel_mir70	-29.6	0.148138	-53.47	313
ENSOART00000010821	novel_mir70	-26.5	0.660809	-40.62	291
ENSOART00000008606	novel_mir70	-29.4	0.733703	-51.51	305
ENSOART00000018852	novel_mir70	-28.1	0.541597	-30.39	164
ENSOART00000012307	novel_mir70	-30.3	0.697766	-27.69	154
ENSOART00000003987	novel_mir70	-30.6	0.754415	-54.86	313
ENSOART00000003102	novel_mir70	-27.5	0.792332	-26.75	161
ENSOART00000016884	novel_mir70	-35.5	0.043222	-42.39	293
ENSOART00000015270	novel_mir70	-28.5	0.764779	-26.77	156
ENSOART00000012749	novel_mir70	-28.4	0.762247	-26.11	157
ENSOART00000021410	novel_mir70	-31.3	0.014127	-51.24	288
ENSOART00000013770	novel_mir70	-30.9	0.285059	-26.46	158
ENSOART00000021418	novel_mir70	-28	0.777544	-48.93	308
ENSOART00000019925	novel_mir70	-27.9	0.595235	-48.11	308
ENSOART00000016663	novel_mir70	-33	0.055487	-28.55	166
ENSOART00000022076	novel_mir70	-26.7	0.406254	-27.24	162
ENSOART00000017245	novel_mir70	-29.9	0.768679	-71.42	464
ENSOART00000007610	novel_mir70	-29.5	0.535262	-85.59	488
ENSOART00000006044	novel_mir70	-27.9	0.79976	-26.01	151
ENSOART00000005965	novel_mir70	-30.9	0.392233	-28.03	164
ENSOART00000013709	novel_mir70	-31.9	0.055225	-28.55	164
ENSOART00000010895	novel_mir70	-27.8	0.744006	-25.91	155
ENSOART00000016712	novel_mir70	-29	0.701413	-48.82	305
ENSOART00000014793	novel_mir70	-26.1	0.74681	-48.8	305
ENSOART00000000260	novel_mir70	-29.4	0.510862	-67.26	439
ENSOART00000004592	novel_mir70	-29.9	0.279612	-48.08	320
ENSOART00000002096	novel_mir70	-28.4	0.737144	-111.76	635
ENSOART00000004259	novel_mir70	-28.3	0.657878	-52.81	316
ENSOART00000004082	novel_mir70	-28.5	0.409975	-41.97	298
ENSOART00000017889	novel_mir70	-32.7	0.050485	-29.27	158
ENSOART00000010448	novel_mir70	-28.7	0.227079	-29.07	161
ENSOART00000016470	novel_mir70	-31.7	0.245736	-58.23	302
ENSOART00000021225	novel_mir70	-28.3	0.564657	-64.08	451
ENSOART00000016209	novel_mir70	-30.4	0.415809	-49.11	301
ENSOART00000020973	novel_mir70	-33.4	0.01051	-56.26	326
ENSOART00000011395	novel_mir70	-28.3	0.775697	-154.64	919
ENSOART00000010975	novel_mir70	-27.8	0.694158	-27.76	165
ENSOART00000009473	novel_mir70	-31.1	0.092144	-27.75	156
ENSOART00000018641	novel_mir70	-29.2	0.789238	-49.23	306
ENSOART00000011075	novel_mir70	-26.7	0.634449	-32.35	180
ENSOART00000014810	novel_mir70	-29.5	0.601689	-48.91	298
ENSOART00000008958	novel_mir70	-28.6	0.544391	-28.63	157
ENSOART00000004130	novel_mir70	-26.7	0.648961	-69.09	462
ENSOART00000009682	novel_mir70	-31.4	0.15792	-27.39	158
ENSOART00000004231	novel_mir70	-28.7	0.697581	-51.17	312
ENSOART00000008484	novel_mir70	-30.1	0.62131	-27.17	153
ENSOART00000005204	novel_mir70	-28.7	0.455216	-26.61	171
ENSOART00000018810	novel_mir70	-28.2	0.78909	-52.09	311
ENSOART00000007591	novel_mir70	-36.6	0.053362	-31.64	169
ENSOART00000010874	novel_mir70	-28	0.439881	-45.15	310
ENSOART00000004077	novel_mir70	-36.5	0.024922	-32.18	169
ENSOART00000016618	novel_mir70	-28.6	0.536578	-61.44	312
ENSOART00000013635	novel_mir70	-27.5	0.675486	-51.26	319
ENSOART00000006052	novel_mir70	-26.1	0.773546	-42.61	304
ENSOART00000010858	novel_mir70	-25.2	0.635952	-26.87	149
ENSOART00000007320	novel_mir70	-29.5	0.778954	-151.86	913
ENSOART00000008899	novel_mir70	-28.1	0.09575	-47.03	303
ENSOART00000021899	novel_mir70	-28.7	0.645346	-54.55	300
ENSOART00000022362	novel_mir70	-28.5	0.791	-31.17	161
ENSOART00000014473	novel_mir70	-28.9	0.741023	-159.95	950
ENSOART00000012969	novel_mir70	-29	0.784482	-54.46	324
ENSOART00000016060	novel_mir70	-29	0.789948	-99.53	621
ENSOART00000003638	novel_mir70	-28.1	0.369574	-44.95	315
ENSOART00000014917	novel_mir70	-30.1	0.146547	-47.33	302
ENSOART00000009943	novel_mir70	-29	0.797479	-67.96	454
ENSOART00000008615	novel_mir70	-28.9	0.59182	-116.63	751
ENSOART00000012706	novel_mir70	-29.2	0.712856	-76.46	477
ENSOART00000011690	novel_mir70	-26.8	0.723805	-26.28	149
ENSOART00000018238	novel_mir70	-28.6	0.64537	-77.58	456
ENSOART00000011403	novel_mir70	-28.8	0.601663	-26.35	150
ENSOART00000002537	novel_mir70	-27.3	0.750935	-47.3	312
ENSOART00000017414	novel_mir70	-30	0.621802	-79.3	459
ENSOART00000006197	novel_mir70	-27.5	0.526404	-27.23	165
ENSOART00000011139	novel_mir70	-33.4	0.132072	-42.57	297
ENSOART00000000334	novel_mir70	-31	0.773553	-182.91	1086
ENSOART00000022901	novel_mir70	-30.7	0.726595	-25.07	144
ENSOART00000020261	novel_mir70	-29	0.692183	-45.6	298
ENSOART00000007041	novel_mir70	-29.1	0.743363	-51.41	313
ENSOART00000004924	novel_mir70	-27.3	0.761953	-25.58	159
ENSOART00000001202	novel_mir70	-29.8	0.632768	-71.15	450
ENSOART00000015351	novel_mir70	-27.3	0.737635	-48.2	300
ENSOART00000022031	novel_mir70	-26.2	0.792064	-25.86	159
ENSOART00000001048	novel_mir70	-28.4	0.715166	-52.63	319
ENSOART00000019416	novel_mir70	-32.3	0.217852	-46.87	314
ENSOART00000015417	novel_mir70	-28.8	0.793775	-117.33	788
ENSOART00000012859	novel_mir70	-26.6	0.70046	-55.4	306
ENSOART00000002114	novel_mir70	-27.4	0.794105	-77.09	450
ENSOART00000013030	novel_mir70	-28.4	0.786681	-25.07	155
ENSOART00000010281	novel_mir70	-25.5	0.790439	-29.23	153
ENSOART00000002812	novel_mir70	-29.6	0.790729	-101.31	621
ENSOART00000019879	novel_mir70	-30.6	0.786555	-51.43	308
ENSOART00000018505	novel_mir70	-29.9	0.631572	-72.48	472
ENSOART00000015168	novel_mir70	-29.6	0.776785	-119.9	742
ENSOART00000011273	novel_mir70	-29.1	0.794016	-87.91	503
ENSOART00000022468	novel_mir70	-31.1	0.114275	-28.48	156
ENSOART00000012229	novel_mir70	-26.4	0.719859	-29.96	161
ENSOART00000005723	novel_mir70	-28.3	0.777178	-50.68	297
ENSOART00000015175	novel_mir70	-27.9	0.578477	-30.98	160
ENSOART00000021790	novel_mir70	-31.6	0.387696	-29.32	163
ENSOART00000004055	novel_mir70	-31.6	0.315183	-50.85	302
ENSOART00000013758	novel_mir70	-26.6	0.634093	-26.67	154
ENSOART00000008238	novel_mir70	-30	0.243434	-45.53	298
ENSOART00000017818	novel_mir70	-31.8	0.234284	-25.12	152
ENSOART00000020740	novel_mir70	-28.5	0.790222	-44.33	292
ENSOART00000003394	novel_mir70	-26.2	0.735321	-34.69	173
ENSOART00000012383	novel_mir70	-27.6	0.403167	-27.59	163
ENSOART00000018945	novel_mir70	-31.4	0.726515	-77.73	480
ENSOART00000001333	novel_mir70	-29.4	0.469018	-50.7	314
ENSOART00000012625	novel_mir70	-28	0.47965	-27.79	157
ENSOART00000002090	novel_mir70	-26.3	0.569685	-25.3	153
ENSOART00000014722	novel_mir70	-29.9	0.391794	-28.18	160
ENSOART00000007443	novel_mir70	-33.4	0.157597	-28.43	155
ENSOART00000016614	novel_mir70	-30.2	0.174197	-25.8	164
ENSOART00000000093	novel_mir70	-29.2	0.741745	-69.56	446
ENSOART00000004285	novel_mir70	-28.8	0.62352	-80.71	485
ENSOART00000020219	novel_mir70	-27.4	0.79487	-25.44	160
ENSOART00000013896	novel_mir70	-30.6	0.536462	-49.75	312
ENSOART00000022276	novel_mir70	-30.4	0.78131	-197.32	1225
ENSOART00000006225	novel_mir70	-29.6	0.177794	-25.75	160
ENSOART00000017802	novel_mir70	-29.9	0.704637	-27.77	159
ENSOART00000021651	novel_mir70	-26.6	0.451056	-41.86	296
ENSOART00000004715	novel_mir70	-31.3	0.59076	-25.69	155
ENSOART00000009246	novel_mir70	-29.2	0.704918	-86.46	492
ENSOART00000005137	novel_mir70	-28.9	0.649589	-27.34	148
ENSOART00000014684	novel_mir70	-28.8	0.700454	-53.89	308
ENSOART00000004940	novel_mir70	-34	0.056628	-31.47	166
ENSOART00000007914	novel_mir70	-28.6	0.747821	-53.92	295
ENSOART00000013829	novel_mir70	-29.4	0.252147	-28.68	150
ENSOART00000013204	novel_mir70	-28.7	0.712727	-27.06	161
ENSOART00000021367	novel_mir70	-27.5	0.59243	-42.69	283
ENSOART00000009501	novel_mir70	-26.8	0.681445	-26.15	153
ENSOART00000002022	novel_mir70	-28.1	0.524098	-26.08	156
ENSOART00000017368	novel_mir70	-25.8	0.759727	-28.87	164
ENSOART00000003667	novel_mir70	-29.1	0.763487	-99.85	606
ENSOART00000021807	novel_mir70	-26.6	0.796048	-25.79	159
ENSOART00000008492	novel_mir70	-25.9	0.65088	-60.17	319
ENSOART00000022386	novel_mir70	-25.5	0.774226	-27.11	155
ENSOART00000002305	novel_mir70	-29.7	0.228141	-26.37	170
ENSOART00000001838	novel_mir70	-26.7	0.593562	-40.56	297
ENSOART00000004997	novel_mir70	-29.4	0.293927	-43.54	305
ENSOART00000003671	novel_mir70	-30.5	0.658897	-30.88	160
ENSOART00000008546	novel_mir70	-27.1	0.769331	-31.89	168
ENSOART00000003527	novel_mir70	-29.7	0.535124	-63.93	448
ENSOART00000020220	novel_mir70	-27.4	0.71445	-25.44	160
ENSOART00000010405	novel_mir70	-29.9	0.667722	-101.85	609
ENSOART00000020896	novel_mir70	-30	0.286079	-26.91	152
ENSOART00000009116	novel_mir70	-36.4	0.046105	-35.36	175
ENSOART00000008110	novel_mir70	-28.6	0.383438	-34.39	168
ENSOART00000006739	novel_mir70	-28.5	0.776732	-25.96	147
ENSOART00000021440	novel_mir70	-29.7	0.578059	-51.69	318
ENSOART00000002135	novel_mir70	-28.6	0.612058	-29.5	158
ENSOART00000022249	novel_mir70	-34.2	0.354255	-26.9	154
ENSOART00000014716	novel_mir70	-31.1	0.289574	-26.54	155
ENSOART00000003390	novel_mir70	-28.2	0.733353	-81.57	467
ENSOART00000022098	novel_mir70	-25.7	0.795427	-27.16	154
ENSOART00000021972	novel_mir70	-30.5	0.381882	-50.66	314
ENSOART00000003237	novel_mir70	-35.4	0.078941	-55.05	307
ENSOART00000010875	novel_mir70	-25.7	0.741344	-27.86	163
ENSOART00000010854	novel_mir70	-27.9	0.679509	-43.4	294
ENSOART00000014757	novel_mir70	-30.8	0.744695	-148.73	912
ENSOART00000021537	novel_mir70	-33.3	0.07429	-25.29	148
ENSOART00000021071	novel_mir70	-26	0.752513	-43.46	296
ENSOART00000015122	novel_mir70	-32.6	0.233663	-26.93	147
ENSOART00000013108	novel_mir70	-28.1	0.768505	-27.04	166
ENSOART00000021404	novel_mir70	-26.7	0.794362	-30.97	170
ENSOART00000013855	novel_mir70	-28.7	0.766734	-45.56	300
ENSOART00000000939	novel_mir70	-27.2	0.52209	-26.81	155
ENSOART00000001314	novel_mir70	-25.5	0.77348	-44.07	296
ENSOART00000007304	novel_mir70	-32.9	0.038305	-30.43	176
ENSOART00000018109	novel_mir70	-33.7	0.311926	-53.11	321
ENSOART00000012797	novel_mir70	-29.7	0.738451	-31.85	166
ENSOART00000005970	novel_mir70	-33.1	0.284547	-75.96	464
ENSOART00000008521	novel_mir70	-28.1	0.640847	-30.39	166
ENSOART00000018820	novel_mir70	-26.6	0.699211	-26.78	164
ENSOART00000003379	novel_mir70	-26.3	0.692912	-43.46	293
ENSOART00000015562	novel_mir70	-27.5	0.589452	-26.2	160
ENSOART00000014502	novel_mir70	-32.9	0.047692	-25.23	151
ENSOART00000012029	novel_mir70	-26.8	0.581051	-27.21	156
ENSOART00000015225	novel_mir70	-29.5	0.274368	-47.46	301
ENSOART00000015129	novel_mir70	-29.5	0.599049	-47.8	297
ENSOART00000019493	novel_mir70	-27.3	0.72878	-26.9	158
ENSOART00000011888	novel_mir70	-28.3	0.620881	-26.31	156
ENSOART00000020096	novel_mir70	-28.1	0.749275	-71.43	466
ENSOART00000010303	novel_mir70	-31.7	0.017305	-28.47	152
ENSOART00000003020	novel_mir70	-28.8	0.788609	-26.51	154
ENSOART00000009448	novel_mir70	-25.7	0.724469	-26.1	150
ENSOART00000006928	novel_mir70	-30.4	0.666417	-53.58	307
ENSOART00000015208	novel_mir70	-27.9	0.73579	-25.37	155
ENSOART00000003699	novel_mir70	-29.5	0.434107	-47.17	301
ENSOART00000018423	novel_mir70	-30.3	0.32294	-33.29	170
ENSOART00000012941	novel_mir70	-30.1	0.605399	-74.12	455
ENSOART00000007953	novel_mir70	-26.9	0.792011	-74.02	451
ENSOART00000016367	novel_mir70	-31	0.771304	-78.45	487
ENSOART00000013632	novel_mir70	-28.2	0.799538	-28.85	169
ENSOART00000002229	novel_mir70	-26.9	0.759652	-50.17	318
ENSOART00000007597	novel_mir70	-28.3	0.371982	-29.15	160
ENSOART00000022356	novel_mir70	-28.4	0.723065	-28.27	162
ENSOART00000014551	novel_mir70	-26.1	0.782488	-27.28	155
ENSOART00000000620	novel_mir70	-30.1	0.764071	-53.01	310
ENSOART00000005136	novel_mir70	-28.9	0.653401	-27.34	148
ENSOART00000015134	novel_mir70	-29.1	0.662233	-50.55	317
ENSOART00000011724	novel_mir70	-25.6	0.786658	-67.27	462
ENSOART00000005896	novel_mir70	-28.5	0.641576	-49.15	298
ENSOART00000000867	novel_mir70	-28.4	0.611228	-27.16	158
ENSOART00000011456	novel_mir70	-37.2	0.018282	-58.82	307
ENSOART00000000917	novel_mir70	-32.2	0.338337	-95.99	601
ENSOART00000014655	novel_mir70	-28.1	0.792474	-27.86	165
ENSOART00000009103	novel_mir70	-27.8	0.674616	-46.56	312
ENSOART00000009786	novel_mir70	-29.3	0.686956	-41.47	285
ENSOART00000017469	novel_mir70	-30.8	0.621804	-26.33	144
ENSOART00000010589	novel_mir70	-28.4	0.611228	-30.79	162
ENSOART00000009618	novel_mir70	-27.6	0.596686	-44.24	305
ENSOART00000013831	novel_mir70	-27.7	0.788962	-80.31	458
ENSOART00000009859	novel_mir70	-29.9	0.372168	-25.07	160
ENSOART00000004521	novel_mir70	-31.1	0.177195	-25.82	149
ENSOART00000011987	novel_mir70	-29.8	0.571126	-52.62	298
ENSOART00000020009	novel_mir70	-34.2	0.114275	-54.9	302
ENSOART00000011878	novel_mir70	-28.3	0.723102	-57.45	320
ENSOART00000020811	novel_mir70	-27.6	0.796255	-71.59	434
ENSOART00000010314	novel_mir70	-28.2	0.767884	-41.88	307
ENSOART00000009491	novel_mir70	-29	0.521788	-27.86	162
ENSOART00000003041	novel_mir70	-27.8	0.475873	-25.94	160
ENSOART00000022684	novel_mir70	-26	0.745834	-44.91	297
ENSOART00000004760	novel_mir70	-27.3	0.733249	-30.35	164
ENSOART00000006103	novel_mir70	-28.2	0.601152	-53.58	308
ENSOART00000004613	novel_mir70	-27.4	0.7253	-48.46	305
ENSOART00000016689	novel_mir70	-26	0.253337	-26.62	152
ENSOART00000017053	novel_mir70	-28.5	0.489463	-26.06	163
ENSOART00000010688	novel_mir70	-31.8	0.242009	-27.86	168
ENSOART00000002372	novel_mir70	-29.9	0.779539	-74.16	462
ENSOART00000006106	novel_mir70	-28.5	0.136352	-27.58	147
ENSOART00000018854	novel_mir70	-26.8	0.735016	-27.22	162
ENSOART00000021245	novel_mir70	-26.1	0.476434	-47.54	312
ENSOART00000004158	novel_mir70	-28.8	0.62538	-69.24	441
ENSOART00000004085	novel_mir70	-31.3	0.167474	-55.35	317
ENSOART00000013801	novel_mir70	-29.3	0.572786	-25.95	152
ENSOART00000012245	novel_mir70	-25.2	0.78009	-33.23	168
ENSOART00000021048	novel_mir70	-26.6	0.606948	-25.17	167
ENSOART00000018118	novel_mir70	-31.3	0.536573	-46.56	297
ENSOART00000010970	novel_mir70	-32.4	0.370498	-78.2	457
ENSOART00000011680	novel_mir70	-27.6	0.303869	-58.45	315
ENSOART00000004156	novel_mir70	-26.6	0.766325	-25.15	143
ENSOART00000008986	novel_mir70	-30.2	0.075641	-28.65	152
ENSOART00000013761	novel_mir70	-28.8	0.762603	-26.28	163
ENSOART00000001750	novel_mir70	-30.6	0.670763	-27.13	160
ENSOART00000019285	novel_mir70	-27.1	0.747449	-51.16	303
ENSOART00000004291	novel_mir70	-28.7	0.184527	-25.28	147
ENSOART00000009640	novel_mir70	-29.5	0.309673	-28.87	155
ENSOART00000014613	novel_mir70	-30.2	0.50477	-51.8	315
ENSOART00000021644	novel_mir70	-28.8	0.613733	-91.73	593
ENSOART00000022228	novel_mir70	-30.3	0.255775	-27.76	156
ENSOART00000017311	novel_mir70	-28.7	0.56254	-28.67	166
ENSOART00000010637	novel_mir70	-29.6	0.663313	-75.31	472
ENSOART00000002269	novel_mir70	-30.9	0.331704	-44.07	295
ENSOART00000003720	novel_mir70	-29.1	0.622907	-57.87	313
ENSOART00000005591	novel_mir70	-29.3	0.44961	-52.82	315
ENSOART00000003686	novel_mir70	-29.1	0.45585	-25.98	152
ENSOART00000004061	novel_mir70	-29.1	0.677545	-25.23	155
ENSOART00000018086	novel_mir70	-27.9	0.556376	-47.94	321
ENSOART00000015637	novel_mir70	-30.1	0.673959	-25.68	159
ENSOART00000002782	novel_mir70	-30.7	0.463205	-27.9	151
ENSOART00000016949	novel_mir70	-30.9	0.242157	-25.34	150
ENSOART00000009062	novel_mir70	-27.2	0.672357	-27.43	165
ENSOART00000005534	novel_mir70	-29.4	0.294422	-54.18	314
ENSOART00000017586	novel_mir70	-29.7	0.500549	-47.47	299
ENSOART00000009727	novel_mir70	-30.4	0.444156	-117.46	771
ENSOART00000006422	novel_mir70	-29.2	0.743976	-26	154
ENSOART00000011654	novel_mir70	-31.1	0.442271	-51.44	305
ENSOART00000004663	novel_mir70	-27	0.795044	-401.42	2727
ENSOART00000010771	novel_mir70	-31.1	0.258442	-71.16	454
ENSOART00000010344	novel_mir70	-29.5	0.673708	-71.51	462
ENSOART00000013042	novel_mir70	-28.2	0.725273	-43.67	292
ENSOART00000021816	novel_mir70	-27.7	0.384691	-27.4	152
ENSOART00000005955	novel_mir70	-29.2	0.495939	-48.95	313
ENSOART00000011535	novel_mir70	-28.9	0.783862	-71.56	464
ENSOART00000003455	novel_mir70	-33.4	0.002544	-30.14	162
ENSOART00000003695	novel_mir70	-36	0.005333	-32.6	175
ENSOART00000009716	novel_mir70	-29	0.601322	-77.62	470
ENSOART00000003611	novel_mir70	-25.5	0.784394	-53.35	302
ENSOART00000006568	novel_mir70	-29.4	0.165641	-45.17	293
ENSOART00000000950	novel_mir70	-30	0.255364	-52.06	312
ENSOART00000000833	novel_mir70	-26.7	0.770114	-52.8	328
ENSOART00000003288	novel_mir70	-28.5	0.541038	-51.67	328
ENSOART00000009234	novel_mir70	-28.8	0.410788	-29.91	168
ENSOART00000001118	novel_mir70	-28.9	0.781298	-45.6	293
ENSOART00000006035	novel_mir70	-36.2	0.108392	-30.57	163
ENSOART00000022357	novel_mir70	-28.4	0.722546	-28.27	162
ENSOART00000004744	novel_mir70	-30.8	0.548392	-50.72	291
ENSOART00000009681	novel_mir70	-28.7	0.745177	-45.62	289
ENSOART00000003351	novel_mir70	-27.5	0.664876	-51.8	300
ENSOART00000003308	novel_mir70	-27.8	0.44919	-27.05	159
ENSOART00000017984	novel_mir70	-30.7	0.247943	-28.65	153
ENSOART00000020381	novel_mir70	-29	0.725321	-72.17	442
ENSOART00000011237	novel_mir70	-27.3	0.724227	-27.25	156
ENSOART00000009138	novel_mir70	-27.7	0.640683	-25.06	150
ENSOART00000003175	novel_mir70	-26.9	0.385873	-52.02	316
ENSOART00000014412	novel_mir70	-30.2	0.148239	-25.19	157
ENSOART00000001468	novel_mir70	-28.1	0.720551	-53.93	321
ENSOART00000020380	novel_mir70	-29	0.723869	-72.17	442
ENSOART00000008705	novel_mir70	-26.6	0.765851	-55.65	313
ENSOART00000003376	novel_mir70	-27.2	0.728084	-43.75	316
ENSOART00000018927	novel_mir70	-27.1	0.77156	-26.92	159
ENSOART00000002878	novel_mir70	-30.5	0.504992	-48.3	301
ENSOART00000016532	novel_mir70	-33.7	0.216313	-43.04	300
ENSOART00000006915	novel_mir70	-28.9	0.757867	-28.29	162
ENSOART00000007709	novel_mir70	-26.1	0.700019	-58.76	337
ENSOART00000022087	novel_mir70	-26.7	0.616424	-27.4	161
ENSOART00000018955	novel_mir70	-25.5	0.58447	-27.54	157
ENSOART00000014934	novel_mir70	-27.3	0.736711	-46.13	290
ENSOART00000020663	novel_mir70	-36.2	0.245418	-128.58	787
ENSOART00000004392	novel_mir70	-27.5	0.701653	-46.25	299
ENSOART00000021417	novel_mir70	-31.6	0.291622	-44.13	295
ENSOART00000012352	novel_mir70	-28.4	0.701132	-50.46	313
ENSOART00000008995	novel_mir70	-25.9	0.648543	-33.97	169
ENSOART00000000449	novel_mir70	-29.8	0.501449	-50.73	301
ENSOART00000009034	novel_mir70	-27.9	0.696021	-47.32	304
ENSOART00000019758	novel_mir70	-25.9	0.699714	-27.56	156
ENSOART00000010886	novel_mir70	-31	0.251853	-30.28	169
ENSOART00000005184	novel_mir70	-35.3	0.141433	-69.56	467
ENSOART00000005640	novel_mir70	-36.7	0.166692	-44.62	295
ENSOART00000011063	novel_mir70	-30.7	0.116602	-27.12	154
ENSOART00000003618	novel_mir70	-25.7	0.795631	-25.6	141
ENSOART00000011865	novel_mir70	-33.8	0.032826	-28.07	162
ENSOART00000001776	novel_mir70	-28.2	0.40878	-46.13	313
ENSOART00000018350	novel_mir70	-26.5	0.672511	-37.38	173
ENSOART00000018066	novel_mir70	-26.8	0.775067	-25.35	156
ENSOART00000002407	novel_mir70	-30.5	0.346521	-103.13	622
ENSOART00000008630	novel_mir70	-25.5	0.668254	-26.48	145
ENSOART00000008345	novel_mir70	-30.3	0.619336	-44.39	292
ENSOART00000009488	novel_mir70	-28.3	0.543956	-78.65	471
ENSOART00000012895	novel_mir70	-27.9	0.772244	-76.55	462
ENSOART00000015739	novel_mir70	-28.9	0.712216	-25.97	149
ENSOART00000022113	novel_mir70	-30.1	0.300146	-51.59	312
ENSOART00000013174	novel_mir70	-27.9	0.763632	-25.76	173
ENSOART00000014545	novel_mir70	-30.7	0.452086	-26.74	149
ENSOART00000013061	novel_mir70	-29.1	0.511273	-25.12	150
ENSOART00000020781	novel_mir70	-26.9	0.776615	-49.98	307
ENSOART00000009893	novel_mir70	-27.9	0.509829	-45.71	293
ENSOART00000012799	novel_mir70	-29.2	0.324724	-28.54	148
ENSOART00000001056	novel_mir70	-29.7	0.326952	-26.08	159
ENSOART00000016038	novel_mir70	-29.2	0.79291	-26.63	154
ENSOART00000011866	novel_mir70	-27.9	0.39781	-25.42	156
ENSOART00000022253	novel_mir70	-28	0.738683	-42.52	298
ENSOART00000001990	novel_mir70	-31	0.564117	-86.71	595
ENSOART00000005918	novel_mir70	-27	0.771006	-27.67	160
ENSOART00000014896	novel_mir70	-28.8	0.398714	-25.61	157
ENSOART00000009285	novel_mir70	-26.6	0.75096	-48.31	320
ENSOART00000000787	novel_mir70	-32	0.037469	-29.01	165
ENSOART00000019837	novel_mir70	-27.8	0.700496	-25.44	161
ENSOART00000022402	novel_mir70	-26.6	0.605829	-26	148
ENSOART00000015085	novel_mir70	-30.1	0.056461	-28.61	157
ENSOART00000007498	novel_mir70	-29.5	0.289377	-49.34	313
ENSOART00000005082	novel_mir70	-30.4	0.49069	-50.8	292
ENSOART00000000997	novel_mir70	-32.7	0.268719	-27.97	158
ENSOART00000004571	novel_mir70	-28.9	0.570572	-25.64	158
ENSOART00000020506	novel_mir70	-28.3	0.719741	-77.27	461
ENSOART00000002378	novel_mir70	-29.9	0.647855	-29.17	164
ENSOART00000019468	novel_mir70	-28.6	0.499241	-68.83	448
ENSOART00000000516	novel_mir70	-28	0.624337	-28.56	169
ENSOART00000008266	novel_mir70	-31.4	0.341299	-29.24	165
ENSOART00000022936	novel_mir70	-30.7	0.516707	-26.5	142
ENSOART00000018149	novel_mir70	-31.6	0.58624	-81.05	440
ENSOART00000020287	novel_mir70	-26	0.542988	-26.32	163
ENSOART00000006364	novel_mir70	-27.6	0.732486	-26.72	160
ENSOART00000009633	novel_mir70	-31.2	0.7414	-120.21	757
ENSOART00000000757	novel_mir70	-28.5	0.524276	-52.27	315
ENSOART00000001774	novel_mir70	-28.7	0.783436	-46.28	291
ENSOART00000015749	novel_mir70	-27.5	0.767769	-71.29	447
ENSOART00000001828	novel_mir70	-28.4	0.675619	-76.09	458
ENSOART00000005272	novel_mir70	-29.1	0.750455	-80.68	483
ENSOART00000005430	novel_mir70	-31	0.413037	-54.22	324
ENSOART00000002758	novel_mir70	-31.4	0.322112	-32.51	165
ENSOART00000010128	novel_mir70	-30	0.082223	-30.37	167
ENSOART00000007321	novel_mir70	-27.4	0.621431	-100.38	617
ENSOART00000016858	novel_mir70	-28.8	0.778491	-29.69	156
ENSOART00000017407	novel_mir70	-28.8	0.699261	-26.17	155
ENSOART00000018433	novel_mir70	-30	0.359058	-27.77	154
ENSOART00000017761	novel_mir70	-25.7	0.798059	-44.32	295
ENSOART00000001024	novel_mir70	-28.9	0.690162	-53.23	298
ENSOART00000001392	novel_mir70	-26	0.761333	-29.07	170
ENSOART00000011182	novel_mir70	-35.9	0.077808	-68.58	456
ENSOART00000013692	novel_mir70	-28.2	0.591133	-25.95	154
ENSOART00000011131	novel_mir70	-29.2	0.690899	-45.98	297
ENSOART00000020921	novel_mir70	-28.9	0.701692	-51.71	322
ENSOART00000015951	novel_mir70	-27	0.698525	-100.42	616
ENSOART00000011874	novel_mir70	-28.9	0.516207	-29.34	167
ENSOART00000006082	novel_mir70	-27.2	0.691965	-25.02	161
ENSOART00000008812	novel_mir70	-28.6	0.622418	-44.88	299
ENSOART00000008417	novel_mir70	-28.7	0.444186	-25.73	165
ENSOART00000022032	novel_mir70	-26.4	0.786277	-25.86	159
ENSOART00000012852	novel_mir70	-28.6	0.330072	-28.87	166
ENSOART00000008048	novel_mir70	-29.3	0.53851	-25.46	151
ENSOART00000008967	novel_mir70	-26.7	0.644914	-45.28	299
ENSOART00000008002	novel_mir70	-31	0.773922	-25.34	160
ENSOART00000003658	novel_mir70	-28.4	0.482449	-26.44	157
ENSOART00000013193	novel_mir70	-26.1	0.675709	-29.45	171
ENSOART00000017878	novel_mir70	-28.8	0.368734	-31.54	157
ENSOART00000006626	novel_mir70	-28.7	0.782122	-53.17	307
ENSOART00000017587	novel_mir70	-31.9	0.158207	-29.53	160
ENSOART00000010667	novel_mir70	-29.1	0.734405	-26.47	168
ENSOART00000012317	novel_mir70	-26.4	0.785807	-28.05	159
ENSOART00000022933	novel_mir70	-31.7	0.112578	-67.75	450
ENSOART00000002264	novel_mir70	-27.4	0.643853	-51.48	306
ENSOART00000015391	novel_mir70	-33.4	0.089595	-28.43	163
ENSOART00000008623	novel_mir70	-26.1	0.724731	-48.77	299
ENSOART00000004150	novel_mir70	-27.6	0.717775	-25.55	154
ENSOART00000014210	novel_mir70	-27.7	0.707952	-49.04	307
ENSOART00000013412	novel_mir70	-27.8	0.613405	-25.02	155
ENSOART00000007390	novel_mir70	-26.1	0.77788	-56.31	312
ENSOART00000006105	novel_mir70	-30.8	0.319494	-45.82	308
ENSOART00000005257	novel_mir70	-31.3	0.211268	-27.81	158
ENSOART00000012301	novel_mir70	-26.7	0.730765	-47.16	302
ENSOART00000000336	novel_mir70	-31.5	0.710561	-51.55	303
ENSOART00000022728	novel_mir70	-27.5	0.642295	-52.01	302
ENSOART00000020513	novel_mir70	-26.9	0.76192	-68.01	446
ENSOART00000003540	novel_mir70	-28.4	0.7877	-27	163
ENSOART00000006353	novel_mir70	-26.3	0.729268	-25.96	152
ENSOART00000009587	novel_mir70	-28.5	0.471421	-26.76	153
ENSOART00000019544	novel_mir70	-30.6	0.610059	-159.66	922
ENSOART00000014893	novel_mir70	-31.6	0.454157	-116.78	752
ENSOART00000021955	novel_mir70	-32.7	0.12716	-51.86	299
ENSOART00000013317	novel_mir70	-28.4	0.797112	-25.35	149
ENSOART00000014314	novel_mir70	-26.1	0.69976	-25.76	150
ENSOART00000004394	novel_mir70	-25.5	0.740485	-69.64	445
ENSOART00000020797	novel_mir70	-28.7	0.799392	-52.5	311
ENSOART00000011274	novel_mir70	-25.6	0.739587	-68.82	452
ENSOART00000021613	novel_mir70	-27.5	0.753762	-93.12	618
ENSOART00000000471	novel_mir70	-32.1	0.268629	-58.9	318
ENSOART00000000823	novel_mir70	-37.7	0.000445	-29.62	156
ENSOART00000013707	novel_mir70	-28.7	0.238562	-29.8	151
ENSOART00000016207	novel_mir70	-29.2	0.790294	-28.02	147
ENSOART00000010519	novel_mir70	-30.7	0.417079	-49.66	303
ENSOART00000004327	novel_mir70	-29.9	0.332632	-27.02	161
ENSOART00000013081	novel_mir70	-26.3	0.695816	-27.56	150
ENSOART00000021717	novel_mir70	-30.2	0.677235	-42.08	289
ENSOART00000021484	novel_mir70	-30.3	0.260168	-26.49	157
ENSOART00000005404	novel_mir70	-26.2	0.716703	-25.11	165
ENSOART00000018805	novel_mir70	-27	0.679458	-29.85	159
[truncated: 1,405 more rows]
