# Supplementary material for: MiRNA-Seq reveals key MicroRNAs involved in fat metabolism of sheep liver
Source: Front Genet. 2023 Mar 9;14:985764. doi: 10.3389/fgene.2023.985764 (PMC10035661; doi:10.3389/fgene.2023.985764)
Supplement: Supplementary file 9 [file Table1.XLSX]

## Sheet: Sheet1
primer name	Sequence(5'-3')	Length
oar-miR-19b RT primer	GTCGTATCCAGTGCAGGGTCCGAGGTATTCGCACTGGATACGACTCAGTT	50nt
oar-miR-19b forward primer	CGTGTGCAAATCCATGCAA	67bp
novel_mir21 RT primer	GTCGTATCCAGTGCAGGGTCCGAGGTATTCGCACTGGATACGACGCATAG	50nt
novel_mir21 forward primer	GCGCGTTCCCTTTGTCATC	64bp
novel_mir70 RT primer	GTCGTATCCAGTGCAGGGTCCGAGGTATTCGCACTGGATACGACAGCCTA	50nt
novel_mir70 forward primer	GCGTCTCTGGGCCTGTGTCT	67bp
novel_mir58 RT primer	GTCGTATCCAGTGCAGGGTCCGAGGTATTCGCACTGGATACGACGATGGC	50nt
novel_mir58 forward primer	GCGCGAATCACTAGTTCCACT	66bp
oar-miR-29b RT primer	GTCGTATCCAGTGCAGGGTCCGAGGTATTCGCACTGGATACGACACACTG	50nt
oar-miR-29b forward primer	CGCGTAGCACCATTTGAAAT	66bp
novel_mir64 RT primer	GTCGTATCCAGTGCAGGGTCCGAGGTATTCGCACTGGATACGACGCAATC	50nt
novel_mir64 forward primer	CGCGAGGCAGTGTAGTTAGCT	67bp
oar-miR-432 RT primer	GTCGTATCCAGTGCAGGGTCCGAGGTATTCGCACTGGATACGACCCACCC	50nt
oar-miR-432 forward primer	CGCGTCTTGGAGTAGGTCATT	67bp
U6 forward primer	AGGCTCTGAAAGACCGAGTG	112bp
U6 reverse primer	GTGACCTCGAGCCCAACAAA
SIRT1forward primer	TGACGAAGATGATAGAGCCTCG	220bp
SIRT1 reverse primer	TTTTTTTCCTTTTTGGTGGTTC
β-actin forward primer	CCCTTCCTCTGACTAAAGGAGC	140bp
β-actin reverse primer	AGAGTCCATGACAATGCCAGTG
forward primers for psiCHECK2-SIRT1-3′UTR-WT	aattctaggcgatcgctcgagATCCAGCTAGGACCATTACT	1000bp
reverse primers for psiCHECK2-SIRT1-3′UTR-WT	attttattgcggccagcggccgcTCAAAGAGACCCGAAGGCAG
forward primers for psiCHECK2-SIRT1-3′UTR-MT	gccatttccttAGAAGAAgtatcttcctgacccaggaatcaaacct	1000bp
reverse primers for psiCHECK2-SIRT1-3′UTR-MT	gggtcaggaagatacTTCTTCTaaggaaatggcaatccactccagc
forward peimers for sequencing	cctccacttcagccaggagg	1100bp
reverse primers for sequencing	gactcatttagatcctcacac
