# Supplementary material for: MiRNA-Seq reveals key MicroRNAs involved in fat metabolism of sheep liver
Source: Front Genet. 2023 Mar 9;14:985764. doi: 10.3389/fgene.2023.985764 (PMC10035661; doi:10.3389/fgene.2023.985764)
Supplement: Supplementary file 10 [file Table10.XLSX]

## Sheet: Sheet1
GROUPS	LUC1	LUC2	LUC3	LUC4
WT+mimics	102	93	89	92
MT +mimics	92	98	99	97
psicheck2+NC	85	97	84	98
psicheck2+mimics	103	97	94	95
Groups	RLUC1	RLUC2	RLUC3	RLUC4
WT+mimics	134	158	162	145
MT +mimics	402	381	397	417
psicheck2+NC	395	412	386	396
psicheck2+mimics	404	382	387	417
Groups	RLUC/LUC
WT+mimics	1.31373	1.69892	1.82022	1.57609	1.60224	0.108317
MT +mimics	4.36957	3.88776	4.0101	4.29897	4.1416	0.114914
psicheck2+NC	4.64706	4.24742	4.59524	4.04082	4.38263	0.144408
psicheck2+mimics	3.92233	3.93814	4.11702	4.38947	4.09174	0.108619
