# Supplementary material for: MiRNA-Seq reveals key MicroRNAs involved in fat metabolism of sheep liver
Source: Front Genet. 2023 Mar 9;14:985764. doi: 10.3389/fgene.2023.985764 (PMC10035661; doi:10.3389/fgene.2023.985764)
Supplement: Supplementary file 11 [file Table5.XLSX]

## Sheet: up-regulated
source	term_name	term_id	adjusted_p_value	negative_log10_of_adjusted_p_value	term_size	query_size	intersection_size	effective_domain_size	intersections
GO:MF	binding	GO:0005488	5.97e-24	23.2239	10783	1933	1593	14850	ANKRD27,NPFF,RABGAP1L,WEE2,BLK,RIMS2,STAC,DTX2,CLN3,RNF213,LOC101111432,PARP4,MYH7B,ADCY7,KANK1,RC3H2,TAF1B,NTHL1,TNFRSF1B,FOXK2,AMER1,RGS3,BRF2,CFAP52,MBD1,PGLYRP2,POU2F1,APPL2,KLHL2,CDHR4,CLASP1,ISG20L2,PLCG2,KMT5A,MOK,MND1,ZBTB1,RUSC2,ARIH2,CA11,GATA4,LOC101102548,P2RX4,NCOA2,MYL3,KMT2B,PSME4,ULK4,NME8,TLR5,PRPF31,ATG13,PTPRB,BHMT,CSE1L,BCORL1,PARP14,GRB7,ANKRD60,PLCE1,TRIM69,ZHX2,FSCB,PHF21A,…
GO:MF	protein binding	GO:0005515	4.43e-16	15.354	6488	1933	1027	14850	ANKRD27,NPFF,RABGAP1L,BLK,RIMS2,STAC,CLN3,PARP4,MYH7B,KANK1,TNFRSF1B,FOXK2,AMER1,RGS3,CFAP52,APPL2,KLHL2,CLASP1,PLCG2,KMT5A,ZBTB1,RUSC2,ARIH2,GATA4,P2RX4,NCOA2,MYL3,KMT2B,PSME4,NME8,TLR5,PRPF31,ATG13,PTPRB,CSE1L,BCORL1,PARP14,GRB7,ANKRD60,PLCE1,TRIM69,ZHX2,UXS1,SEMA6C,KIAA0319,WDR33,NEIL2,ACTN4,SEMA5B,IRF4,PAAF1,MYH15,MYCL,ARNTL,SYK,ATP1A3,KLHL31,SMOC2,FARP1,LIFR,NCOA1,NEFL,TIAM1,SMARCC2,BMP7,RAS…
GO:MF	adenyl nucleotide binding	GO:0030554	6.17229e-06	5.20955	1314	1933	242	14850	WEE2,BLK,LOC101111432,MYH7B,ADCY7,MOK,P2RX4,ULK4,NEK8,MYH15,PAK6,SYK,ATP1A3,SPG7,LOC101109422,CHD2,ATP2A1,CHD4,MKNK1,DDR1,RTEL1,GAK,ATP9A,FGR,STARD9,FGFR2,SNRNP200,MAP4K4,MAPKAPK2,MYO7A,ATP10B,SMC1B,GSK3B,MAP2K3,DAPK1,PLXNB1,MAP3K14,ALPK1,FLT4,ATP10A,LOC101112639,NLRP1,KALRN,ACACB,CDK12,ATP1A2,MAST3,XRCC2,MYLK,CSNK1D,CDK19,ATP7B,KIF9,FARSA,CCT3,RAF1,MYO7B,ROR2,IGF1R,TNK1,TSSK2,EEF2K,EPHB3,CHD6,FA…
GO:MF	ATP binding	GO:0005524	6.72801e-06	5.17211	1276	1933	236	14850	WEE2,BLK,LOC101111432,MYH7B,ADCY7,MOK,P2RX4,ULK4,NEK8,MYH15,PAK6,SYK,ATP1A3,SPG7,LOC101109422,CHD2,ATP2A1,CHD4,MKNK1,DDR1,RTEL1,GAK,ATP9A,FGR,STARD9,FGFR2,SNRNP200,MAP4K4,MAPKAPK2,MYO7A,ATP10B,SMC1B,GSK3B,MAP2K3,DAPK1,PLXNB1,MAP3K14,ALPK1,FLT4,ATP10A,LOC101112639,NLRP1,KALRN,ACACB,CDK12,ATP1A2,MAST3,XRCC2,MYLK,CSNK1D,CDK19,ATP7B,KIF9,FARSA,CCT3,RAF1,MYO7B,ROR2,IGF1R,TNK1,TSSK2,EEF2K,EPHB3,CHD6,FA…
GO:MF	adenyl ribonucleotide binding	GO:0032559	7.40354e-06	5.13056	1310	1933	241	14850	WEE2,BLK,LOC101111432,MYH7B,ADCY7,MOK,P2RX4,ULK4,NEK8,MYH15,PAK6,SYK,ATP1A3,SPG7,LOC101109422,CHD2,ATP2A1,CHD4,MKNK1,DDR1,RTEL1,GAK,ATP9A,FGR,STARD9,FGFR2,SNRNP200,MAP4K4,MAPKAPK2,MYO7A,ATP10B,SMC1B,GSK3B,MAP2K3,DAPK1,PLXNB1,MAP3K14,ALPK1,FLT4,ATP10A,LOC101112639,NLRP1,KALRN,ACACB,CDK12,ATP1A2,MAST3,XRCC2,MYLK,CSNK1D,CDK19,ATP7B,KIF9,FARSA,CCT3,RAF1,MYO7B,ROR2,IGF1R,TNK1,TSSK2,EEF2K,EPHB3,CHD6,FA…
GO:MF	GTPase activator activity	GO:0005096	5.76046e-05	4.23954	302	1933	74	14850	ANKRD27,RABGAP1L,PLCE1,FARP1,TIAM1,RASGRF1,ARHGAP35,ARHGAP45,KALRN,RALGAPA2,EIF2B5,RINL,RASAL1,ARHGEF11,ITSN1,SRGAP1,DENND3,EPS8L1,NCKAP1L,TBC1D9B,SH2D3A,ACAP3,TSC2,CCDC88C,DENND2D,PSD,ARAP1,ARHGEF37,ARHGAP42,EVI5L,TBC1D10B,MADD,PREB,FLCN,DENND4C,ARHGEF26,ARAP3,ARHGAP26,RAP1GAP,ACAP2,SGSM3,ARHGEF5,SIPA1L1,ARHGEF28,DENND1C,RASGRP4,NET1,CYTH2,ARHGEF10,DENND4B,GMIP,ABR,PLEKHG4,CYTH4,RGL3,ARHGEF15,GA…
GO:MF	ion binding	GO:0043167	6.25523e-05	4.20376	4112	1933	636	14850	WEE2,BLK,RIMS2,DTX2,RNF213,LOC101111432,MYH7B,ADCY7,RC3H2,NTHL1,FOXK2,AMER1,BRF2,MBD1,PGLYRP2,CDHR4,MOK,ARIH2,CA11,GATA4,LOC101102548,P2RX4,MYL3,KMT2B,ULK4,BHMT,PARP14,TRIM69,FSCB,PHF21A,NEK8,UXS1,TCF20,STAB2,IDH2,NEIL2,PLCB2,ACTN4,MATN2,MYH15,PAK6,OC90,SYK,ATP1A3,PAMR1,SMOC2,SPG7,LOC101109422,ZNF135,LOC101110922,CHD2,WDR49,ATP2A1,FTH1,CHD4,HEPH,DDHD2,MKNK1,DDR1,BPTF,CPEB1,RTEL1,COL2A1,GAK,ATP9A,…
GO:MF	enzyme binding	GO:0019899	7.10893e-05	4.1482	1244	1933	226	14850	ANKRD27,RABGAP1L,RIMS2,PARP4,TNFRSF1B,PLCG2,RUSC2,ARIH2,ATG13,CSE1L,PARP14,GRB7,PLCE1,SYK,NCOA1,TIAM1,ZNHIT6,TMTC4,BCL2L11,FN1,RTEL1,NCOA6,FBXW7,ATP9A,FGR,LAMP2,IL12RB2,PPP1R18,BICD2,SUPT5H,FZD4,SNCAIP,SPTBN4,CDH5,CBX4,MAP2K3,CDKN1A,AXIN1,FLT4,WWC3,NLRP1,DIAPH1,TBL2,CDK12,PIK3IP1,ZP4,SH2B3,SNTA1,CEP250,CFLAR,FAM83B,RAF1,FOXO4,ROR2,PICALM,EHHADH,TNFAIP3,CEP152,HSPA6,HDAC10,RANBP2,EPHA1,GCM1,MTMR3,…
GO:MF	nucleoside-triphosphatase regulator activity	GO:0060589	7.52443e-05	4.12353	343	1933	81	14850	ANKRD27,RABGAP1L,PLCE1,FARP1,TIAM1,RASGRF1,AHSA1,ARHGAP35,ARHGAP45,KALRN,RALGAPA2,EIF2B5,RINL,RASAL1,ARHGEF11,ITSN1,SRGAP1,DENND3,EPS8L1,NCKAP1L,TBC1D9B,SH2D3A,ACAP3,TSC2,CCDC88C,DENND2D,PSD,ARAP1,GTF2H4,ARHGEF37,ARHGAP42,EVI5L,TBC1D10B,MADD,PREB,FLCN,SH3BP4,DENND4C,ARHGEF26,ARAP3,ARHGAP26,RAP1GAP,ACAP2,SGSM3,ATP1B3,ARHGEF5,SIPA1L1,ARHGEF28,DENND1C,RASGRP4,NET1,CYTH2,DGKI,ARHGEF10,DENND4B,GMIP,AB…
GO:MF	enzyme activator activity	GO:0008047	7.86494e-05	4.1043	447	1933	99	14850	ANKRD27,RABGAP1L,PSME4,PLCE1,FARP1,TIAM1,RASGRF1,AHSA1,FN1,FBXW7,ARHGAP35,CDKN1A,ARHGAP45,KALRN,RALGAPA2,EIF2B5,CFLAR,RINL,RASAL1,ARHGEF11,ITSN1,NCF4,SRGAP1,DENND3,EPS8L1,NCKAP1L,TBC1D9B,SH2D3A,ACAP3,TSC2,CCDC88C,TAB1,DENND2D,PSD,ARAP1,GTF2H4,ARHGEF37,ARHGAP42,EVI5L,TBC1D10B,MADD,ERCC6,PREB,FLCN,DENND4C,F2,ARHGEF26,ARAP3,ARHGAP26,NUPR1,RAP1GAP,BTK,ACAP2,SGSM3,ATP1B3,STRADA,ARHGEF5,SIPA1L1,GTF2F1,…
GO:MF	GTPase regulator activity	GO:0030695	0.00015257	3.81653	320	1933	76	14850	ANKRD27,RABGAP1L,PLCE1,FARP1,TIAM1,RASGRF1,ARHGAP35,ARHGAP45,KALRN,RALGAPA2,EIF2B5,RINL,RASAL1,ARHGEF11,ITSN1,SRGAP1,DENND3,EPS8L1,NCKAP1L,TBC1D9B,SH2D3A,ACAP3,TSC2,CCDC88C,DENND2D,PSD,ARAP1,ARHGEF37,ARHGAP42,EVI5L,TBC1D10B,MADD,PREB,FLCN,SH3BP4,DENND4C,ARHGEF26,ARAP3,ARHGAP26,RAP1GAP,ACAP2,SGSM3,ARHGEF5,SIPA1L1,ARHGEF28,DENND1C,RASGRP4,NET1,CYTH2,DGKI,ARHGEF10,DENND4B,GMIP,ABR,PLEKHG4,CYTH4,RGL3…
GO:MF	motor activity	GO:0003774	0.000940924	3.02645	104	1933	33	14850	MYH7B,MYH15,STARD9,MYO7A,KIF9,MYO7B,CGN,DYNC1H1,MYO19,MYO1C,DNAH2,KIF3B,KIF22,KIF24,DNAH7,KIF7,MYO18B,MYO1G,MYO18A,DNAH9,DNAH1,KIF18B,MYH10,DNAH6,MYH9,DNHD1,DNAH3,MYO15A,KIF3C,MYO9B,MYH11,KIF1B,MYO1A
GO:MF	metal ion binding	GO:0046872	0.00103134	2.9866	2400	1933	388	14850	WEE2,RIMS2,DTX2,RNF213,ADCY7,RC3H2,NTHL1,FOXK2,BRF2,MBD1,PGLYRP2,CDHR4,ARIH2,CA11,GATA4,LOC101102548,MYL3,KMT2B,BHMT,PARP14,TRIM69,FSCB,PHF21A,TCF20,STAB2,IDH2,NEIL2,PLCB2,ACTN4,MATN2,OC90,ATP1A3,PAMR1,SMOC2,SPG7,LOC101109422,ZNF135,LOC101110922,WDR49,ATP2A1,FTH1,CHD4,HEPH,DDHD2,BPTF,CPEB1,COL2A1,ATP9A,TIMP1,RCVRN,SEC23B,EFHC1,CPZ,LIMD1,ATP10B,POLR1A,CDH5,ALOX15B,EFHB,CDH23,AGBL2,MMEL1,GLCE,HDAC7…
GO:MF	cation binding	GO:0043169	0.00158905	2.79886	2459	1933	395	14850	WEE2,RIMS2,DTX2,RNF213,ADCY7,RC3H2,NTHL1,FOXK2,BRF2,MBD1,PGLYRP2,CDHR4,ARIH2,CA11,GATA4,LOC101102548,MYL3,KMT2B,BHMT,PARP14,TRIM69,FSCB,PHF21A,TCF20,STAB2,IDH2,NEIL2,PLCB2,ACTN4,MATN2,OC90,ATP1A3,PAMR1,SMOC2,SPG7,LOC101109422,ZNF135,LOC101110922,WDR49,ATP2A1,FTH1,CHD4,HEPH,DDHD2,BPTF,CPEB1,COL2A1,ATP9A,TIMP1,RCVRN,SEC23B,EFHC1,CPZ,LIMD1,ATP10B,POLR1A,CDH5,ALOX15B,EFHB,CDH23,AGBL2,MMEL1,GLCE,HDAC7…
GO:MF	chromatin binding	GO:0003682	0.00360835	2.44269	351	1933	77	14850	NCOA2,ACTN4,NCOA1,SMARCC2,SSRP1,TICRR,ANKRD17,HOXC13,NUP98,TTF1,SUPT5H,POLR1A,CBX4,APTX,HDAC7,EHMT2,FOXN4,BEND6,PARP2,GLI1,NOC2L,HNF4A,ERCC3,VAX2,RAG2,PRDM1,BAHD1,NCAPD3,NAP1L4,ARID1A,SREBF1,CBX2,PPARGC1A,FOSL2,ZFP57,AR,PBRM1,BAHCC1,CIC,FOXP1,PRDM15,SATB2,UBTF,RELA,GLI3,ERCC6,GLI2,DNMT1,LOC101102223,NUPR1,UHRF1,SIRT1,GTF2F1,NFIA,RARG,RING1,GRHL2,CAMTA2,TSHZ3,KMT2A,HDAC3,MCM9,ASH1L,MED12,ZNF445,LR…
GO:MF	kinase activity	GO:0016301	0.00497533	2.30318	706	1933	134	14850	WEE2,BLK,MOK,ETNK1,ULK4,NEK8,PAK6,SYK,MKNK1,DDR1,GAK,FGR,FGFR2,SPHK2,IP6K1,MAP4K4,MAPKAPK2,GSK3B,MAP2K3,CDKN1A,DAPK1,PLXNB1,MAP3K14,ALPK1,PRKAB1,FLT4,LOC101112639,NME9,KALRN,CDK12,MAST3,MYLK,CSNK1D,CDK19,CERKL,RAF1,ROR2,IGF1R,TNK1,TSSK2,EEF2K,EPHB3,FAM120C,EPHA1,GRK6,SCYL1,PANK4,AURKB,IPMK,MYLK3,PRPS2,SIK2,AURKC,MAST1,ALPK2,ALPK3,HK1,SRPK1,AGK,IKBKE,PANK3,COQ8A,PDK4,NPR2,MTOR,BPHL,ABL2,MAP3K6,STK…
GO:MF	guanyl-nucleotide exchange factor activity	GO:0005085	0.00781735	2.10694	181	1933	46	14850	ANKRD27,PLCE1,FARP1,TIAM1,RASGRF1,KALRN,EIF2B5,RINL,ARHGEF11,ITSN1,DENND3,EPS8L1,SH2D3A,CCDC88C,DENND2D,PSD,ARHGEF37,MADD,PREB,FLCN,DENND4C,ARHGEF26,ARHGEF5,ARHGEF28,DENND1C,RASGRP4,NET1,CYTH2,ARHGEF10,DENND4B,ABR,PLEKHG4,CYTH4,RGL3,ARHGEF15,RIN3,RGL1,FGD2,RASGRF2,DENND5A,PSD3,PREX2,ARHGEF17,ARHGEF18,DOCK6,ARHGEF40
GO:MF	carbohydrate derivative binding	GO:0097367	0.00919283	2.03655	1853	1933	303	14850	WEE2,BLK,CLN3,LOC101111432,MYH7B,ADCY7,PGLYRP2,MOK,P2RX4,ULK4,NEK8,STAB2,ACTN4,MYH15,PAK6,SYK,ATP1A3,SMOC2,SPG7,LOC101109422,CHD2,ATP2A1,CHD4,MKNK1,FN1,DDR1,RTEL1,COL2A1,GAK,ATP9A,CHI3L1,FGR,STARD9,BCAN,FGFR2,SNRNP200,MAP4K4,MAPKAPK2,MYO7A,ATP10B,SMC1B,GSK3B,ARHGAP35,MAP2K3,DAPK1,CHRD,PLXNB1,MAP3K14,ALPK1,SUSD5,FLT4,ATP10A,LOC101112639,NLRP1,KALRN,ACACB,RASL11B,GFPT2,ACAN,CDK12,ATP1A2,MAST3,XRCC2…
GO:MF	phosphotransferase activity, alcohol group as acceptor	GO:0016773	0.0267444	1.57277	645	1933	121	14850	WEE2,BLK,MOK,ETNK1,ULK4,NEK8,PAK6,SYK,MKNK1,DDR1,GAK,FGR,FGFR2,SPHK2,MAP4K4,MAPKAPK2,GSK3B,MAP2K3,CDKN1A,DAPK1,MAP3K14,ALPK1,PRKAB1,FLT4,LOC101112639,KALRN,CDK12,MAST3,MYLK,CSNK1D,CDK19,CERKL,RAF1,ROR2,IGF1R,TNK1,TSSK2,EEF2K,EPHB3,FAM120C,EPHA1,GRK6,SCYL1,PANK4,AURKB,IPMK,MYLK3,SIK2,AURKC,MAST1,ALPK2,ALPK3,HK1,SRPK1,AGK,IKBKE,PANK3,PDK4,NPR2,MTOR,BPHL,ABL2,MAP3K6,STK4,MAST4,PAK3,EPHA10,ULK2,AXL,I…
GO:BP	anatomical structure development	GO:0048856	1.24e-11	10.9059	3581	1941	615	14723	ANKRD27,WEE2,RNF213,KANK1,RC3H2,TNFRSF1B,TRPM2,AMER1,PGLYRP2,APPL2,CLASP1,PLCG2,CC2D2A,ZBTB1,ARIH2,GATA4,MYL3,KMT2B,PSME4,ULK4,SYNDIG1,PTPRB,PLCE1,ZHX2,C2CD3,NEK8,SEMA6C,KIAA0319,SNX19,ACTN4,SEMA5B,RDH10,IRF4,MATN2,MYCL,ARNTL,PAK6,OC90,SYK,SMOC2,NCOA1,NEFL,TIAM1,BMP7,RASGRF1,LIMS2,ZNF135,LTB,SBNO2,CSF1,LOC101110922,CHD2,ANKRD17,BCL2L11,NFIL3,DDHD2,NFATC3,SEZ6,FN1,DDR1,BPTF,COL2A1,NCOA6,ETV5,VASH1…
GO:BP	developmental process	GO:0032502	8.94e-11	10.0488	3872	1941	652	14723	ANKRD27,WEE2,RNF213,KANK1,RC3H2,TNFRSF1B,TRPM2,AMER1,PGLYRP2,APPL2,CLASP1,PLCG2,CC2D2A,ZBTB1,ARIH2,GATA4,MYL3,KMT2B,PSME4,ULK4,SYNDIG1,PTPRB,PLCE1,ZHX2,C2CD3,NEK8,SEMA6C,KIAA0319,SNX19,ACTN4,SEMA5B,RDH10,IRF4,MATN2,MYCL,ARNTL,PAK6,OC90,SYK,SMOC2,NCOA1,NEFL,TIAM1,BMP7,RASGRF1,LIMS2,ZNF135,LTB,SBNO2,CSF1,LOC101110922,CHD2,ANKRD17,LRRC8C,BCL2L11,NFIL3,DDHD2,NFATC3,SEZ6,FN1,DDR1,BPTF,LGMN,COL2A1,NCOA…
GO:BP	multicellular organism development	GO:0007275	3.34e-10	9.47687	3219	1941	555	14723	ANKRD27,RNF213,KANK1,RC3H2,TNFRSF1B,TRPM2,AMER1,PGLYRP2,APPL2,CLASP1,PLCG2,CC2D2A,ZBTB1,ARIH2,GATA4,MYL3,KMT2B,ULK4,SYNDIG1,PTPRB,PLCE1,ZHX2,C2CD3,NEK8,SEMA6C,KIAA0319,SNX19,SEMA5B,RDH10,IRF4,MATN2,MYCL,ARNTL,PAK6,OC90,SYK,SMOC2,NCOA1,NEFL,TIAM1,BMP7,RASGRF1,LIMS2,LTB,SBNO2,CSF1,LOC101110922,CHD2,ANKRD17,BCL2L11,NFIL3,NFATC3,SEZ6,FN1,DDR1,BPTF,COL2A1,NCOA6,ETV5,VASH1,FBXW7,GAK,CHI3L1,ADAM19,BCL9,…
GO:BP	anatomical structure morphogenesis	GO:0009653	5.84e-10	9.23377	1750	1941	334	14723	ANKRD27,RNF213,KANK1,TNFRSF1B,CLASP1,CC2D2A,GATA4,MYL3,PTPRB,ZHX2,C2CD3,NEK8,KIAA0319,ACTN4,SEMA5B,RDH10,MATN2,PAK6,SYK,SMOC2,NCOA1,NEFL,BMP7,LIMS2,ZNF135,SBNO2,CSF1,LOC101110922,BCL2L11,DDHD2,FN1,DDR1,COL2A1,ETV5,VASH1,FBXW7,CHI3L1,HOXC13,FGR,ALDOA,IFT172,FGFR2,SUPV3L1,FZD4,SPTBN4,LIMD1,MYO7A,CDH5,ARHGAP35,CHRD,PLXNB1,OLFM4,FLT4,BOC,HDAC7,SPTA1,RBM15,DAG1,KALRN,LEMD2,ACAN,MMP14,XRCC2,WNT10A,HES5…
GO:BP	system development	GO:0048731	8.16e-10	9.08848	2952	1941	514	14723	ANKRD27,RNF213,KANK1,RC3H2,TNFRSF1B,TRPM2,AMER1,PGLYRP2,APPL2,CLASP1,PLCG2,CC2D2A,ZBTB1,ARIH2,GATA4,MYL3,KMT2B,ULK4,SYNDIG1,PTPRB,PLCE1,ZHX2,C2CD3,NEK8,SEMA6C,KIAA0319,SNX19,SEMA5B,RDH10,IRF4,MATN2,MYCL,ARNTL,PAK6,OC90,SYK,SMOC2,NCOA1,NEFL,TIAM1,BMP7,RASGRF1,LIMS2,LTB,SBNO2,CSF1,LOC101110922,CHD2,ANKRD17,BCL2L11,NFIL3,NFATC3,SEZ6,FN1,DDR1,BPTF,COL2A1,NCOA6,ETV5,VASH1,FBXW7,GAK,CHI3L1,ADAM19,BCL9,…
GO:BP	cellular component organization or biogenesis	GO:0071840	1.66e-08	7.7812	3994	1941	656	14723	ANKRD27,WEE2,RASSF7,CLN3,KANK1,TAF1B,TNFRSF1B,BRF2,SPAG5,APPL2,CLASP1,PLCG2,CC2D2A,KMT5A,CCDC68,MND1,ZBTB1,MPHOSPH10,KMT2B,PSME4,ULK4,NME8,SYNDIG1,PRPF31,ATG13,GRB7,PLCE1,C2CD3,KIAA0319,SNX19,ACTN4,SEMA5B,IRF4,MATN2,PAK6,SYK,SMOC2,NCOA1,NEFL,TIAM1,LOC101109422,BMP7,RASGRF1,LIMS2,ZNF135,SSRP1,LRRC8D,LOC101110922,ZNHIT6,CHD2,ATP2A1,LRRC8C,BCL2L11,CHD4,DDHD2,SEZ6,FN1,RASSF1,DDR1,BPTF,LGMN,RTEL1,COL2…
GO:BP	animal organ development	GO:0048513	2.41e-08	7.61853	2154	1941	388	14723	RC3H2,TNFRSF1B,TRPM2,AMER1,PGLYRP2,CLASP1,PLCG2,CC2D2A,ZBTB1,ARIH2,GATA4,MYL3,KMT2B,PLCE1,ZHX2,C2CD3,NEK8,SNX19,RDH10,IRF4,MYCL,ARNTL,OC90,SYK,NCOA1,TIAM1,BMP7,LIMS2,LTB,SBNO2,CSF1,LOC101110922,CHD2,BCL2L11,NFIL3,SEZ6,FN1,DDR1,BPTF,COL2A1,NCOA6,ETV5,VASH1,FBXW7,CHI3L1,ADAM19,BCL9,HOXC13,FGR,IFT172,BCAN,FGFR2,PEX5,ACIN1,SPHK2,FZD4,MAPKAPK2,MYO7A,ALOX15B,ARHGAP35,CDH23,CDKN1A,THPO,CHRD,CLCN2,PLXNB1…
GO:BP	circulatory system development	GO:0072359	8.25e-08	7.08371	690	1941	154	14723	RNF213,TNFRSF1B,CC2D2A,GATA4,MYL3,PTPRB,C2CD3,NEK8,SYK,SMOC2,BMP7,ANKRD17,NFATC3,COL2A1,VASH1,FBXW7,CHI3L1,IFT172,SPHK2,FZD4,CDH5,CDKN1A,FLT4,HDAC7,RBM15,ACACB,LEMD2,ACAN,MYLK,TTC25,FOXO4,TNNI3,PTPRM,FGF8,EPHB3,GLI1,EPHA1,ADAMTS1,ADGRB3,MAML1,SMARCD3,SEMA3C,PDLIM3,FBN1,SMO,BCOR,PML,GYS1,PRDM1,IFT122,SLC12A8,COL3A1,KCNJ8,ALPK2,SPINT1,SP1,ARID1A,SEMA4A,COL1A2,LOX,MTOR,ITGAV,JAG1,TAB1,SHB,LAMA1,PROX…
GO:BP	cellular component organization	GO:0016043	9.59e-08	7.01818	3886	1941	636	14723	ANKRD27,WEE2,RASSF7,CLN3,KANK1,TAF1B,TNFRSF1B,BRF2,SPAG5,APPL2,CLASP1,PLCG2,CC2D2A,KMT5A,CCDC68,MND1,ZBTB1,KMT2B,PSME4,ULK4,NME8,SYNDIG1,PRPF31,ATG13,GRB7,PLCE1,C2CD3,KIAA0319,SNX19,ACTN4,SEMA5B,IRF4,MATN2,PAK6,SYK,SMOC2,NCOA1,NEFL,TIAM1,LOC101109422,BMP7,RASGRF1,LIMS2,ZNF135,SSRP1,LRRC8D,LOC101110922,ZNHIT6,CHD2,ATP2A1,LRRC8C,BCL2L11,CHD4,DDHD2,SEZ6,FN1,RASSF1,DDR1,BPTF,LGMN,RTEL1,COL2A1,ETV5,TR…
GO:BP	regulation of signaling	GO:0023051	5.25e-07	6.27955	2074	1941	369	14723	BLK,CLN3,KANK1,RC3H2,AMER1,APPL2,KMT5A,JPH3,P2RX4,ULK4,PARP14,PLCE1,C2CD3,NEK8,KIAA0319,ACTN4,IRF4,ASIC1,ARNTL,SYK,KLHL31,SMOC2,NCOA1,BMP7,RASGRF1,LIMS2,CSF1,LOC101110922,ANKRD17,SEZ6,FN1,LGMN,COL2A1,FBXW7,CHI3L1,TIMP1,FGR,IFT172,FGFR2,SPHK2,FZD4,SNCAIP,LIMD1,CDH5,GSK3B,ALOX15B,EFHB,ARHGAP35,MAP2K3,DAPK1,AXIN1,THPO,CHRD,PLXNB1,MAGI3,MAP3K14,ALPK1,FLT4,LOC101112639,WWC3,SLC27A4,DAG1,RALGAPA2,LEMD2…
GO:BP	regulation of cell communication	GO:0010646	2.08535e-06	5.68082	2069	1941	365	14723	BLK,CLN3,KANK1,RC3H2,AMER1,APPL2,KMT5A,JPH3,P2RX4,ULK4,PARP14,PLCE1,C2CD3,NEK8,KIAA0319,ACTN4,IRF4,ASIC1,ARNTL,SYK,KLHL31,SMOC2,NCOA1,BMP7,RASGRF1,LIMS2,CSF1,LOC101110922,ANKRD17,SEZ6,FN1,LGMN,COL2A1,FBXW7,CHI3L1,TIMP1,FGR,IFT172,FGFR2,SPHK2,FZD4,SNCAIP,LIMD1,CDH5,GSK3B,ALOX15B,EFHB,ARHGAP35,MAP2K3,DAPK1,AXIN1,THPO,CHRD,PLXNB1,MAGI3,MAP3K14,ALPK1,FLT4,LOC101112639,WWC3,SLC27A4,DAG1,RALGAPA2,LEMD2…
GO:BP	cell differentiation	GO:0030154	8.32639e-06	5.07954	2472	1941	421	14723	ANKRD27,WEE2,KANK1,RC3H2,TNFRSF1B,TRPM2,AMER1,PGLYRP2,APPL2,CLASP1,PLCG2,ZBTB1,ARIH2,GATA4,KMT2B,PSME4,ULK4,ZHX2,SEMA6C,KIAA0319,SNX19,ACTN4,SEMA5B,RDH10,IRF4,MATN2,MYCL,ARNTL,PAK6,SYK,NCOA1,NEFL,TIAM1,BMP7,RASGRF1,SBNO2,CSF1,LOC101110922,CHD2,ANKRD17,LRRC8C,NFIL3,NFATC3,SEZ6,FN1,DDR1,COL2A1,NCOA6,FBXW7,GAK,BCL9,IFT172,PEX5,ACIN1,ASTN1,FZD4,SPTBN4,LIMD1,MYO7A,CDH5,ALOX15B,ARHGAP35,CDH23,THPO,CHRD…
GO:BP	regulation of signal transduction	GO:0009966	8.36924e-06	5.07731	1824	1941	325	14723	KANK1,RC3H2,AMER1,APPL2,KMT5A,P2RX4,ULK4,PARP14,PLCE1,C2CD3,NEK8,KIAA0319,ACTN4,IRF4,ARNTL,SYK,KLHL31,SMOC2,NCOA1,BMP7,RASGRF1,LIMS2,CSF1,LOC101110922,ANKRD17,SEZ6,FN1,LGMN,COL2A1,FBXW7,CHI3L1,TIMP1,FGR,IFT172,FGFR2,SPHK2,FZD4,LIMD1,CDH5,GSK3B,ALOX15B,EFHB,ARHGAP35,MAP2K3,DAPK1,AXIN1,THPO,CHRD,PLXNB1,MAGI3,MAP3K14,ALPK1,FLT4,LOC101112639,WWC3,SLC27A4,DAG1,RALGAPA2,LEMD2,RASL11B,IL6ST,CCDC22,MMP14…
GO:BP	cell surface receptor signaling pathway	GO:0007166	9.12224e-06	5.0399	1673	1941	302	14723	BLK,DTX2,CLN3,KANK1,RC3H2,TNFRSF1B,ADGRG2,AMER1,APPL2,PLCG2,CC2D2A,P2RX4,PARP14,PLCE1,C2CD3,KIAA0319,ACTN4,ARNTL,SYK,ATP1A3,SMOC2,LIFR,BMP7,LIMS2,FRS3,CSF1,BCL2L11,CX3CL1,SEZ6,FN1,DDR1,LGMN,COL2A1,FBXW7,BCL9,HIVEP1,TIMP1,FGR,IFT172,IL12RB2,FGFR2,FZD4,MAPKAPK2,LIMD1,CDH5,GSK3B,DOK1,DAPK1,AXIN1,THPO,CHRD,PLXNB1,SUSD5,FLT4,BOC,LOC101112639,SLC27A4,RBM15,RASL11B,IL6ST,MMP14,ITGA10,IRF7,WNT10A,HES5,SH…
GO:BP	regulation of developmental process	GO:0050793	1.15097e-05	4.93894	1545	1941	282	14723	ANKRD27,WEE2,KANK1,RC3H2,TNFRSF1B,PGLYRP2,APPL2,CLASP1,ZBTB1,SYNDIG1,ZHX2,KIAA0319,ACTN4,MYCL,ARNTL,SYK,SMOC2,NCOA1,NEFL,TIAM1,BMP7,ZNF135,CSF1,LOC101110922,ANKRD17,BCL2L11,DDHD2,NFATC3,SEZ6,FN1,LGMN,ETV5,VASH1,FBXW7,CHI3L1,FGR,ALDOA,PEX5,ACIN1,FZD4,SPTBN4,LIMD1,CDH5,ALOX15B,ARHGAP35,CDKN1A,THPO,CHRD,PLXNB1,OLFM4,BOC,LOC101112639,WWC3,SPTA1,RBM15,DAG1,BMP1,ACACB,CDK12,IL6ST,MMP14,TMEM98,XRCC2,WNT…
GO:BP	cellular developmental process	GO:0048869	1.22433e-05	4.9121	2527	1941	428	14723	ANKRD27,WEE2,KANK1,RC3H2,TNFRSF1B,TRPM2,AMER1,PGLYRP2,APPL2,CLASP1,PLCG2,ZBTB1,ARIH2,GATA4,KMT2B,PSME4,ULK4,ZHX2,SEMA6C,KIAA0319,SNX19,ACTN4,SEMA5B,RDH10,IRF4,MATN2,MYCL,ARNTL,PAK6,SYK,NCOA1,NEFL,TIAM1,BMP7,RASGRF1,SBNO2,CSF1,LOC101110922,CHD2,ANKRD17,LRRC8C,NFIL3,NFATC3,SEZ6,FN1,DDR1,COL2A1,NCOA6,VASH1,FBXW7,GAK,BCL9,IFT172,PEX5,ACIN1,ASTN1,SUPV3L1,FZD4,SPTBN4,LIMD1,MYO7A,CDH5,ALOX15B,ARHGAP35,C…
GO:BP	negative regulation of biological process	GO:0048519	1.42685e-05	4.84562	3365	1941	548	14723	ANKRD27,WEE2,CLN3,ADCY7,KANK1,RC3H2,TNFRSF1B,FOXK2,TRPM2,AMER1,PGLYRP2,POU2F1,APPL2,CLASP1,PLCG2,KMT5A,ZBTB1,MPHOSPH10,JPH3,P2RX4,NCOA2,KMT2B,PTPRB,PARP14,GRB7,ZHX2,FSCB,KIAA0319,ACTN4,ZNF692,IRF4,TCF25,ASIC1,ARNTL,KLHL31,NEFL,SMARCC2,BMP7,LIMS2,PON3,TICRR,SBNO2,CSF1,LOC101110922,NBAS,ANKRD17,NFIL3,NFATC3,FN1,DDR1,BPTF,LGMN,RTEL1,COL2A1,ETV5,VASH1,FBXW7,GAK,ATP9A,HIVEP1,TIMP1,FGR,LRRC15,IFT172,FA…
GO:BP	intracellular signal transduction	GO:0035556	1.85643e-05	4.73132	1631	1941	294	14723	STAC,ADCY7,KANK1,RC3H2,TNFRSF1B,TRPM2,PLCG2,KMT5A,P2RX4,ULK4,PLCE1,NEK8,PLCB2,ACTN4,ARNTL,SYK,KLHL31,TIAM1,BMP7,RASGRF1,TICRR,CSF1,ANKRD17,ATP2A1,BCL2L11,MKNK1,SEZ6,FN1,RASSF1,FBXW7,CHI3L1,FGR,FGFR2,SCN2A,SPHK2,FZD4,MAPKAPK2,LIMD1,EFHB,ARHGAP35,DOK1,MAP2K3,CDKN1A,DAPK1,THPO,PLXNB1,MAGI3,MAP3K14,ASB13,ARHGAP45,PLD2,ALPK1,FLT4,LOC101112639,WWC3,DAG1,RALGAPA2,LEMD2,CCDC22,PIK3IP1,SH2B3,PLVAP,CFLAR,R…
GO:BP	movement of cell or subcellular component	GO:0006928	2.06457e-05	4.68517	1332	1941	248	14723	CLN3,KANK1,TRPM2,APPL2,CLASP1,P2RX4,ULK4,NME8,GRB7,KIAA0319,ACTN4,SEMA5B,MATN2,SYK,SMOC2,NEFL,TIAM1,BMP7,CSF1,CX3CL1,FN1,DDR1,LGMN,VASH1,FBXW7,TIMP1,FGR,LRRC15,STARD9,PEX5,BICD2,ASTN1,LIMD1,MYO7A,CDH5,DNAAF2,ARHGAP35,MAP2K3,CHRD,FLT4,BOC,DAG1,MAP4,KALRN,MMP14,MYLK,TTC25,KIF9,PLVAP,SNTA1,STAT5B,ROR2,IGF1R,PTPRM,FGF8,PLXNB2,EPHB3,NEO1,ROBO3,EPHA1,TTC12,DYNC1H1,ADAMTS1,MYO19,SEMA3C,C15H11ORF88,CATSP…
GO:BP	tube morphogenesis	GO:0035239	2.07343e-05	4.68331	580	1941	127	14723	RNF213,CC2D2A,PTPRB,C2CD3,RDH10,SYK,SMOC2,BMP7,CSF1,BCL2L11,DDR1,ETV5,VASH1,FBXW7,CHI3L1,IFT172,FZD4,CDH5,ARHGAP35,FLT4,HDAC7,RBM15,DAG1,MMP14,HES5,MYLK,FOXO4,TNNI3,PTPRM,FGF8,PLXNB2,EPHB3,EPHA1,ADAMTS1,ADGRB3,WNT1,SMO,PML,PRDM1,AGT,IFT122,SLC12A8,COL3A1,SPINT1,SP1,PKHD1,ARID1A,SEMA4A,LOX,ITGAV,PPP1CA,JAG1,SHB,LAMA1,PROX1,NFATC4,STK4,MMRN2,HYAL1,TJP1,ROBO4,MYO18B,NOS3,GLI3,GBX2,GLI2,ALOX5,LOXL2,S…
GO:BP	negative regulation of cellular process	GO:0048523	2.09021e-05	4.67981	3078	1941	506	14723	ANKRD27,WEE2,CLN3,KANK1,RC3H2,TNFRSF1B,FOXK2,TRPM2,AMER1,PGLYRP2,POU2F1,APPL2,CLASP1,PLCG2,KMT5A,ZBTB1,MPHOSPH10,JPH3,NCOA2,PTPRB,PARP14,GRB7,ZHX2,FSCB,KIAA0319,ACTN4,ZNF692,IRF4,TCF25,ASIC1,ARNTL,KLHL31,NEFL,SMARCC2,BMP7,LIMS2,PON3,TICRR,SBNO2,CSF1,LOC101110922,NBAS,ANKRD17,NFIL3,NFATC3,DDR1,BPTF,LGMN,RTEL1,COL2A1,ETV5,VASH1,FBXW7,GAK,ATP9A,HIVEP1,TIMP1,FGR,LRRC15,IFT172,FANK1,SYNCRIP,FGFR2,SPHK…
GO:BP	regulation of response to stimulus	GO:0048583	4.5419e-05	4.34276	2373	1941	402	14723	BLK,CLN3,ADCY7,KANK1,RC3H2,TNFRSF1B,AMER1,PGLYRP2,APPL2,CLASP1,PLCG2,KMT5A,ZBTB1,P2RX4,ULK4,PARP14,PLCE1,C2CD3,NEK8,KIAA0319,ACTN4,IRF4,ARNTL,SYK,KLHL31,SMOC2,NCOA1,BMP7,RASGRF1,LIMS2,SBNO2,CSF1,LOC101110922,ANKRD17,SEZ6,FN1,LGMN,RTEL1,COL2A1,VASH1,FBXW7,CHI3L1,TIMP1,FGR,IFT172,FGFR2,SPHK2,FZD4,IFNLR1,LIMD1,CDH5,GSK3B,ALOX15B,EFHB,ARHGAP35,MAP2K3,DAPK1,AXIN1,THPO,CHRD,PLXNB1,MAGI3,MAP3K14,ALPK1,F…
GO:BP	embryo development	GO:0009790	5.95819e-05	4.22489	789	1941	160	14723	CLASP1,CC2D2A,C2CD3,RDH10,NCOA1,BMP7,LOC101110922,BCL2L11,FN1,BPTF,COL2A1,VASH1,IFT172,FGFR2,MYO7A,ARHGAP35,CHRD,DAG1,MMP14,XRCC2,HES5,SH2B3,ROR2,FGF8,AKAP3,PLXNB2,WDR74,CDX1,GLI1,GCM1,HOXB1,SEMA3C,WNT1,HNF4A,PDZD7,FBN1,SMARCB1,TWSG1,SMO,BCOR,VAX2,PRDM1,IFT122,SLC12A8,DLL3,SPINT1,LOC101119130,CDON,ARID1A,LOC101115640,CHTOP,ZFP57,ITGAV,ATP6V1B1,ITGA8,TAB1,LRIG1,LAMA1,PROX1,STK4,LRP4,PHLDB1,RBBP6,H…
GO:BP	localization	GO:0051179	7.72925e-05	4.11186	4302	1941	674	14723	ANKRD27,SLC37A2,RABGAP1L,BLK,RIMS2,CLN3,LOC101111432,KANK1,TNFRSF1B,TRPM2,SPAG5,APPL2,CLASP1,PLCG2,CC2D2A,CCDC68,JPH3,P2RX4,ULK4,NME8,PRPF31,CSE1L,GRB7,SLC7A1,C2CD3,KIAA0319,STAB2,SNX19,ACTN4,MATN2,LOC101119236,ASIC1,SLC35B1,GPR158,ARNTL,OC90,SYK,ATP1A3,LOC101102838,SMOC2,NEFL,TIAM1,LOC101109422,BMP7,RASGRF1,SLC30A5,LRRC8D,CSF1,NBAS,ZNHIT6,KXD1,ATP2A1,LRRC8C,BCL2L11,FTH1,CX3CL1,HEPH,FN1,DDR1,LGMN…
GO:BP	positive regulation of biological process	GO:0048518	0.00018123	3.74177	3862	1941	610	14723	ANKRD27,WEE2,BLK,CLN3,KANK1,RC3H2,TNFRSF1B,FOXK2,AMER1,POU2F1,APPL2,CLASP1,PLCG2,ZBTB1,GATA4,P2RX4,NCOA2,TLR5,SYNDIG1,PARP14,GRB7,PLCE1,KIAA0319,ACTN4,IRF4,ARNTL,SYK,SMOC2,NCOA1,NEFL,TIAM1,BMP7,LIMS2,LTB,SBNO2,CSF1,LOC101110922,NBAS,SYMPK,ANKRD17,ATP2A1,BCL2L11,NFIL3,DDHD2,NFATC3,FN1,BPTF,LGMN,RTEL1,NCOA6,ETV5,TRAPPC12,FBXW7,CHI3L1,ADAM19,BCL9,HOXC13,HIVEP1,TIMP1,FGR,LRRC15,IFT172,SCAND1,FANK1,SY…
GO:BP	heart development	GO:0007507	0.00024891	3.60396	342	1941	82	14723	TNFRSF1B,CC2D2A,GATA4,MYL3,C2CD3,NEK8,BMP7,COL2A1,IFT172,CDKN1A,RBM15,ACACB,LEMD2,ACAN,TTC25,TNNI3,FGF8,GLI1,ADAMTS1,MAML1,SMARCD3,SEMA3C,PDLIM3,FBN1,SMO,BCOR,GYS1,PRDM1,IFT122,SLC12A8,COL3A1,KCNJ8,ALPK2,ARID1A,LOX,MTOR,JAG1,TAB1,PROX1,NFATC4,STK4,FOXP1,GLI3,GLI2,AP2B1,MYLK2,RARB,ADAMTS6,PSEN1,ENG,UBE4B,MTHFD1,FAT4,ZMIZ1,FREM2,MYH10,RBM20,IFT20,IFT140,BMP2,LUZP1,DCHS1,GRHL2,ERBB4,TDGF1,MAPK3,PSKH…
GO:BP	nervous system development	GO:0007399	0.000297689	3.52624	1351	1941	245	14723	ANKRD27,KANK1,TNFRSF1B,APPL2,CC2D2A,ULK4,SYNDIG1,ZHX2,C2CD3,SEMA6C,KIAA0319,SEMA5B,MATN2,MYCL,ARNTL,PAK6,NCOA1,NEFL,BMP7,RASGRF1,CSF1,SEZ6,FN1,DDR1,BPTF,COL2A1,GAK,IFT172,BCAN,PEX5,SCN2A,ASTN1,SPHK2,FZD4,SPTBN4,MYO7A,ARHGAP35,CDH23,CHRD,PLXNB1,BOC,EHMT2,DAG1,KALRN,LEMD2,IL6ST,ATP1A2,TMEM98,XRCC2,HES5,TTC25,FOXN4,PICALM,PTPRM,BEND6,FZD9,RASAL1,FGF8,PLXNB2,EPHB3,GRIN3A,NEO1,GLI1,ROBO3,KEL,GCM1,SCYL…
GO:BP	regulation of multicellular organismal development	GO:2000026	0.000359943	3.44377	828	1941	163	14723	ANKRD27,RC3H2,TNFRSF1B,PGLYRP2,APPL2,CLASP1,ZBTB1,SYNDIG1,KIAA0319,MYCL,ARNTL,SYK,SMOC2,NEFL,BMP7,CSF1,LOC101110922,FN1,VASH1,FBXW7,CHI3L1,ACIN1,CDH5,ALOX15B,THPO,PLXNB1,LOC101112639,RBM15,DAG1,BMP1,ACACB,IL6ST,MMP14,TMEM98,XRCC2,HES5,STAT5B,FOXO4,PTPRM,FZD9,PLXNB2,EPHB3,GLI1,EPHA1,ADAMTS1,ADGRB3,SMARCD3,WNT1,HNF4A,NCKAP1L,FBN1,FBXO7,SMO,BCOR,PML,CD101,PRDM1,HAX1,DAAM2,DLL3,SP1,DMRTA2,CNOT4,SEMA4…
GO:BP	cell development	GO:0048468	0.000385232	3.41428	1296	1941	236	14723	ANKRD27,WEE2,KANK1,TNFRSF1B,APPL2,ARIH2,KMT2B,PSME4,ULK4,KIAA0319,ACTN4,SEMA5B,RDH10,MATN2,ARNTL,PAK6,NEFL,BMP7,RASGRF1,SEZ6,FN1,DDR1,FBXW7,GAK,PEX5,FZD4,SPTBN4,LIMD1,MYO7A,CDH5,ARHGAP35,CDH23,PLXNB1,OLFM4,BOC,EHMT2,DAG1,KALRN,ACAN,IL6ST,TMEM98,XRCC2,HES5,SH2B3,SLC4A1,CFLAR,PICALM,PTPRM,RASAL1,PLXNB2,EPHB3,GRIN3A,NEO1,ROBO3,EPHA1,TTC12,KEL,NPHS1,SCYL1,MAML1,SMARCD3,SEMA3C,HNF4A,PDZD7,NCKAP1L,MYLK…
GO:BP	anatomical structure formation involved in morphogenesis	GO:0048646	0.000490339	3.3095	757	1941	151	14723	RNF213,CLASP1,CC2D2A,PTPRB,RDH10,SMOC2,BMP7,SBNO2,BCL2L11,FN1,COL2A1,VASH1,FBXW7,CHI3L1,IFT172,CDH5,ARHGAP35,CHRD,FLT4,RBM15,DAG1,LEMD2,MMP14,XRCC2,HES5,FOXN4,CFLAR,FOXO4,ROR2,PTPRM,TNFAIP3,FGF8,PLXNB2,EPHB3,WDR74,CDX1,EPHA1,GCM1,NPHS1,ADAMTS1,ADGRB3,SMARCD3,HOXB1,SEMA3C,WNT1,MYLK3,TWSG1,SMO,PML,MYOF,PTGFRN,IFT122,SPEM1,DLL3,SPINT1,SP1,CDON,ARID1A,SEMA4A,TANC1,CASQ1,ITGAV,ITGA8,PROX1,NFATC4,STK4,…
GO:BP	positive regulation of cellular process	GO:0048522	0.000586159	3.23198	3497	1941	555	14723	ANKRD27,WEE2,BLK,CLN3,KANK1,RC3H2,TNFRSF1B,FOXK2,AMER1,POU2F1,APPL2,CLASP1,PLCG2,ZBTB1,GATA4,P2RX4,NCOA2,SYNDIG1,PARP14,GRB7,PLCE1,KIAA0319,ACTN4,IRF4,ARNTL,SYK,SMOC2,NCOA1,NEFL,TIAM1,BMP7,LIMS2,SBNO2,CSF1,LOC101110922,SYMPK,ANKRD17,BCL2L11,NFIL3,DDHD2,NFATC3,FN1,BPTF,LGMN,RTEL1,NCOA6,ETV5,TRAPPC12,FBXW7,CHI3L1,ADAM19,BCL9,HOXC13,HIVEP1,TIMP1,FGR,LRRC15,IFT172,SCAND1,FANK1,FGFR2,ACIN1,NUP98,SPHK2…
GO:BP	regulation of macromolecule metabolic process	GO:0060255	0.000620474	3.20728	4050	1941	632	14723	WEE2,CLN3,PARP4,ADCY7,RC3H2,TNFRSF1B,FOXK2,AMER1,BRF2,PGLYRP2,POU2F1,APPL2,PLCG2,KMT5A,ZBTB1,GATA4,NCOA2,KMT2B,TLR5,PTPRB,PARP14,GRB7,PLCE1,ZHX2,FSCB,C2CD3,ACTN4,ZNF692,IRF4,LOC101109384,TCF25,MYCL,ARNTL,SYK,ESRP1,KLHL31,SMOC2,NCOA1,SMARCC2,BMP7,ZNF135,LTB,TICRR,SBNO2,CSF1,LOC101110922,NBAS,SYMPK,ANKRD17,BCL2L11,NFIL3,NFATC3,FN1,BPTF,CPEB1,LGMN,RTEL1,COL2A1,NCOA6,ETV5,FBXW7,CHI3L1,ADAM19,BCL9,HOX…
GO:BP	multicellular organismal process	GO:0032501	0.00064003	3.1938	4813	1941	737	14723	ANKRD27,WEE2,CLN3,RNF213,ADCY7,KANK1,RC3H2,TNFRSF1B,TRPM2,AMER1,PGLYRP2,APPL2,CLASP1,PLCG2,CC2D2A,ZBTB1,ARIH2,GATA4,JPH3,P2RX4,NCOA2,MYL3,KMT2B,PSME4,ULK4,TLR5,SYNDIG1,PTPRB,PLCE1,ZHX2,C2CD3,NEK8,SEMA6C,KIAA0319,SNX19,PLCB2,SEMA5B,RDH10,IRF4,MATN2,ASIC1,MYCL,ARNTL,PAK6,OC90,SYK,ATP1A3,SMOC2,NCOA1,NEFL,TIAM1,BMP7,RASGRF1,LIMS2,LTB,SBNO2,CSF1,LOC101110922,CHD2,ANKRD17,TMTC4,ATP2A1,BCL2L11,NFIL3,DDH…
GO:BP	tube development	GO:0035295	0.000743698	3.1286	737	1941	147	14723	RNF213,RC3H2,CC2D2A,GATA4,PTPRB,C2CD3,RDH10,SYK,SMOC2,BMP7,CSF1,BCL2L11,DDR1,COL2A1,ETV5,VASH1,FBXW7,CHI3L1,IFT172,FZD4,CDH5,ARHGAP35,FLT4,HDAC7,RBM15,DAG1,IL6ST,MMP14,HES5,MYLK,TTC25,FOXO4,TNNI3,PTPRM,FGF8,PLXNB2,EPHB3,GLI1,EPHA1,ADAMTS1,ADGRB3,SEMA3C,WNT1,SMO,PML,PRDM1,AGT,IFT122,SLC12A8,COL3A1,SPINT1,SP1,PKHD1,ARID1A,SEMA4A,LOX,ITGAV,PPP1CA,JAG1,TNS3,TAB1,SHB,LAMA1,PROX1,UMOD,NFATC4,STK4,CIC,M…
GO:BP	cellular response to chemical stimulus	GO:0070887	0.000814324	3.0892	1780	1941	307	14723	CLN3,ADCY7,KANK1,TNFRSF1B,TRPM2,BRF2,APPL2,PLCG2,P2RX4,NCOA2,NME8,PARP14,ACTN4,ARNTL,SYK,SMOC2,LIFR,NCOA1,BMP7,FRS3,LRRC8D,SBNO2,CSF1,LOC101110922,TMTC4,NFIL3,CX3CL1,LGMN,COL2A1,ETV5,FBXW7,HIVEP1,SYNCRIP,IL12RB2,FGFR2,SCN2A,BACH1,FZD4,MAPKAPK2,CDH5,DOK1,MAP2K3,EPG5,DAPK1,THPO,CHRD,FLT4,SLC27A4,EHMT2,RBM15,SSTR2,RASL11B,GFPT2,TBL2,IL6ST,ATP1A2,IRF7,WNT10A,FOSB,HES5,MYLK,SH2B3,KMT2D,UCN3,PLVAP,STAT…
GO:BP	regulation of metabolic process	GO:0019222	0.000993886	3.00266	4373	1941	675	14723	WEE2,CLN3,PARP4,ADCY7,RC3H2,TNFRSF1B,FOXK2,AMER1,BRF2,PGLYRP2,POU2F1,APPL2,PLCG2,KMT5A,ZBTB1,MPHOSPH10,GATA4,NCOA2,KMT2B,TLR5,PTPRB,PARP14,GRB7,PLCE1,ZHX2,FSCB,C2CD3,ACTN4,ZNF692,IRF4,LOC101109384,TCF25,MYCL,ARNTL,SYK,ESRP1,KLHL31,SMOC2,NCOA1,SMARCC2,BMP7,ZNF135,PON3,LTB,TICRR,SBNO2,CSF1,LOC101110922,NBAS,SYMPK,ANKRD17,BCL2L11,NFIL3,NFATC3,FN1,BPTF,CPEB1,LGMN,RTEL1,COL2A1,NCOA6,ETV5,FBXW7,CHI3L1,…
GO:BP	regulation of multicellular organismal process	GO:0051239	0.00103424	2.98538	1690	1941	293	14723	ANKRD27,ADCY7,RC3H2,TNFRSF1B,PGLYRP2,APPL2,CLASP1,PLCG2,ZBTB1,P2RX4,MYL3,TLR5,SYNDIG1,KIAA0319,IRF4,MYCL,ARNTL,SYK,SMOC2,NEFL,BMP7,LTB,CSF1,LOC101110922,ATP2A1,BCL2L11,FN1,LGMN,ETV5,VASH1,FBXW7,CHI3L1,TIMP1,FGR,PEX5,ACIN1,SPHK2,IP6K1,MAPKAPK2,SPTBN4,CDH5,ALOX15B,MAP2K3,THPO,PLXNB1,PRKAB1,KPNA6,FLT4,LOC101112639,WWC3,NLRP1,RBM15,DAG1,F11,BMP1,ACACB,IL6ST,ATP1A2,MMP14,TMEM98,XRCC2,IRF7,HES5,SH2B3,S…
GO:BP	chordate embryonic development	GO:0043009	0.00133849	2.87339	524	1941	111	14723	CC2D2A,C2CD3,RDH10,NCOA1,BMP7,BCL2L11,BPTF,COL2A1,VASH1,IFT172,FGFR2,ARHGAP35,MMP14,XRCC2,HES5,ROR2,FGF8,AKAP3,PLXNB2,WDR74,CDX1,GCM1,HOXB1,SEMA3C,WNT1,SMARCB1,SMO,BCOR,PRDM1,IFT122,SLC12A8,DLL3,SPINT1,ARID1A,LOC101115640,CHTOP,TAB1,STK4,RBBP6,HYAL1,TJP1,CENPU,FOXP1,SATB2,MYO18B,APBA1,GLI3,GBX2,XAB2,KIAA1217,NLE1,FLCN,TBX6,GLI2,SIX4,GINS4,ASF1B,PSEN1,APOB,MTHFD1,ZNF335,SLC34A2,ZMIZ1,HOXD3,RIC8A,S…
GO:BP	vasculature development	GO:0001944	0.00141822	2.84826	477	1941	103	14723	RNF213,PTPRB,SYK,SMOC2,BMP7,ANKRD17,NFATC3,VASH1,FBXW7,CHI3L1,SPHK2,FZD4,CDH5,FLT4,HDAC7,RBM15,MYLK,FOXO4,TNNI3,PTPRM,FGF8,EPHB3,EPHA1,ADAMTS1,ADGRB3,SEMA3C,SMO,PML,PRDM1,SLC12A8,COL3A1,SPINT1,SP1,ARID1A,SEMA4A,COL1A2,LOX,ITGAV,JAG1,TAB1,SHB,LAMA1,PROX1,NFATC4,STK4,MMRN2,HYAL1,TJP1,ROBO4,MYO18B,NOS3,GLI3,GBX2,ALOX5,LOXL2,AP2B1,ADAMTS6,PSEN1,ENG,ITGA5,WARS2,APOB,ECM1,JUP,ZMIZ1,RIC8A,PPP1R16B,THBS4…
GO:BP	embryo development ending in birth or egg hatching	GO:0009792	0.0016431	2.78434	532	1941	112	14723	CC2D2A,C2CD3,RDH10,NCOA1,BMP7,BCL2L11,BPTF,COL2A1,VASH1,IFT172,FGFR2,ARHGAP35,MMP14,XRCC2,HES5,ROR2,FGF8,AKAP3,PLXNB2,WDR74,CDX1,GCM1,HOXB1,SEMA3C,WNT1,SMARCB1,SMO,BCOR,PRDM1,IFT122,SLC12A8,DLL3,SPINT1,ARID1A,LOC101115640,CHTOP,TAB1,STK4,RBBP6,HYAL1,TJP1,CENPU,FOXP1,SATB2,MYO18B,APBA1,GLI3,GBX2,XAB2,KIAA1217,NLE1,FLCN,TBX6,GLI2,SIX4,GINS4,ASF1B,PSEN1,APOB,MTHFD1,ZNF335,SLC34A2,ZMIZ1,HOXD3,RIC8A,S…
GO:BP	transcription by RNA polymerase II	GO:0006366	0.00173793	2.75997	1339	1941	239	14723	FOXK2,POU2F1,KMT5A,ZBTB1,GATA4,NCOA2,ZHX2,ZNF692,IRF4,TCF25,ARNTL,NCOA1,SMARCC2,BMP7,SBNO2,NFIL3,NFATC3,BPTF,NCOA6,ETV5,BCL9,HOXC13,HIVEP1,MED12L,BACH1,SUPT5H,CBX4,ZNF76,ZNF608,TSC22D3,ZNF296,KPNA6,HDAC7,WWC3,EHMT2,RBM15,MICAL2,THAP3,CDK12,IRF7,FOSB,HES5,KMT2D,BHLHE40,NR1I3,FOXN4,ZNF768,STAT5B,NR1H3,RAF1,FOXO4,TSC22D4,CHD6,ARNTL2,HDAC10,CDX1,GLI1,FHL5,GCM1,ICE1,MAML1,HOXB1,NOC2L,AURKB,WNT1,TEAD3,…
GO:BP	regulation of gene expression	GO:0010468	0.00224038	2.64968	3110	1941	496	14723	CLN3,ADCY7,RC3H2,TNFRSF1B,FOXK2,BRF2,PGLYRP2,POU2F1,APPL2,PLCG2,KMT5A,ZBTB1,GATA4,NCOA2,KMT2B,TLR5,PARP14,GRB7,ZHX2,ACTN4,ZNF692,IRF4,LOC101109384,TCF25,MYCL,ARNTL,SYK,ESRP1,NCOA1,SMARCC2,BMP7,ZNF135,LTB,SBNO2,CSF1,LOC101110922,NBAS,NFIL3,NFATC3,FN1,BPTF,CPEB1,LGMN,COL2A1,NCOA6,ETV5,FBXW7,CHI3L1,ADAM19,BCL9,HOXC13,HIVEP1,FGR,HOMEZ,SCAND1,FANK1,SYNCRIP,MED12L,NUP98,SPHK2,BACH1,SUPV3L1,SUPT5H,FZD4,…
GO:BP	animal organ morphogenesis	GO:0009887	0.00257986	2.5884	677	1941	135	14723	GATA4,MYL3,ZHX2,C2CD3,NEK8,RDH10,BMP7,LIMS2,CSF1,LOC101110922,BCL2L11,DDR1,COL2A1,ETV5,HOXC13,FGR,IFT172,FGFR2,MYO7A,RBM15,DAG1,LEMD2,ACAN,MMP14,WNT10A,HES5,MYLK,FOXN4,ROR2,PTPRM,TNFAIP3,FGF8,CDX1,GLI1,ADAMTS1,SMARCD3,HOXB1,SEMA3C,WNT1,PDZD7,FBN1,TWSG1,SMO,BCOR,PML,VAX2,PRDM1,AGT,IFT122,SLC12A8,COL3A1,ALPK2,LOC101119130,PKHD1,CDON,ARID1A,COL1A2,LOC101115640,MTOR,JAG1,ATP6V1B1,TAB1,FAT1,LRIG1,LAMA…
GO:BP	regulation of small GTPase mediated signal transduction	GO:0051056	0.00260946	2.58345	139	1941	41	14723	KANK1,PLCE1,RASGRF1,CSF1,ARHGAP35,RALGAPA2,TNK1,RASAL1,RASAL3,EPS8L1,SLC12A8,COL3A1,PSD2,TSC2,CDON,FRMD7,ARHGAP25,PSD,ARFGEF3,KANK2,ARHGAP42,TRIM67,MADD,FLCN,ITPKB,ARHGAP26,RAP1GAP,CCDC125,SGSM3,SIPA1L1,RASGRP4,CYTH2,DGKI,ARHGEF10,DENND4B,CYTH4,GARNL3,RASGRF2,PSD3,RELN,TNFAIP1
GO:BP	regulation of transcription by RNA polymerase II	GO:0006357	0.0034821	2.45816	1271	1941	227	14723	FOXK2,POU2F1,KMT5A,ZBTB1,GATA4,NCOA2,ZHX2,ZNF692,IRF4,TCF25,ARNTL,NCOA1,SMARCC2,BMP7,SBNO2,NFIL3,NFATC3,BPTF,NCOA6,ETV5,BCL9,HOXC13,HIVEP1,MED12L,BACH1,SUPT5H,CBX4,ZNF76,ZNF608,TSC22D3,ZNF296,KPNA6,HDAC7,WWC3,EHMT2,RBM15,MICAL2,THAP3,CDK12,IRF7,FOSB,HES5,KMT2D,BHLHE40,NR1I3,FOXN4,STAT5B,NR1H3,RAF1,FOXO4,TSC22D4,CHD6,ARNTL2,HDAC10,CDX1,GLI1,FHL5,GCM1,MAML1,HOXB1,NOC2L,AURKB,WNT1,TEAD3,HNF4A,EAPP,W…
GO:BP	regulation of anatomical structure morphogenesis	GO:0022603	0.0048441	2.31479	543	1941	112	14723	ANKRD27,KANK1,CLASP1,KIAA0319,ACTN4,SMOC2,NEFL,BMP7,ZNF135,CSF1,DDHD2,FN1,ETV5,VASH1,CHI3L1,FGR,ALDOA,FZD4,LIMD1,CDH5,ARHGAP35,PLXNB1,OLFM4,SPTA1,DAG1,WNT10A,FOXO4,ROR2,PTPRM,TNFAIP3,RASAL1,FGF8,PLXNB2,EPHB3,CDX1,EPHA1,KEL,ADAMTS1,ZDHHC6,ADGRB3,MYO19,HNF4A,SMO,PML,AGT,BAIAP2,LOC101119130,SP1,PKHD1,SEMA4A,CDC42EP1,PLXNA3,TFRC,NFATC4,STAT2,LRP4,MAP2,PHLDB1,ARAP1,HYAL1,TJP1,NOS3,TNR,F2,ALOX5,SIX4,PS…
GO:BP	blood vessel development	GO:0001568	0.0053917	2.26827	454	1941	97	14723	RNF213,PTPRB,SYK,SMOC2,BMP7,ANKRD17,VASH1,FBXW7,CHI3L1,SPHK2,FZD4,CDH5,FLT4,HDAC7,RBM15,MYLK,FOXO4,TNNI3,PTPRM,FGF8,EPHB3,EPHA1,ADAMTS1,ADGRB3,SEMA3C,SMO,PML,PRDM1,SLC12A8,COL3A1,SPINT1,SP1,ARID1A,SEMA4A,COL1A2,LOX,ITGAV,JAG1,TAB1,SHB,LAMA1,PROX1,NFATC4,STK4,MMRN2,HYAL1,TJP1,ROBO4,MYO18B,NOS3,GLI3,GBX2,ALOX5,LOXL2,AP2B1,ADAMTS6,PSEN1,ENG,ITGA5,WARS2,APOB,ECM1,JUP,ZMIZ1,PPP1R16B,THBS4,LEP,MYH10,PD…
GO:BP	central nervous system development	GO:0007417	0.00695024	2.158	559	1941	114	14723	TNFRSF1B,C2CD3,BMP7,SEZ6,BPTF,COL2A1,IFT172,BCAN,PEX5,SPHK2,FZD4,SPTBN4,ARHGAP35,CHRD,KALRN,IL6ST,ATP1A2,TMEM98,HES5,TTC25,FOXN4,FGF8,PLXNB2,EPHB3,GLI1,GCM1,SCYL1,HOXB1,WNT1,SEZ6L2,TWSG1,SMO,VAX2,IFT122,DAAM2,MAST1,COL3A1,CDON,DMRTA2,ARID1A,GDPD5,MTOR,PLXNA3,PROX1,XRCC1,ANKLE2,STK4,MAP2,CIC,B4GALT2,LHX3,AXL,FOXP1,SATB2,SLC8A3,DRGX,GLI3,GBX2,LAMB1,C1QA,TNR,KIRREL3,NR1D1,F2,GLI2,SALL3,RARB,CLP1,PCD…
GO:BP	biological regulation	GO:0065007	0.00779651	2.1081	8863	1941	1264	14723	ANKRD27,NPFF,RABGAP1L,WEE2,BLK,RIMS2,STAC,DTX2,RASSF7,CLN3,PARP4,ADCY7,KANK1,RC3H2,TNFRSF1B,FOXK2,TRPM2,ADGRG2,AMER1,BRF2,SPAG5,PGLYRP2,POU2F1,APPL2,CLASP1,PLCG2,CC2D2A,KMT5A,ZBTB1,MPHOSPH10,GATA4,JPH3,P2RX4,NCOA2,MYL3,KMT2B,ULK4,TLR5,SYNDIG1,PTPRB,PARP14,GRB7,PLCE1,ZHX2,FSCB,C2CD3,NEK8,KIAA0319,SNX19,LOC101108251,PLCB2,ACTN4,ZNF692,RDH10,IRF4,LOC101109384,TCF25,ASIC1,MYCL,GPR158,ARNTL,SYK,ESRP1,…
GO:BP	cell population proliferation	GO:0008283	0.0082254	2.08484	1186	1941	212	14723	KANK1,RC3H2,TNFRSF1B,APPL2,ARIH2,SYK,TIAM1,BMP7,RASGRF1,LIMS2,CSF1,FN1,DDR1,LGMN,VASH1,TIMP1,IFT172,FGFR2,NES,SPHK2,CDH5,ALOX15B,CDKN1A,THPO,CHRD,PLXNB1,FLT4,LOC101112639,SPTA1,IL6ST,MMP14,ZP4,HES5,SH2B3,KMT2D,CFLAR,NAA60,STAT5B,FAM83B,RAF1,FOXO4,ROR2,IGF1R,PTPRM,TNFAIP3,FZD9,FGF8,PLXNB2,GLI1,CLEC4G,EPHA1,RASAL3,ADAMTS1,GAB2,P3H3,SMARCD3,WNT1,PTGS1,HNF4A,NCKAP1L,EAPP,SMARCB1,TWSG1,SMO,PML,RBM10,R…
GO:BP	renal system development	GO:0072001	0.0112261	1.94977	209	1941	53	14723	AMER1,CC2D2A,PLCE1,RDH10,BMP7,BCL2L11,HES5,FGF8,NPHS1,ADAMTS1,WNT1,SMO,PRDM1,AGT,PKHD1,JAG1,ITGA8,PROX1,UMOD,ACE,LRP4,KANK2,GLI3,NLE1,FLCN,KIRREL3,GLI2,FRAS1,AP2B1,SIX4,RARB,ADAMTS6,WNK4,BAG6,FAT4,FREM2,PAX8,IFT20,FMN1,NFIA,BMP2,DCHS1,COL4A1,STAT1,MYOCD,GZF1,AP1B1,PTCH1,DLG5,COL4A3,LAMA5,TNS2,PDGFRB
GO:BP	tissue development	GO:0009888	0.0129249	1.88857	1233	1941	218	14723	AMER1,CLASP1,CC2D2A,GATA4,MYL3,C2CD3,SNX19,RDH10,MYCL,ARNTL,OC90,TIAM1,BMP7,SBNO2,CSF1,LOC101110922,FN1,DDR1,BPTF,COL2A1,ETV5,BCL9,HOXC13,FGR,IFT172,MYO7A,CDH5,ALOX15B,ARHGAP35,CHRD,RBM15,DAG1,BMP1,LEMD2,ACAN,IL6ST,MMP14,XRCC2,WNT10A,HES5,MYLK,CFLAR,STAT5B,ROR2,FZD9,FGF8,CEP152,PLXNB2,CDX1,GLI1,KEL,GCM1,NPHS1,MAML1,SEMA3C,WNT1,HNF4A,PDZD7,USP19,TWSG1,SMO,BCOR,PML,PRDM1,AGT,IFT122,SLC12A8,CHRNA1,C…
GO:BP	tissue morphogenesis	GO:0048729	0.0134611	1.87092	439	1941	93	14723	CLASP1,CC2D2A,MYL3,C2CD3,RDH10,BMP7,CSF1,DDR1,ETV5,IFT172,ARHGAP35,CHRD,RBM15,DAG1,MMP14,WNT10A,HES5,MYLK,ROR2,FGF8,PLXNB2,GCM1,SEMA3C,WNT1,TWSG1,SMO,PML,AGT,IFT122,SLC12A8,COL3A1,SPINT1,PKHD1,ARID1A,MTOR,PPP1CA,JAG1,ITGA8,FAT1,LAMA1,PROX1,NFATC4,STK4,TNC,GLI3,GBX2,TBX6,GLI2,FRAS1,SIX4,MYLK2,WNK4,PSEN1,ENG,ITGA5,SYNE4,UBE4B,MTHFD1,FAT4,FREM2,PAX8,RGMA,ANKRD6,IFT20,ITGB4,RHOA,FMN1,BMP2,RARG,LUZP1,…
GO:BP	urogenital system development	GO:0001655	0.0136116	1.86609	232	1941	57	14723	AMER1,CC2D2A,PLCE1,RDH10,BMP7,BCL2L11,HES5,FGF8,EPHB3,NPHS1,ADAMTS1,WNT1,SMO,PRDM1,AGT,PKHD1,JAG1,ITGA8,PROX1,UMOD,ACE,TNC,LRP4,KANK2,GLI3,NLE1,FLCN,KIRREL3,GLI2,FRAS1,AP2B1,SIX4,RARB,ADAMTS6,WNK4,BAG6,FAT4,FREM2,PAX8,IFT20,FMN1,NFIA,BMP2,RARG,DCHS1,COL4A1,STAT1,MYOCD,GZF1,AP1B1,PTCH1,DLG5,COL4A3,LAMA5,CDKN1B,TNS2,PDGFRB
GO:BP	cytoskeleton organization	GO:0007010	0.0137405	1.862	920	1941	170	14723	RASSF7,CLN3,KANK1,SPAG5,CLASP1,CC2D2A,CCDC68,ULK4,C2CD3,ACTN4,NEFL,ZNF135,RASSF1,IFT172,BICD2,LIMD1,CDH5,DNAAF2,ARHGAP35,MTSS1,PLXNB1,SPTA1,DIAPH1,KIAA1211,DAG1,MICAL2,MAP4,XRCC2,TTC25,CEP250,CFLAR,RAF1,MAD2L1,CEP152,SSH3,FLII,EPHA1,TTC12,DYNC1H1,NPHS1,WRAP73,CUL7,IQGAP2,AURKB,C15H11ORF88,TUBAL3,PDLIM3,NCKAP1L,MYLK3,CKAP5,AURKC,HAX1,MAP7D2,DAAM2,MAST1,FCHSD1,KIF3B,JMY,CCDC66,BAIAP2,GSN,PKHD1,DCTN…
GO:BP	positive regulation of transcription, DNA-templated	GO:0045893	0.0162662	1.78871	1059	1941	191	14723	FOXK2,POU2F1,GATA4,NCOA2,ACTN4,IRF4,ARNTL,NCOA1,BMP7,SBNO2,NFIL3,NFATC3,BPTF,NCOA6,ETV5,BCL9,HOXC13,HIVEP1,SCAND1,FANK1,BACH1,SUPT5H,FZD4,ZNF76,MAP2K3,AXIN1,KPNA6,RBM15,MICAL2,THAP3,SUPT7L,IRF7,FOSB,HES5,KMT2D,NR1I3,FOXN4,STAT5B,NR1H3,RAF1,FOXO4,ROR2,PICALM,ARHGEF11,CHD6,ARNTL2,CDX1,GLI1,CXXC1,FHL5,GCM1,ICE1,MAML1,SMARCD3,HOXB1,WNT1,TEAD3,HNF4A,EAPP,SMO,MMS19,PAGR1,AGT,HAX1,NPAS2,PAX3,SP1,EDRF1,C…
GO:BP	positive regulation of RNA biosynthetic process	GO:1902680	0.0162662	1.78871	1059	1941	191	14723	FOXK2,POU2F1,GATA4,NCOA2,ACTN4,IRF4,ARNTL,NCOA1,BMP7,SBNO2,NFIL3,NFATC3,BPTF,NCOA6,ETV5,BCL9,HOXC13,HIVEP1,SCAND1,FANK1,BACH1,SUPT5H,FZD4,ZNF76,MAP2K3,AXIN1,KPNA6,RBM15,MICAL2,THAP3,SUPT7L,IRF7,FOSB,HES5,KMT2D,NR1I3,FOXN4,STAT5B,NR1H3,RAF1,FOXO4,ROR2,PICALM,ARHGEF11,CHD6,ARNTL2,CDX1,GLI1,CXXC1,FHL5,GCM1,ICE1,MAML1,SMARCD3,HOXB1,WNT1,TEAD3,HNF4A,EAPP,SMO,MMS19,PAGR1,AGT,HAX1,NPAS2,PAX3,SP1,EDRF1,C…
GO:BP	positive regulation of nucleic acid-templated transcription	GO:1903508	0.0162662	1.78871	1059	1941	191	14723	FOXK2,POU2F1,GATA4,NCOA2,ACTN4,IRF4,ARNTL,NCOA1,BMP7,SBNO2,NFIL3,NFATC3,BPTF,NCOA6,ETV5,BCL9,HOXC13,HIVEP1,SCAND1,FANK1,BACH1,SUPT5H,FZD4,ZNF76,MAP2K3,AXIN1,KPNA6,RBM15,MICAL2,THAP3,SUPT7L,IRF7,FOSB,HES5,KMT2D,NR1I3,FOXN4,STAT5B,NR1H3,RAF1,FOXO4,ROR2,PICALM,ARHGEF11,CHD6,ARNTL2,CDX1,GLI1,CXXC1,FHL5,GCM1,ICE1,MAML1,SMARCD3,HOXB1,WNT1,TEAD3,HNF4A,EAPP,SMO,MMS19,PAGR1,AGT,HAX1,NPAS2,PAX3,SP1,EDRF1,C…
GO:BP	developmental growth	GO:0048589	0.0179369	1.74625	412	1941	88	14723	RC3H2,ARIH2,KIAA0319,SEMA5B,RDH10,PAK6,CSF1,BCL2L11,FN1,DDR1,LGMN,BCL9,PEX5,SPTBN4,CDKN1A,WWC3,EHMT2,ACACB,XRCC2,CFLAR,STAT5B,FZD9,RASAL1,FGF8,GLI1,WWC1,SMO,PTGFRN,RAG2,SLC12A8,CHRNA1,WWC2,LOC101115640,MTOR,PLXNA3,PROX1,STK4,LRP4,MAP2,GPD2,RBBP6,FOXP1,APBA1,GLI3,TNR,ERCC6,CTC1,GLI2,SIX4,RARB,GINS4,ECM1,ZMIZ1,BBS2,LEP,SEMA3G,EFNA5,PPARD,FMN1,RARG,GHRHR,SOCS2,PLXNA4,RAI1,CPNE9,GRHL2,ERBB4,COL27A1,C…
GO:BP	embryonic morphogenesis	GO:0048598	0.0182349	1.7391	436	1941	92	14723	CLASP1,CC2D2A,C2CD3,RDH10,NCOA1,BMP7,LOC101110922,BCL2L11,FN1,COL2A1,IFT172,FGFR2,MYO7A,ARHGAP35,CHRD,DAG1,MMP14,HES5,ROR2,FGF8,PLXNB2,GLI1,GCM1,HOXB1,WNT1,HNF4A,PDZD7,FBN1,TWSG1,SMO,VAX2,IFT122,SPINT1,LOC101119130,CDON,ARID1A,LOC101115640,ITGAV,ATP6V1B1,ITGA8,LRIG1,PROX1,STK4,LRP4,PHLDB1,HYAL1,SATB2,GLI3,GBX2,LAMB1,TBX6,GLI2,FRAS1,SIX4,RARB,PSEN1,ENG,ITGA5,ARFRP1,MTHFD1,HOXD3,RIC8A,FREM2,LAMA3,S…
GO:BP	neurogenesis	GO:0022008	0.0208125	1.68167	991	1941	180	14723	ANKRD27,KANK1,TNFRSF1B,APPL2,ULK4,ZHX2,KIAA0319,SEMA5B,MATN2,MYCL,ARNTL,PAK6,NCOA1,NEFL,BMP7,RASGRF1,CSF1,SEZ6,FN1,DDR1,GAK,IFT172,PEX5,ASTN1,FZD4,SPTBN4,MYO7A,ARHGAP35,CDH23,PLXNB1,BOC,EHMT2,DAG1,KALRN,LEMD2,IL6ST,TMEM98,XRCC2,HES5,FOXN4,PICALM,PTPRM,BEND6,FZD9,RASAL1,FGF8,PLXNB2,EPHB3,GRIN3A,NEO1,ROBO3,KEL,GCM1,SCYL1,SMARCD3,SEMA3C,WNT1,PDZD7,FBXO7,SMO,VAX2,PRDM1,DAAM2,COL3A1,DLL3,BAIAP2,LOC101…
GO:BP	positive regulation of nucleobase-containing compound metabolic process	GO:0045935	0.0215507	1.66654	1235	1941	217	14723	TNFRSF1B,FOXK2,POU2F1,GATA4,NCOA2,ACTN4,IRF4,ARNTL,SMOC2,NCOA1,BMP7,SBNO2,NFIL3,NFATC3,BPTF,RTEL1,NCOA6,ETV5,BCL9,HOXC13,HIVEP1,SCAND1,FANK1,NUP98,BACH1,SUPV3L1,SUPT5H,FZD4,ZNF76,MAP2K3,AXIN1,KPNA6,RBM15,MICAL2,PLEKHN1,THAP3,SUPT7L,IRF7,FOSB,HES5,KMT2D,NR1I3,FOXN4,STAT5B,NR1H3,CCT3,RAF1,FOXO4,ROR2,PICALM,PPP1R10,ARHGEF11,CHD6,ARNTL2,HDAC10,CDX1,GLI1,CXXC1,ACD,FHL5,GCM1,ICE1,MAML1,SMARCD3,HOXB1,AU…
GO:BP	branching morphogenesis of an epithelial tube	GO:0048754	0.0247069	1.60718	120	1941	35	14723	RDH10,BMP7,CSF1,DDR1,ETV5,RBM15,DAG1,MMP14,FGF8,WNT1,SMO,PML,AGT,PKHD1,PPP1CA,LAMA1,NFATC4,STK4,GLI3,GBX2,GLI2,SIX4,ENG,FAT4,PAX8,BMP2,DCHS1,COL4A1,TIMELESS,GZF1,MED1,PTCH1,MKS1,DLG5,LAMA5
GO:BP	cellular localization	GO:0051641	0.0280388	1.55224	1732	1941	290	14723	ANKRD27,RIMS2,CLN3,TRPM2,SPAG5,APPL2,CLASP1,PLCG2,CC2D2A,JPH3,P2RX4,PRPF31,CSE1L,C2CD3,ACTN4,ASIC1,GPR158,ARNTL,SYK,NEFL,BMP7,ATP2A1,ETV5,TRAPPC12,M6PR,FBXW7,GAK,ATP9A,FGR,LRRC15,LAMP2,SEC23B,XRCC4,PEX5,NUP98,BICD2,SPHK2,SNCAIP,SPTBN4,MYO7A,POLR1A,RANBP3,EPG5,COPA,CDKN1A,IPO13,KPNA6,DAG1,TRAPPC2L,MAP4,TBC1D17,LEMD2,SUPT7L,NOL8,CCDC22,TTC7A,MMP14,TMEM98,NUP214,TTC25,ATP7B,SLC4A1,POLA2,SNTA1,CEP250…
GO:BP	cellular response to organic substance	GO:0071310	0.0287363	1.54157	1387	1941	239	14723	KANK1,TNFRSF1B,TRPM2,APPL2,P2RX4,PARP14,ACTN4,ARNTL,SYK,SMOC2,LIFR,NCOA1,BMP7,FRS3,SBNO2,CSF1,LOC101110922,TMTC4,NFIL3,CX3CL1,LGMN,COL2A1,HIVEP1,SYNCRIP,IL12RB2,FGFR2,FZD4,MAPKAPK2,CDH5,DOK1,MAP2K3,EPG5,DAPK1,THPO,CHRD,FLT4,SLC27A4,EHMT2,RBM15,SSTR2,RASL11B,GFPT2,TBL2,IL6ST,ATP1A2,IRF7,WNT10A,HES5,SH2B3,KMT2D,UCN3,PLVAP,STAT5B,NR1H3,RAF1,FOXO4,ROR2,IGF1R,TNFAIP3,FGF8,NEO1,IRS4,PDE1B,NUGGC,GCGR,IL…
GO:BP	generation of neurons	GO:0048699	0.0318928	1.49631	900	1941	165	14723	ANKRD27,KANK1,TNFRSF1B,APPL2,ULK4,ZHX2,KIAA0319,SEMA5B,MATN2,MYCL,ARNTL,PAK6,NCOA1,NEFL,BMP7,RASGRF1,SEZ6,FN1,DDR1,GAK,IFT172,PEX5,ASTN1,FZD4,SPTBN4,MYO7A,ARHGAP35,CDH23,PLXNB1,BOC,EHMT2,DAG1,KALRN,IL6ST,TMEM98,XRCC2,HES5,FOXN4,PICALM,PTPRM,BEND6,FZD9,RASAL1,FGF8,PLXNB2,EPHB3,GRIN3A,NEO1,ROBO3,KEL,SCYL1,SMARCD3,SEMA3C,WNT1,PDZD7,FBXO7,SMO,VAX2,PRDM1,DAAM2,COL3A1,DLL3,BAIAP2,LOC101119130,ACAP3,CDO…
GO:BP	kidney development	GO:0001822	0.0342413	1.46545	200	1941	50	14723	AMER1,CC2D2A,PLCE1,RDH10,BMP7,BCL2L11,HES5,FGF8,NPHS1,ADAMTS1,WNT1,SMO,PRDM1,AGT,PKHD1,JAG1,ITGA8,PROX1,UMOD,ACE,LRP4,KANK2,GLI3,NLE1,FLCN,KIRREL3,GLI2,FRAS1,AP2B1,SIX4,RARB,ADAMTS6,WNK4,BAG6,FAT4,FREM2,PAX8,IFT20,FMN1,BMP2,DCHS1,STAT1,GZF1,AP1B1,PTCH1,DLG5,COL4A3,LAMA5,TNS2,PDGFRB
GO:BP	morphogenesis of a branching epithelium	GO:0061138	0.0343295	1.46433	147	1941	40	14723	RDH10,BMP7,CSF1,DDR1,ETV5,RBM15,DAG1,MMP14,FGF8,GCM1,SEMA3C,WNT1,SMO,PML,AGT,SPINT1,PKHD1,PPP1CA,LAMA1,PROX1,NFATC4,STK4,GLI3,GBX2,GLI2,SIX4,ENG,FAT4,PAX8,BMP2,DCHS1,GRHL2,COL4A1,TIMELESS,GZF1,MED1,PTCH1,MKS1,DLG5,LAMA5
GO:BP	morphogenesis of a branching structure	GO:0001763	0.0381999	1.41794	158	1941	42	14723	RDH10,BMP7,CSF1,DDR1,ETV5,RBM15,DAG1,MMP14,FGF8,GCM1,SEMA3C,WNT1,SMO,PML,PRDM1,AGT,SPINT1,PKHD1,PPP1CA,LAMA1,PROX1,NFATC4,STK4,GLI3,GBX2,GLI2,SIX4,ENG,FAT4,PAX8,BMP2,DCHS1,GRHL2,COL4A1,TIMELESS,GZF1,MED1,PTCH1,MKS1,DLG5,LAMA5,ERMN
GO:BP	cell projection organization	GO:0030030	0.0430959	1.36556	924	1941	168	14723	ANKRD27,CLN3,KANK1,CC2D2A,ULK4,NME8,PLCE1,C2CD3,KIAA0319,SEMA5B,MATN2,PAK6,NEFL,BMP7,RASGRF1,SEZ6,FN1,DDR1,LGMN,GAK,IFT172,FZD4,SPTBN4,MYO7A,DNAAF2,ARHGAP35,CDH23,PLXNB1,BOC,DAG1,KALRN,HES5,MYLK,CSNK1D,TTC25,CEP250,PICALM,PTPRM,RASAL1,PLXNB2,EPHB3,GRIN3A,NEO1,ROBO3,TTC12,KEL,CLUAP1,WRAP73,SEMA3C,WNT1,C15H11ORF88,EPS8L1,PDZD7,FBXO7,FAM92B,VAX2,IFT122,TXNDC15,CCDC66,BAIAP2,GSN,LOC101119130,PKHD1,AC…
GO:BP	locomotion	GO:0040011	0.0451262	1.34557	1168	1941	205	14723	CLN3,KANK1,TRPM2,APPL2,CLASP1,JPH3,P2RX4,ULK4,NME8,GRB7,KIAA0319,ACTN4,SEMA5B,MATN2,SYK,SMOC2,NEFL,TIAM1,BMP7,CSF1,CX3CL1,FN1,DDR1,LGMN,VASH1,FBXW7,TIMP1,FGR,LRRC15,PEX5,ASTN1,FZD4,LIMD1,CDH5,DNAAF2,ARHGAP35,MAP2K3,CHRD,FLT4,BOC,DAG1,KALRN,ATP1A2,MMP14,MYLK,PLVAP,STAT5B,ROR2,IGF1R,PTPRM,FGF8,PLXNB2,EPHB3,NEO1,ROBO3,EPHA1,TTC12,ADAMTS1,SEMA3C,C15H11ORF88,CATSPER2,NCKAP1L,FBXO7,WWC1,CXCR4,ABHD6,SMO…
GO:BP	synapse maturation	GO:0060074	0.0471106	1.32688	16	1941	10	14723	NEFL,SEZ6,BCAN,SEZ6L2,NFATC4,NEURL1,SEZ6L,NFIA,ARHGEF15,RELN
GO:BP	regulation of primary metabolic process	GO:0080090	0.0478434	1.32018	3777	1941	578	14723	WEE2,CLN3,PARP4,RC3H2,TNFRSF1B,FOXK2,AMER1,BRF2,POU2F1,APPL2,KMT5A,ZBTB1,GATA4,NCOA2,KMT2B,PTPRB,PARP14,GRB7,PLCE1,ZHX2,FSCB,C2CD3,ACTN4,ZNF692,IRF4,LOC101109384,TCF25,MYCL,ARNTL,SYK,ESRP1,KLHL31,SMOC2,NCOA1,SMARCC2,BMP7,ZNF135,TICRR,SBNO2,CSF1,NBAS,SYMPK,BCL2L11,NFIL3,NFATC3,FN1,BPTF,CPEB1,LGMN,RTEL1,NCOA6,ETV5,FBXW7,CHI3L1,BCL9,HOXC13,HIVEP1,TIMP1,FGR,HOMEZ,SCAND1,FANK1,SYNCRIP,MED12L,NUP98,SPH…
GO:BP	microtubule-based process	GO:0007017	0.0499394	1.30156	619	1941	120	14723	RASSF7,CLN3,SPAG5,CLASP1,CC2D2A,CCDC68,ULK4,NME8,C2CD3,NEFL,RASSF1,STARD9,IFT172,BICD2,CDH5,DNAAF2,DAG1,MAP4,XRCC2,TTC25,KIF9,CEP250,MAD2L1,CEP152,TTC12,DYNC1H1,WRAP73,CUL7,AURKB,C15H11ORF88,TUBAL3,CATSPER2,FYCO1,CKAP5,AURKC,IFT122,MAP7D2,DNAH2,SPEM1,KIF3B,CCDC66,PKHD1,DCTN2,VPS4B,NEFH,KIAA0753,CKAP2,KIF22,LOC101118398,TUBA8,MISP,KIF24,ANKRD53,DNAH7,CEP295,TACC2,CCDC65,MAP2,PHLDB1,CUL9,KIF7,TTLL6…
GO:CC	intracellular anatomical structure	GO:0005622	1.05e-13	12.9801	9801	1868	1420	14438	ANKRD27,SLC37A2,RABGAP1L,WEE2,DTX2,RASSF7,CLN3,RNF213,PARP4,MYH7B,KANK1,RC3H2,TAF1B,NTHL1,FOXK2,TRPM2,ADGRG2,AMER1,RGS3,SPAG5,MBD1,POU2F1,APPL2,PARM1,KLHL2,CLASP1,PLCG2,KMT5A,CCDC68,MOK,MND1,ZBTB1,RUSC2,MPHOSPH10,ARIH2,GATA4,JPH3,LOC101102548,P2RX4,NCOA2,MYL3,KMT2B,PSME4,NME8,SYNDIG1,PRPF31,ATG13,BHMT,CSE1L,BCORL1,PARP14,GRB7,PLCE1,TRIM69,ZHX2,C2CD3,CSTF2,UXS1,TCF20,KIAA0319,SYCP2L,STAB2,WDR33,ID…
GO:CC	basement membrane	GO:0005604	3.35e-09	8.47535	63	1868	31	14438	MATN2,SMOC2,FN1,COL2A1,TIMP1,FREM3,DAG1,ACAN,ADAMTS1,COL28A1,HMCN2,FBN1,COL7A1,NID2,LAMA1,TNC,MMRN2,LAMB1,FRAS1,FREM2,LAMA3,THBS4,EFNA5,LAMC2,COL4A6,COL4A1,LAMC3,ACHE,COL4A3,LAMA5,FREM1
GO:CC	membrane-bounded organelle	GO:0043227	2.71e-08	7.56733	7737	1868	1133	14438	ANKRD27,SLC37A2,RABGAP1L,WEE2,DTX2,CLN3,RNF213,RC3H2,TAF1B,NTHL1,FOXK2,TRPM2,AMER1,RGS3,MBD1,POU2F1,APPL2,PARM1,CLASP1,PLCG2,CC2D2A,KMT5A,CCDC68,MOK,MND1,ZBTB1,RUSC2,MPHOSPH10,ARIH2,GATA4,JPH3,NCOA2,KMT2B,PSME4,NME8,SYNDIG1,PRPF31,ATG13,BHMT,CSE1L,BCORL1,TRIM69,ZHX2,C2CD3,NEK8,CSTF2,UXS1,TCF20,KIAA0319,SYCP2L,WDR33,IDH2,NEIL2,ACTN4,ZNF692,LYSMD1,IRF4,C14H16ORF46,HIRIP3,TCF25,ASIC1,MYH15,MYCL,CELF…
GO:CC	organelle	GO:0043226	3.34e-08	7.47642	8862	1868	1274	14438	ANKRD27,SLC37A2,RABGAP1L,WEE2,DTX2,RASSF7,CLN3,RNF213,PARP4,MYH7B,RC3H2,TAF1B,NTHL1,FOXK2,TRPM2,AMER1,RGS3,SPAG5,MBD1,POU2F1,APPL2,PARM1,KLHL2,CLASP1,PLCG2,CC2D2A,KMT5A,CCDC68,MOK,MND1,ZBTB1,RUSC2,MPHOSPH10,ARIH2,GATA4,JPH3,NCOA2,MYL3,KMT2B,PSME4,NME8,SYNDIG1,PRPF31,ATG13,BHMT,CSE1L,BCORL1,GRB7,TRIM69,ZHX2,C2CD3,NEK8,CSTF2,UXS1,TCF20,KIAA0319,SYCP2L,WDR33,IDH2,NEIL2,ACTN4,ZNF692,LYSMD1,IRF4,C14H1…
GO:CC	intracellular organelle	GO:0043229	2.48e-07	6.60627	8637	1868	1240	14438	ANKRD27,SLC37A2,RABGAP1L,WEE2,DTX2,RASSF7,CLN3,RNF213,PARP4,MYH7B,RC3H2,TAF1B,NTHL1,FOXK2,TRPM2,AMER1,RGS3,SPAG5,MBD1,POU2F1,APPL2,PARM1,KLHL2,CLASP1,PLCG2,KMT5A,CCDC68,MOK,MND1,ZBTB1,RUSC2,MPHOSPH10,ARIH2,GATA4,JPH3,NCOA2,MYL3,KMT2B,PSME4,NME8,SYNDIG1,PRPF31,ATG13,CSE1L,BCORL1,GRB7,TRIM69,ZHX2,C2CD3,CSTF2,UXS1,TCF20,KIAA0319,SYCP2L,WDR33,IDH2,NEIL2,ACTN4,ZNF692,LYSMD1,IRF4,C14H16ORF46,HIRIP3,TCF…
GO:CC	cytoplasm	GO:0005737	2.64e-07	6.578	6842	1868	1011	14438	ANKRD27,SLC37A2,RABGAP1L,WEE2,CLN3,RNF213,PARP4,MYH7B,KANK1,NTHL1,FOXK2,TRPM2,ADGRG2,RGS3,POU2F1,APPL2,PARM1,KLHL2,CLASP1,PLCG2,KMT5A,RUSC2,ARIH2,JPH3,LOC101102548,P2RX4,NCOA2,MYL3,PSME4,NME8,ATG13,BHMT,CSE1L,PARP14,GRB7,PLCE1,TRIM69,ZHX2,UXS1,KIAA0319,STAB2,IDH2,SNX19,NEIL2,PLCB2,ACTN4,RDH10,IRF4,C14H16ORF46,ASIC1,MYH15,CELF6,ARNTL,SYK,ATP1A3,KLHL31,CD3EAP,NCOA1,NEFL,TIAM1,LOC101109422,SCARA3,RA…
GO:CC	collagen-containing extracellular matrix	GO:0062023	4.74e-07	6.32432	138	1868	46	14438	MATN2,SMOC2,FN1,COL2A1,TIMP1,LRRC15,FGFR2,FREM3,DAG1,ACAN,ADAMTS1,COL28A1,HMCN2,FBN1,COL3A1,COL7A1,COL5A3,NID2,COL1A2,LAMA1,TNC,LUM,MMRN2,LAMB1,TNR,FRAS1,LTBP4,ECM1,ADAMTSL4,FREM2,LAMA3,THBS4,EFNA5,CILP,LAMC2,COL27A1,COL4A6,COL4A1,ADAMTS15,TGFB3,TNXB,LAMC3,ACHE,COL4A3,LAMA5,FREM1
GO:CC	nucleoplasm	GO:0005654	6.7e-07	6.17406	2652	1868	441	14438	WEE2,DTX2,TAF1B,FOXK2,AMER1,POU2F1,PARM1,KMT5A,ZBTB1,ARIH2,GATA4,NCOA2,KMT2B,PSME4,NME8,PRPF31,CSE1L,BCORL1,TRIM69,ZHX2,CSTF2,TCF20,SYCP2L,WDR33,NEIL2,ACTN4,ZNF692,LYSMD1,IRF4,C14H16ORF46,HIRIP3,MYCL,ARNTL,PAK6,ESRP1,CD3EAP,NCOA1,SMARCC2,SLC30A5,TICRR,CSF1,SYMPK,ANKRD17,CHD4,NFATC3,MKNK1,BPTF,NCOA6,ETV5,TRAPPC12,BDP1,HIVEP1,HOMEZ,TRERF1,FANK1,XRCC4,ACIN1,SNRNP200,NUP98,TTF1,SPHK2,IP6K1,KDM3B,SUPT…
GO:CC	nuclear lumen	GO:0031981	7.11e-07	6.14805	2942	1868	482	14438	WEE2,DTX2,RNF213,TAF1B,FOXK2,AMER1,POU2F1,PARM1,KMT5A,ZBTB1,MPHOSPH10,ARIH2,GATA4,NCOA2,KMT2B,PSME4,NME8,PRPF31,CSE1L,BCORL1,TRIM69,ZHX2,CSTF2,TCF20,SYCP2L,WDR33,NEIL2,ACTN4,ZNF692,LYSMD1,IRF4,C14H16ORF46,HIRIP3,MYCL,ARNTL,PAK6,ESRP1,CD3EAP,NCOA1,SMARCC2,SLC30A5,TICRR,CSF1,SYMPK,ANKRD17,CHD4,NFATC3,MKNK1,BPTF,NCOA6,ETV5,TRAPPC12,BDP1,FBXW7,HIVEP1,HOMEZ,TRERF1,FANK1,XRCC4,TP53TG5,ACIN1,SNRNP200,NU…
GO:CC	organelle lumen	GO:0043233	1.19776e-06	5.92163	3187	1868	515	14438	WEE2,DTX2,RNF213,TAF1B,FOXK2,AMER1,POU2F1,PARM1,KMT5A,ZBTB1,MPHOSPH10,ARIH2,GATA4,NCOA2,KMT2B,PSME4,NME8,PRPF31,CSE1L,BCORL1,TRIM69,ZHX2,CSTF2,TCF20,SYCP2L,WDR33,NEIL2,ACTN4,ZNF692,LYSMD1,IRF4,C14H16ORF46,HIRIP3,MYCL,ARNTL,PAK6,ESRP1,CD3EAP,NCOA1,SMARCC2,SLC30A5,TICRR,CSF1,SYMPK,ANKRD17,CHD4,NFATC3,MKNK1,BPTF,NCOA6,ETV5,TRAPPC12,BDP1,FBXW7,HIVEP1,HOMEZ,TRERF1,FANK1,XRCC4,TP53TG5,ACIN1,SNRNP200,MI…
GO:CC	intracellular organelle lumen	GO:0070013	1.19776e-06	5.92163	3187	1868	515	14438	WEE2,DTX2,RNF213,TAF1B,FOXK2,AMER1,POU2F1,PARM1,KMT5A,ZBTB1,MPHOSPH10,ARIH2,GATA4,NCOA2,KMT2B,PSME4,NME8,PRPF31,CSE1L,BCORL1,TRIM69,ZHX2,CSTF2,TCF20,SYCP2L,WDR33,NEIL2,ACTN4,ZNF692,LYSMD1,IRF4,C14H16ORF46,HIRIP3,MYCL,ARNTL,PAK6,ESRP1,CD3EAP,NCOA1,SMARCC2,SLC30A5,TICRR,CSF1,SYMPK,ANKRD17,CHD4,NFATC3,MKNK1,BPTF,NCOA6,ETV5,TRAPPC12,BDP1,FBXW7,HIVEP1,HOMEZ,TRERF1,FANK1,XRCC4,TP53TG5,ACIN1,SNRNP200,MI…
GO:CC	membrane-enclosed lumen	GO:0031974	1.19776e-06	5.92163	3187	1868	515	14438	WEE2,DTX2,RNF213,TAF1B,FOXK2,AMER1,POU2F1,PARM1,KMT5A,ZBTB1,MPHOSPH10,ARIH2,GATA4,NCOA2,KMT2B,PSME4,NME8,PRPF31,CSE1L,BCORL1,TRIM69,ZHX2,CSTF2,TCF20,SYCP2L,WDR33,NEIL2,ACTN4,ZNF692,LYSMD1,IRF4,C14H16ORF46,HIRIP3,MYCL,ARNTL,PAK6,ESRP1,CD3EAP,NCOA1,SMARCC2,SLC30A5,TICRR,CSF1,SYMPK,ANKRD17,CHD4,NFATC3,MKNK1,BPTF,NCOA6,ETV5,TRAPPC12,BDP1,FBXW7,HIVEP1,HOMEZ,TRERF1,FANK1,XRCC4,TP53TG5,ACIN1,SNRNP200,MI…
GO:CC	extracellular matrix	GO:0031012	1.24781e-06	5.90385	215	1868	61	14438	MATN2,OC90,SMOC2,FN1,COL2A1,TIMP1,LRRC15,BCAN,FGFR2,OTOG,FREM3,DAG1,ACAN,MMP14,ZP4,ADAMTS1,COL28A1,HMCN2,FBN1,COL3A1,COL7A1,COL5A3,NID2,COL1A2,OLFML2B,LOX,LAMA1,COL6A3,TNC,LUM,MMRN2,LAMB1,TNR,FRAS1,LTBP4,MMP19,ECM1,ADAMTSL4,FREM2,LAMA3,THBS4,ALPL,EFNA5,CILP,LAMC2,COL27A1,COL4A6,COL4A1,TNN,ADAMTS15,TGFB3,TNXB,LAMC3,ACHE,RELN,COL4A3,LAMA5,COL6A6,FREM1,MMP17,GLG1
GO:CC	cell projection	GO:0042995	1.38764e-06	5.85772	1127	1868	214	14438	ANKRD27,RABGAP1L,CLN3,KANK1,APPL2,PLCG2,CC2D2A,CCDC68,MOK,NME8,PLCE1,C2CD3,NEK8,ACTN4,NEFL,RASGRF1,SEZ6,FGR,IFT172,FANK1,SCN2A,FZD4,SPTBN4,MYO7A,ARHGAP35,CDH23,COPA,SLC27A4,TMEM266,DAG1,IL6ST,ATP1A2,LOC101114909,MYLK,TTC25,CERKL,RAF1,MYO7B,TMC2,PTPRM,RINL,FZD9,AKAP3,GRIN3A,GLI1,CLUAP1,DYNC1H1,NPHS1,ITSN1,WRAP73,IQGAP2,ABCG2,PTGS1,C15H11ORF88,EPS8L1,PDZD7,FBXO7,FAM92B,WWC1,SMO,MYO1C,HAX1,IFT122,DN…
GO:CC	plasma membrane bounded cell projection	GO:0120025	1.40956e-06	5.85091	1095	1868	209	14438	ANKRD27,RABGAP1L,CLN3,KANK1,APPL2,PLCG2,CC2D2A,CCDC68,MOK,NME8,PLCE1,C2CD3,NEK8,ACTN4,NEFL,RASGRF1,SEZ6,FGR,IFT172,FANK1,SCN2A,FZD4,SPTBN4,MYO7A,ARHGAP35,CDH23,COPA,SLC27A4,TMEM266,DAG1,IL6ST,LOC101114909,MYLK,TTC25,CERKL,RAF1,MYO7B,TMC2,PTPRM,RINL,FZD9,AKAP3,GRIN3A,GLI1,CLUAP1,DYNC1H1,ITSN1,WRAP73,IQGAP2,ABCG2,PTGS1,C15H11ORF88,EPS8L1,PDZD7,FBXO7,FAM92B,WWC1,SMO,MYO1C,HAX1,IFT122,DNAH2,MAST1,FAP…
GO:CC	external encapsulating structure	GO:0030312	1.52344e-06	5.81717	216	1868	61	14438	MATN2,OC90,SMOC2,FN1,COL2A1,TIMP1,LRRC15,BCAN,FGFR2,OTOG,FREM3,DAG1,ACAN,MMP14,ZP4,ADAMTS1,COL28A1,HMCN2,FBN1,COL3A1,COL7A1,COL5A3,NID2,COL1A2,OLFML2B,LOX,LAMA1,COL6A3,TNC,LUM,MMRN2,LAMB1,TNR,FRAS1,LTBP4,MMP19,ECM1,ADAMTSL4,FREM2,LAMA3,THBS4,ALPL,EFNA5,CILP,LAMC2,COL27A1,COL4A6,COL4A1,TNN,ADAMTS15,TGFB3,TNXB,LAMC3,ACHE,RELN,COL4A3,LAMA5,COL6A6,FREM1,MMP17,GLG1
GO:CC	intracellular membrane-bounded organelle	GO:0043231	2.78617e-06	5.55499	7413	1868	1077	14438	ANKRD27,SLC37A2,RABGAP1L,WEE2,DTX2,CLN3,RNF213,RC3H2,TAF1B,NTHL1,FOXK2,TRPM2,AMER1,RGS3,MBD1,POU2F1,APPL2,PARM1,CLASP1,PLCG2,KMT5A,MOK,MND1,ZBTB1,RUSC2,MPHOSPH10,ARIH2,GATA4,JPH3,NCOA2,KMT2B,PSME4,NME8,SYNDIG1,PRPF31,ATG13,CSE1L,BCORL1,TRIM69,ZHX2,CSTF2,UXS1,TCF20,KIAA0319,SYCP2L,WDR33,IDH2,NEIL2,ACTN4,ZNF692,LYSMD1,IRF4,C14H16ORF46,HIRIP3,TCF25,ASIC1,MYH15,MYCL,CELF6,ARNTL,PAK6,SYK,ESRP1,ATP1A3,…
GO:CC	nucleus	GO:0005634	5.9195e-06	5.22772	4717	1868	720	14438	RABGAP1L,WEE2,DTX2,CLN3,RNF213,TAF1B,NTHL1,FOXK2,AMER1,RGS3,MBD1,POU2F1,APPL2,PARM1,KMT5A,MOK,MND1,ZBTB1,MPHOSPH10,ARIH2,GATA4,NCOA2,KMT2B,PSME4,NME8,PRPF31,CSE1L,BCORL1,TRIM69,ZHX2,CSTF2,TCF20,SYCP2L,WDR33,NEIL2,ACTN4,ZNF692,LYSMD1,IRF4,C14H16ORF46,HIRIP3,TCF25,MYCL,CELF6,ARNTL,PAK6,SYK,ESRP1,ATP1A3,LOC101102838,KLHL31,CD3EAP,NCOA1,SMARCC2,SLC30A5,SSRP1,TICRR,CSF1,CHD2,SYMPK,ANKRD17,CHD4,NFIL3,N…
GO:CC	cytoskeleton	GO:0005856	2.24981e-05	4.64785	1469	1868	260	14438	RASSF7,PARP4,MYH7B,SPAG5,KLHL2,CLASP1,CCDC68,ZBTB1,NME8,C2CD3,NEIL2,ACTN4,MYH15,FARP1,NEFL,PDZD2,DDHD2,RASSF1,FRMPD4,FGR,ALDOA,FANK1,NES,BICD2,MAPKAPK2,SPTBN4,MYO7A,ALOX15B,ARHGAP35,MTSS1,DAPK1,FRMPD2,SPTA1,DAG1,MAP4,PLEKHN1,MMP14,XRCC2,MYLK,TTC25,SLC4A1,KIF9,SLC1A6,CEP250,TPGS1,RTN2,CCT3,MYO7B,SAP30BP,TNNI3,MAD2L1,RINL,CEP152,ANK2,CGN,HSPA6,GLI1,SYNPO2,FLII,TTC12,PHLPP2,DYNC1H1,WRAP73,LMNB1,MYO1…
GO:CC	cytosol	GO:0005829	0.000115773	3.93639	2289	1868	375	14438	WEE2,CLN3,RNF213,PARP4,ADGRG2,PARM1,PLCG2,KMT5A,PSME4,NME8,ATG13,BHMT,CSE1L,PARP14,GRB7,PLCE1,ZHX2,STAB2,IDH2,ACTN4,IRF4,C14H16ORF46,MYH15,CD3EAP,NCOA1,TIAM1,RASGRF1,TICRR,SYMPK,KXD1,PDZD2,DDHD2,NFATC3,AHSA1,NCOA6,HIVEP1,NEU2,ALDOA,HOMEZ,TRERF1,FANK1,SEC23B,FLNC,XRCC4,PEX5,OTOG,ACIN1,BICD2,TTF1,SPHK2,IP6K1,ANGEL1,MYO7A,SMC1B,ALOX15B,DNAAF2,DOK1,CDKN1A,AGBL2,NWD1,MAP3K14,OLFM4,ALPK1,FLT4,HDAC7,LOC…
GO:CC	cell periphery	GO:0071944	0.000266047	3.57504	3307	1868	515	14438	ANKRD27,WEE2,BLK,CLN3,ADCY7,KANK1,TRPM2,ADGRG2,AMER1,RGS3,GJD4,APPL2,PARM1,CDHR4,CLASP1,PLCG2,CA11,JPH3,P2RX4,BCORL1,PARP14,PLCE1,KIAA0319,STAB2,ACTN4,MATN2,LOC101119236,ASIC1,OC90,SYK,ATP1A3,SMOC2,NCOA1,TIAM1,SLC30A5,LRRC8D,CSF1,SYMPK,LRRC8C,PDZD2,HEPH,FN1,DDR1,COL2A1,ATP9A,TIMP1,FGR,LRRC15,IL12RB2,CD72,BCAN,FGFR2,FLNC,OTOG,ACIN1,PARD3,SCN2A,KCNN3,BICD2,UNC93A,TTF1,ASTN1,FZD4,CD37,SPTBN4,IFNLR1,…
GO:CC	actin cytoskeleton	GO:0015629	0.0254757	1.59387	328	1868	69	14438	MYH7B,KLHL2,ACTN4,MYH15,FGR,ALDOA,SPTBN4,MYO7A,ARHGAP35,MTSS1,DAPK1,SPTA1,MYLK,KIF9,MYO7B,TNNI3,RINL,CGN,SYNPO2,MYO19,PDLIM3,MYLK3,MYO1C,HAX1,FCHSD1,GSN,SPTBN1,LOC101119130,DCTN2,SNX9,ARPC1B,MISP,EFR3B,PPP1R9A,AXL,LANCL2,TNNT3,MYO18B,MYO1G,GAS2L2,MYO18A,PKNOX2,ARHGAP32,WAS,SPTB,POU6F1,LOC101102223,PPP1R9B,MYH10,C22H10ORF90,SIPA1L1,MYH9,FMN1,CROCC,FER,KANSL2,MYO15A,DGKH,FHOD1,CDC42BPB,AFAP1,ACTG1,…

## Sheet: down-regulated
source	term_name	term_id	adjusted_p_value	negative_log10_of_adjusted_p_value	term_size	query_size	intersection_size	effective_domain_size	intersections
GO:MF	molecular_function	GO:0003674	6.1e-21	20.215	14850	255	215	27054	NOTCH3,USH1G,ADRM1,RHBDL1,BAIAP3,LOC101121908,COL1A2,AMBRA1,ADGRF3,LARP4B,SLC27A5,ALG3,USP54,CASKIN2,LRP1,CXCL16,PGM5,PCSK4,GPR101,CFAP57,NOA1,PTPRJ,GRIPAP1,MAP1B,NRCAM,HAGHL,DHCR24,ITGA2B,KDM6A,PPFIA3,CHRD,PPP1R16B,PRUNE1,FBXL19,RAB40B,NUP58,UPF3A,SGSM1,TLN2,ECE1,PAX5,TICAM1,OLFM4,LOC443240,PLD2,CELA1,IL1RL2,KRT27,NOTCH4,RHBDD1,LOC101112695,LRRC8E,CTSC,TMEM37,VPS39,TDRD3,TRPA1,LOC101113086,LTN1,…
GO:MF	binding	GO:0005488	1.79e-14	13.7467	10783	255	168	27054	NOTCH3,USH1G,ADRM1,BAIAP3,LOC101121908,COL1A2,AMBRA1,LARP4B,SLC27A5,CASKIN2,LRP1,CXCL16,PGM5,CFAP57,NOA1,PTPRJ,GRIPAP1,MAP1B,NRCAM,HAGHL,DHCR24,ITGA2B,KDM6A,PPFIA3,CHRD,PPP1R16B,PRUNE1,FBXL19,RAB40B,NUP58,UPF3A,SGSM1,TLN2,ECE1,PAX5,TICAM1,OLFM4,LOC443240,PLD2,IL1RL2,NOTCH4,LRRC8E,VPS39,TDRD3,TRPA1,LOC101113086,LTN1,BCORL1,RAB3GAP2,LOX,PARP14,TBCD,ACOX3,GIN1,LRIT3,CCS,HSPG2,LRRN2,SEC24A,EWSR1,KLHL…
GO:MF	protein binding	GO:0005515	8.09e-12	11.0921	6488	255	117	27054	NOTCH3,USH1G,ADRM1,BAIAP3,LOC101121908,COL1A2,AMBRA1,CASKIN2,LRP1,CXCL16,CFAP57,PTPRJ,GRIPAP1,MAP1B,NRCAM,KDM6A,PPFIA3,CHRD,PPP1R16B,FBXL19,SGSM1,TLN2,TICAM1,OLFM4,IL1RL2,NOTCH4,LRRC8E,VPS39,TDRD3,TRPA1,BCORL1,RAB3GAP2,PARP14,TBCD,LRIT3,HSPG2,LRRN2,EWSR1,KLHL29,PPRC1,PMEL,SLIT3,KCND1,AMOTL2,KERA,ACE2,ASPM,EIF2B5,LRIG1,ADGRA2,GBA,ACTN2,GTF2H3,NEK6,CCNF,TTC24,NUP214,ERBB2,WDR91,SH3TC1,KMT2D,TNC,UBL…
GO:MF	calcium ion binding	GO:0005509	0.00150623	2.82211	576	255	19	27054	NOTCH3,BAIAP3,LRP1,NOTCH4,HSPG2,SLIT3,HMCN2,CELSR2,ACTN2,MYL10,FBN3,USP32,CAPN1,RASGRP4,CDH13,RHOT1,LPCAT2,MEGF8,ACTN3
GO:MF	catalytic activity	GO:0003824	0.00154664	2.81061	5049	255	78	27054	RHBDL1,LOC101121908,SLC27A5,ALG3,USP54,PGM5,PCSK4,PTPRJ,HAGHL,DHCR24,PRUNE1,RAB40B,ECE1,LOC443240,PLD2,CELA1,RHBDD1,LOC101112695,CTSC,LOC101113086,LTN1,AKR1D1,LOX,PARP14,ACOX3,CCS,RECQL4,GNAT3,ESPL1,ACE2,GBA,ACAA2,GGCX,ERAP2,NEK6,ECI1,USP32,DDX46,ERBB2,MCP-3,CAPN1,KMT2D,LOC101112445,PAK5,EYA4,DHX38,PCCB,DCLRE1A,ECH1,AK9,PLA2G15,PPOX,EPHA10,CUL9,TMPRSS15,N4BP1,CPN1,USP44,MYO7B,MYO9B,THEM5,DOLK,RHO…
GO:MF	metal ion binding	GO:0046872	0.00155955	2.807	2400	255	46	27054	NOTCH3,BAIAP3,LOC101121908,LRP1,PGM5,HAGHL,PRUNE1,FBXL19,ECE1,NOTCH4,LOC101113086,LTN1,LOX,PARP14,CCS,HSPG2,SEC24A,SLIT3,HMCN2,CELSR2,ACTN2,ERAP2,NEK6,MYL10,FBN3,USP32,CAPN1,NANOS2,EYA4,DCLRE1A,ATP9A,CUL9,CPN1,USP44,DRP2,RASGRP4,ZNF689,CDH13,RHOT1,LPCAT2,MEGF8,TRIM68,RIMKLB,RNF25,ACTN3,ESR2
GO:MF	ion binding	GO:0043167	0.00174865	2.7573	4112	255	67	27054	NOTCH3,BAIAP3,LOC101121908,LRP1,PGM5,NOA1,HAGHL,DHCR24,PRUNE1,FBXL19,RAB40B,ECE1,LOC443240,NOTCH4,LOC101113086,LTN1,LOX,PARP14,ACOX3,CCS,HSPG2,SEC24A,RECQL4,GNAT3,SLIT3,HMCN2,CELSR2,ACTN2,ERAP2,NEK6,MYL10,FBN3,USP32,DDX46,ERBB2,CAPN1,NANOS2,PAK5,EYA4,DHX38,DCLRE1A,TAP1,AK9,EPHA10,ATP9A,CUL9,CPN1,USP44,MYO7B,MYO9B,DRP2,RASGRP4,ZNF689,CDH13,RHOT1,LPCAT2,RAB29,MEGF8,PRKDC,TRIM68,RIMKLB,PKN1,RNF25,AC…
GO:MF	cation binding	GO:0043169	0.00297051	2.52717	2459	255	46	27054	NOTCH3,BAIAP3,LOC101121908,LRP1,PGM5,HAGHL,PRUNE1,FBXL19,ECE1,NOTCH4,LOC101113086,LTN1,LOX,PARP14,CCS,HSPG2,SEC24A,SLIT3,HMCN2,CELSR2,ACTN2,ERAP2,NEK6,MYL10,FBN3,USP32,CAPN1,NANOS2,EYA4,DCLRE1A,ATP9A,CUL9,CPN1,USP44,DRP2,RASGRP4,ZNF689,CDH13,RHOT1,LPCAT2,MEGF8,TRIM68,RIMKLB,RNF25,ACTN3,ESR2
GO:MF	peptidase activity	GO:0008233	0.00733716	2.13447	644	255	19	27054	RHBDL1,USP54,PCSK4,ECE1,CELA1,RHBDD1,LOC101112695,CTSC,ESPL1,ACE2,ERAP2,USP32,MCP-3,CAPN1,LOC101112445,TMPRSS15,CPN1,USP44,CFB
GO:MF	hydrolase activity	GO:0016787	0.0154422	1.81129	2074	255	39	27054	RHBDL1,LOC101121908,USP54,PCSK4,PTPRJ,HAGHL,PRUNE1,RAB40B,ECE1,PLD2,CELA1,RHBDD1,LOC101112695,CTSC,GNAT3,ESPL1,ACE2,GBA,ERAP2,USP32,DDX46,MCP-3,CAPN1,LOC101112445,EYA4,DHX38,DCLRE1A,TMPRSS15,N4BP1,CPN1,USP44,MYO7B,MYO9B,THEM5,RHOT1,GLS2,CFB,RAB29,ARSG
GO:MF	endopeptidase activity	GO:0004175	0.0454906	1.34208	439	255	14	27054	RHBDL1,PCSK4,ECE1,CELA1,RHBDD1,LOC101112695,CTSC,ESPL1,ACE2,MCP-3,CAPN1,LOC101112445,TMPRSS15,CFB
GO:MF	kinesin binding	GO:0019894	0.0468787	1.32902	25	255	4	27054	NEK6,SPAG9,KCNC1,RAB29
GO:BP	biological_process	GO:0008150	1.87e-16	15.7286	14547	255	206	27054	STOX2,NOTCH3,USH1G,ADRM1,RHBDL1,BAIAP3,LOC101121908,COL1A2,AMBRA1,ADGRF3,LARP4B,SLC27A5,USP54,LRP1,CXCL16,PGM5,PCSK4,GPR101,FREM2,NOA1,PTPRJ,DZIP1,MAP1B,NRCAM,HAGHL,DHCR24,ITGA2B,PPFIA3,CHRD,PPP1R16B,FBXL19,RAB40B,NUP58,UPF3A,SGSM1,TLN2,ECE1,PAX5,TICAM1,OLFM4,LOC443240,PLD2,CELA1,IL1RL2,KRT27,AP5B1,NOTCH4,RHBDD1,LOC101112695,LRRC8E,CTSC,VPS39,TDRD3,TRPA1,LOC101113086,LTN1,AKR1D1,RAB3GAP2,LOX,PARP…
GO:BP	cellular process	GO:0009987	2.69e-11	10.5706	13278	255	185	27054	STOX2,NOTCH3,USH1G,ADRM1,BAIAP3,LOC101121908,COL1A2,AMBRA1,ADGRF3,LARP4B,SLC27A5,USP54,LRP1,CXCL16,PCSK4,GPR101,FREM2,NOA1,PTPRJ,DZIP1,MAP1B,NRCAM,HAGHL,DHCR24,ITGA2B,PPFIA3,CHRD,PPP1R16B,FBXL19,RAB40B,NUP58,UPF3A,TLN2,PAX5,TICAM1,OLFM4,LOC443240,PLD2,CELA1,IL1RL2,AP5B1,NOTCH4,RHBDD1,LRRC8E,CTSC,VPS39,TDRD3,TRPA1,LTN1,AKR1D1,RAB3GAP2,LOX,PARP14,TBCD,ACOX3,GIN1,LRIT3,LOC101122461,CCS,SEC24A,EWSR1,…
GO:BP	biological regulation	GO:0065007	3.9503e-05	4.40337	8863	255	126	27054	STOX2,NOTCH3,USH1G,ADRM1,BAIAP3,COL1A2,AMBRA1,ADGRF3,LARP4B,LRP1,CXCL16,GPR101,NOA1,DZIP1,MAP1B,PPFIA3,CHRD,PPP1R16B,RAB40B,UPF3A,SGSM1,PAX5,TICAM1,OLFM4,LOC443240,PLD2,CELA1,IL1RL2,NOTCH4,RHBDD1,LRRC8E,CTSC,TDRD3,TRPA1,AKR1D1,RAB3GAP2,LOX,PARP14,LRIT3,LOC101122461,CCS,SEC24A,EWSR1,LOC101119025,RECQL4,GNAT3,RASSF10,SLIT3,LOC101122362,CELSR2,ACE2,EIF2B5,ADGRA2,GBA,ACTN2,CPNE6,GTF2H3,NEK6,CCNF,TINF…
GO:BP	metabolic process	GO:0008152	4.17078e-05	4.37978	8773	255	125	27054	STOX2,NOTCH3,ADRM1,RHBDL1,LOC101121908,COL1A2,AMBRA1,LARP4B,SLC27A5,USP54,LRP1,PGM5,PCSK4,NOA1,PTPRJ,HAGHL,DHCR24,PPP1R16B,FBXL19,UPF3A,ECE1,PAX5,LOC443240,PLD2,CELA1,IL1RL2,NOTCH4,RHBDD1,LOC101112695,CTSC,VPS39,TDRD3,LOC101113086,LTN1,AKR1D1,RAB3GAP2,LOX,PARP14,ACOX3,GIN1,CCS,EWSR1,RECQL4,EIF2B4,SLIT3,ESPL1,CELSR2,ACE2,EIF2B5,GBA,TMCC2,GGCX,GTF2H3,ERAP2,NEK6,ECI1,CCNF,TINF2,USP32,NUP214,SEC16A,E…
GO:BP	regulation of cellular process	GO:0050794	0.000396816	3.40141	7929	255	113	27054	STOX2,NOTCH3,ADRM1,BAIAP3,COL1A2,AMBRA1,ADGRF3,LARP4B,LRP1,CXCL16,GPR101,NOA1,DZIP1,MAP1B,CHRD,PPP1R16B,RAB40B,UPF3A,PAX5,TICAM1,OLFM4,LOC443240,PLD2,CELA1,IL1RL2,NOTCH4,RHBDD1,CTSC,TDRD3,TRPA1,RAB3GAP2,LOX,PARP14,LRIT3,LOC101122461,SEC24A,EWSR1,LOC101119025,GNAT3,RASSF10,SLIT3,LOC101122362,CELSR2,ACE2,ADGRA2,GBA,ACTN2,CPNE6,GTF2H3,NEK6,CCNF,TINF2,NUP214,BPIFB1,LOC101104465,ERBB2,WDR91,KMT2D,EPC1…
GO:BP	response to stimulus	GO:0050896	0.000438404	3.35813	6085	255	93	27054	STOX2,NOTCH3,BAIAP3,LOC101121908,COL1A2,AMBRA1,ADGRF3,CXCL16,GPR101,DZIP1,NRCAM,CHRD,PPP1R16B,RAB40B,TICAM1,LOC443240,PLD2,CELA1,IL1RL2,NOTCH4,RHBDD1,LRRC8E,CTSC,TRPA1,LOX,PARP14,LRIT3,LOC101122461,CCS,LOC101119025,GNAT3,RASSF10,SLIT3,LOC101122362,CELSR2,ACE2,ADGRA2,GBA,ACTN2,CPNE6,GTF2H3,BPIFB1,SEC16A,LOC101104465,ERBB2,KMT2D,SLC22A3,TNC,PAK5,EYA4,DCLRE1A,TAP1,MED12,TAAR5,DNAI1,EPHA10,C2CD2L,N4B…
GO:BP	cellular response to stimulus	GO:0051716	0.000457851	3.33928	5202	255	83	27054	NOTCH3,BAIAP3,COL1A2,AMBRA1,ADGRF3,CXCL16,GPR101,DZIP1,CHRD,PPP1R16B,RAB40B,TICAM1,LOC443240,PLD2,CELA1,IL1RL2,NOTCH4,RHBDD1,LRRC8E,CTSC,TRPA1,LOX,PARP14,LRIT3,LOC101122461,CCS,LOC101119025,GNAT3,RASSF10,SLIT3,LOC101122362,CELSR2,ACE2,ADGRA2,GBA,ACTN2,CPNE6,GTF2H3,BPIFB1,SEC16A,LOC101104465,ERBB2,KMT2D,TNC,PAK5,EYA4,DCLRE1A,MED12,TAAR5,DNAI1,EPHA10,C2CD2L,N4BP1,FBXO9,EXOC1,ATRNL1,SPAG9,MYO9B,GRHL…
GO:BP	organic substance metabolic process	GO:0071704	0.000597191	3.22389	8372	255	117	27054	STOX2,NOTCH3,ADRM1,RHBDL1,LOC101121908,AMBRA1,LARP4B,SLC27A5,USP54,LRP1,PGM5,PCSK4,NOA1,PTPRJ,HAGHL,DHCR24,PPP1R16B,FBXL19,UPF3A,ECE1,PAX5,LOC443240,PLD2,CELA1,IL1RL2,NOTCH4,RHBDD1,LOC101112695,CTSC,TDRD3,LOC101113086,LTN1,AKR1D1,RAB3GAP2,LOX,PARP14,ACOX3,GIN1,EWSR1,RECQL4,SLIT3,ESPL1,CELSR2,ACE2,EIF2B5,GBA,TMCC2,GGCX,GTF2H3,ERAP2,NEK6,ECI1,CCNF,TINF2,USP32,NUP214,ERBB2,MCP-3,WDR91,CAPN1,KMT2D,LO…
GO:BP	developmental process	GO:0032502	0.00130339	2.88493	3872	255	66	27054	STOX2,NOTCH3,USH1G,BAIAP3,COL1A2,AMBRA1,PCSK4,FREM2,DZIP1,MAP1B,NRCAM,DHCR24,CHRD,PPP1R16B,ECE1,PAX5,OLFM4,CELA1,IL1RL2,KRT27,NOTCH4,RHBDD1,CTSC,LOX,RASSF10,SLIT3,CELSR2,KERA,LRIG1,ADGRA2,GBA,ACTN2,CPNE6,CCNF,IVL,ERBB2,CAPN1,TNC,NANOS2,EYA4,SLC45A3,NEBL,SYNE1,MED12,DNAI1,FBXO9,LOC101111985,SPAG9,ASF1B,GRHL3,CIC,ZNF689,CDH13,B4GALT2,DISC1,SHROOM1,ITGB7,ENG,NFKBID,RAB29,MEGF8,DVL2,PKN1,LRP6,ACTN3,L…
GO:BP	signaling	GO:0023052	0.00135235	2.86891	4551	255	74	27054	NOTCH3,BAIAP3,COL1A2,ADGRF3,CXCL16,GPR101,DZIP1,PPFIA3,CHRD,PPP1R16B,RAB40B,TICAM1,LOC443240,PLD2,CELA1,IL1RL2,NOTCH4,CTSC,TRPA1,LOX,PARP14,LRIT3,LOC101122461,LOC101119025,GNAT3,RASSF10,SLIT3,LOC101122362,CELSR2,ACE2,ADGRA2,GBA,ACTN2,BPIFB1,LOC101104465,ERBB2,KMT2D,TNC,PAK5,KCND3,DLGAP5,MED12,TAAR5,DNAI1,EPHA10,C2CD2L,FBXO9,EXOC1,ATRNL1,SPAG9,MYO9B,GRHL3,RASGRP4,CDH13,RHOT1,LPAR2,DISC1,ITGB7,LOC1…
GO:BP	cellular localization	GO:0051641	0.0017255	2.76308	1732	255	38	27054	BAIAP3,LRP1,DZIP1,MAP1B,PPFIA3,NUP58,LOC443240,AP5B1,RHBDD1,VPS39,RAB3GAP2,SEC24A,ASPM,ACTN2,TINF2,NUP214,SEC16A,ERBB2,WDR91,SLC22A3,SEC31A,KCND3,SYNE1,TAP1,ATP9A,C2CD2L,SPAG9,CDH13,RHOT1,CEP192,ITGB7,RAB29,DVL2,FHOD1,LRP6,SLC4A8,SEC31B,TRPC3
GO:BP	localization	GO:0051179	0.00298406	2.52519	4302	255	70	27054	BAIAP3,SLC27A5,LRP1,CXCL16,DZIP1,MAP1B,DHCR24,PPFIA3,CHRD,RAB40B,NUP58,LOC443240,AP5B1,RHBDD1,LRRC8E,VPS39,TRPA1,RAB3GAP2,LOX,CCS,SEC24A,KCND1,CELSR2,ACE2,ASPM,ADGRA2,GBA,ACTN2,TMEM63C,TINF2,ORAI3,NUP214,SEC16A,ERBB2,WDR91,SLC22A3,SLC45A3,SEC31A,KCND3,SYNE1,TAP1,DNAI1,ATP9A,C2CD2L,TMPRSS15,YIPF2,EXOC1,SPAG9,CDH13,RHOT1,CEP192,SLC7A6,DISC1,ITGB7,ENG,KCNC1,RAB29,SLC22A7,MEGF8,DVL2,FHOD1,PKN1,LRP6,S…
GO:BP	regulation of biological process	GO:0050789	0.00324001	2.48945	8337	255	114	27054	STOX2,NOTCH3,ADRM1,BAIAP3,COL1A2,AMBRA1,ADGRF3,LARP4B,LRP1,CXCL16,GPR101,NOA1,DZIP1,MAP1B,CHRD,PPP1R16B,RAB40B,UPF3A,PAX5,TICAM1,OLFM4,LOC443240,PLD2,CELA1,IL1RL2,NOTCH4,RHBDD1,CTSC,TDRD3,TRPA1,RAB3GAP2,LOX,PARP14,LRIT3,LOC101122461,SEC24A,EWSR1,LOC101119025,GNAT3,RASSF10,SLIT3,LOC101122362,CELSR2,ACE2,ADGRA2,GBA,ACTN2,CPNE6,GTF2H3,NEK6,CCNF,TINF2,NUP214,BPIFB1,LOC101104465,ERBB2,WDR91,KMT2D,EPC1…
GO:BP	cell communication	GO:0007154	0.00403384	2.39428	4596	255	73	27054	NOTCH3,BAIAP3,COL1A2,ADGRF3,CXCL16,GPR101,FREM2,DZIP1,PPFIA3,CHRD,PPP1R16B,RAB40B,TICAM1,LOC443240,PLD2,CELA1,IL1RL2,NOTCH4,CTSC,TRPA1,LOX,PARP14,LRIT3,LOC101122461,LOC101119025,GNAT3,RASSF10,SLIT3,LOC101122362,CELSR2,ACE2,ADGRA2,GBA,ACTN2,BPIFB1,LOC101104465,ERBB2,KMT2D,TNC,PAK5,MED12,TAAR5,DNAI1,EPHA10,C2CD2L,FBXO9,EXOC1,ATRNL1,SPAG9,MYO9B,GRHL3,RASGRP4,CDH13,RHOT1,LPAR2,DISC1,ITGB7,LOC10111017…
GO:BP	anatomical structure development	GO:0048856	0.00403611	2.39404	3581	255	61	27054	STOX2,NOTCH3,USH1G,COL1A2,AMBRA1,PCSK4,FREM2,DZIP1,MAP1B,NRCAM,DHCR24,CHRD,PPP1R16B,ECE1,PAX5,OLFM4,CELA1,IL1RL2,KRT27,NOTCH4,CTSC,LOX,RASSF10,SLIT3,CELSR2,KERA,LRIG1,ADGRA2,GBA,ACTN2,CPNE6,CCNF,IVL,ERBB2,CAPN1,TNC,EYA4,SLC45A3,NEBL,SYNE1,MED12,DNAI1,SPAG9,ASF1B,GRHL3,CIC,ZNF689,CDH13,B4GALT2,DISC1,SHROOM1,ITGB7,ENG,NFKBID,RAB29,MEGF8,DVL2,PKN1,LRP6,ACTN3,LGI2
GO:BP	cellular component organization	GO:0016043	0.00656753	2.1826	3886	255	64	27054	USH1G,ADRM1,BAIAP3,COL1A2,AMBRA1,LRP1,CXCL16,DZIP1,MAP1B,NRCAM,DHCR24,TLN2,PAX5,LRRC8E,VPS39,TDRD3,TRPA1,RAB3GAP2,LOX,TBCD,SEC24A,RECQL4,PMEL,SLIT3,ESPL1,KCND1,CELSR2,ACE2,ASPM,GBA,ACTN2,CPNE6,NEK6,CCNF,TINF2,SEC16A,ERBB2,KMT2D,EPC1,TNC,NANOS2,PAK5,KCND3,NEBL,SYNE1,CUL9,MYO7B,ASF1B,GRHL3,CDH13,RHOT1,CEP192,DISC1,SHROOM1,LPCAT2,KCNC1,RAB29,MEGF8,PRKDC,DOT1L,FHOD1,PKN1,KCNS3,LGI2
GO:BP	signal transduction	GO:0007165	0.00746565	2.12693	4241	255	68	27054	NOTCH3,BAIAP3,COL1A2,ADGRF3,CXCL16,GPR101,DZIP1,CHRD,PPP1R16B,RAB40B,TICAM1,LOC443240,PLD2,CELA1,IL1RL2,NOTCH4,CTSC,TRPA1,LOX,PARP14,LRIT3,LOC101122461,LOC101119025,GNAT3,RASSF10,SLIT3,LOC101122362,CELSR2,ACE2,ADGRA2,GBA,ACTN2,BPIFB1,LOC101104465,ERBB2,KMT2D,PAK5,MED12,TAAR5,DNAI1,EPHA10,FBXO9,EXOC1,ATRNL1,SPAG9,MYO9B,GRHL3,RASGRP4,CDH13,RHOT1,LPAR2,DISC1,ITGB7,LOC101110173,ENG,LOC101110445,MAOA,…
GO:BP	cellular component organization or biogenesis	GO:0071840	0.00802119	2.09576	3994	255	65	27054	USH1G,ADRM1,BAIAP3,COL1A2,AMBRA1,LRP1,CXCL16,DZIP1,MAP1B,NRCAM,DHCR24,TLN2,PAX5,LRRC8E,VPS39,TDRD3,TRPA1,RAB3GAP2,LOX,TBCD,SEC24A,RECQL4,PMEL,SLIT3,ESPL1,KCND1,CELSR2,ACE2,ASPM,GBA,ACTN2,CPNE6,NEK6,CCNF,TINF2,SEC16A,ERBB2,KMT2D,EPC1,TNC,NANOS2,PAK5,KCND3,NEBL,SYNE1,ATP9A,CUL9,MYO7B,ASF1B,GRHL3,CDH13,RHOT1,CEP192,DISC1,SHROOM1,LPCAT2,KCNC1,RAB29,MEGF8,PRKDC,DOT1L,FHOD1,PKN1,KCNS3,LGI2
GO:BP	positive regulation of cellular process	GO:0048522	0.00842309	2.07453	3497	255	59	27054	ADRM1,BAIAP3,AMBRA1,LARP4B,LRP1,CXCL16,DZIP1,CHRD,PPP1R16B,UPF3A,PAX5,TICAM1,OLFM4,LOC443240,CELA1,IL1RL2,RHBDD1,CTSC,TDRD3,RAB3GAP2,PARP14,SEC24A,RASSF10,ACE2,ADGRA2,GBA,ACTN2,CPNE6,ERBB2,KMT2D,EPC1,TNC,NANOS2,SLC45A3,MED12,C2CD2L,MED25,LOC101111985,EXOC1,SPAG9,GRHL3,RASGRP4,CDH13,DISC1,ENG,MAOA,NFKBID,RAB29,MEGF8,DVL2,PRKDC,DOT1L,FHOD1,PKN1,LRP6,SLC4A8,ACTN3,ESR2,TRPC3
GO:BP	system development	GO:0048731	0.0107264	1.96955	2952	255	52	27054	STOX2,USH1G,COL1A2,AMBRA1,FREM2,MAP1B,NRCAM,DHCR24,CHRD,PPP1R16B,ECE1,PAX5,CELA1,IL1RL2,KRT27,NOTCH4,CTSC,LOX,RASSF10,SLIT3,CELSR2,KERA,LRIG1,ADGRA2,GBA,ACTN2,CPNE6,CCNF,IVL,ERBB2,CAPN1,TNC,SLC45A3,NEBL,MED12,DNAI1,SPAG9,GRHL3,CIC,ZNF689,CDH13,B4GALT2,DISC1,ENG,NFKBID,RAB29,MEGF8,DVL2,PKN1,LRP6,ACTN3,LGI2
GO:BP	multicellular organismal process	GO:0032501	0.0111651	1.95214	4813	255	74	27054	STOX2,NOTCH3,USH1G,COL1A2,AMBRA1,LRP1,PCSK4,FREM2,DZIP1,MAP1B,NRCAM,DHCR24,CHRD,PPP1R16B,ECE1,PAX5,LOC443240,CELA1,IL1RL2,KRT27,NOTCH4,RHBDD1,CTSC,TRPA1,AKR1D1,LOX,LRIT3,LOC101122461,LOC101119025,GNAT3,RASSF10,SLIT3,CELSR2,KERA,ACE2,LRIG1,ADGRA2,GBA,ACTN2,CPNE6,CCNF,IVL,ERBB2,CAPN1,TNC,NANOS2,PAK5,EYA4,SLC45A3,KCND3,NEBL,MED12,TAAR5,DNAI1,N4BP1,SPAG9,ASF1B,GRHL3,CIC,ZNF689,CDH13,B4GALT2,DISC1,ENG…
GO:BP	multicellular organism development	GO:0007275	0.0133788	1.87358	3219	255	55	27054	STOX2,NOTCH3,USH1G,COL1A2,AMBRA1,FREM2,MAP1B,NRCAM,DHCR24,CHRD,PPP1R16B,ECE1,PAX5,CELA1,IL1RL2,KRT27,NOTCH4,CTSC,LOX,RASSF10,SLIT3,CELSR2,KERA,LRIG1,ADGRA2,GBA,ACTN2,CPNE6,CCNF,IVL,ERBB2,CAPN1,TNC,EYA4,SLC45A3,NEBL,MED12,DNAI1,SPAG9,ASF1B,GRHL3,CIC,ZNF689,CDH13,B4GALT2,DISC1,ENG,NFKBID,RAB29,MEGF8,DVL2,PKN1,LRP6,ACTN3,LGI2
GO:BP	proteolysis	GO:0006508	0.0288934	1.5392	1304	255	29	27054	ADRM1,RHBDL1,USP54,PCSK4,DHCR24,FBXL19,ECE1,LOC443240,CELA1,RHBDD1,LOC101112695,CTSC,LTN1,ESPL1,ACE2,GBA,ERAP2,CCNF,USP32,MCP-3,CAPN1,LOC101112445,CUL9,TMPRSS15,N4BP1,CPN1,FBXO9,USP44,CFB
GO:BP	catabolic process	GO:0009056	0.0498674	1.30218	1486	255	31	27054	LOC101121908,AMBRA1,LARP4B,LRP1,HAGHL,FBXL19,UPF3A,LOC443240,PLD2,CELA1,RHBDD1,VPS39,LTN1,AKR1D1,RAB3GAP2,ACOX3,GBA,ECI1,CCNF,USP32,SEC16A,WDR91,CAPN1,NANOS2,CUL9,N4BP1,FBXO9,USP44,AKR1A1,MAOA,ACTN3
GO:CC	cellular_component	GO:0005575	4.1e-16	15.3873	14438	255	203	27054	NOTCH3,USH1G,ADRM1,RHBDL1,BAIAP3,LOC101121908,COL1A2,AMBRA1,ADGRF3,LARP4B,SLC27A5,ALG3,CASKIN2,LRP1,CXCL16,PGM5,PCSK4,GPR101,FREM2,NOA1,GRIPAP1,DZIP1,MAP1B,NRCAM,CATSPERG,ITGA2B,PPFIA3,CHRD,PPP1R16B,PRUNE1,FBXL19,RAB40B,NUP58,MSLN,UPF3A,SGSM1,TLN2,PAX5,TICAM1,OLFM4,LOC443240,IL1RL2,AP5B1,NOTCH4,RHBDD1,LOC101112695,LRRC8E,CTSC,TMEM37,VPS39,TDRD3,TRPA1,LTN1,AKR1D1,BCORL1,RAB3GAP2,LOX,PARP14,ACOX3,L…
GO:CC	cellular anatomical entity	GO:0110165	1.17e-14	13.9322	14290	255	199	27054	NOTCH3,USH1G,ADRM1,RHBDL1,BAIAP3,COL1A2,AMBRA1,ADGRF3,LARP4B,SLC27A5,ALG3,CASKIN2,LRP1,CXCL16,PGM5,PCSK4,GPR101,FREM2,NOA1,GRIPAP1,DZIP1,MAP1B,NRCAM,CATSPERG,ITGA2B,PPFIA3,CHRD,PPP1R16B,PRUNE1,RAB40B,NUP58,MSLN,UPF3A,SGSM1,TLN2,PAX5,TICAM1,OLFM4,LOC443240,IL1RL2,AP5B1,NOTCH4,RHBDD1,LOC101112695,LRRC8E,CTSC,TMEM37,VPS39,TDRD3,TRPA1,LTN1,AKR1D1,BCORL1,RAB3GAP2,LOX,PARP14,ACOX3,LOC101122461,CCS,SEC2…
GO:CC	intracellular anatomical structure	GO:0005622	5.5e-12	11.2594	9801	255	152	27054	NOTCH3,USH1G,ADRM1,BAIAP3,COL1A2,AMBRA1,LARP4B,SLC27A5,ALG3,CASKIN2,LRP1,PGM5,PCSK4,NOA1,GRIPAP1,DZIP1,MAP1B,PPFIA3,PPP1R16B,PRUNE1,RAB40B,NUP58,UPF3A,SGSM1,TLN2,PAX5,TICAM1,OLFM4,LOC443240,AP5B1,NOTCH4,RHBDD1,LRRC8E,CTSC,VPS39,TDRD3,LTN1,AKR1D1,BCORL1,RAB3GAP2,PARP14,ACOX3,CCS,SEC24A,EWSR1,RECQL4,PPRC1,GNAT3,TXNDC5,PMEL,EFR3A,ESPL1,HMCN2,AMOTL2,CELSR2,ACE2,ASPM,EIF2B5,GBA,ACTN2,TMCC2,GGCX,CPNE6,…
GO:CC	cytoplasm	GO:0005737	2.64e-11	10.5777	6842	255	119	27054	NOTCH3,USH1G,ADRM1,BAIAP3,COL1A2,AMBRA1,LARP4B,SLC27A5,ALG3,CASKIN2,LRP1,PGM5,PCSK4,NOA1,GRIPAP1,DZIP1,MAP1B,PPFIA3,PPP1R16B,PRUNE1,RAB40B,UPF3A,SGSM1,TLN2,PAX5,TICAM1,OLFM4,AP5B1,RHBDD1,LRRC8E,CTSC,VPS39,TDRD3,LTN1,AKR1D1,RAB3GAP2,PARP14,ACOX3,CCS,SEC24A,GNAT3,TXNDC5,PMEL,EFR3A,HMCN2,AMOTL2,CELSR2,ACE2,EIF2B5,GBA,ACTN2,TMCC2,GGCX,CPNE6,ERAP2,NEK6,MYL10,ECI1,CCNF,IVL,SEC16A,ERBB2,WDR91,CAPN1,NANO…
GO:CC	organelle	GO:0043226	1.15e-08	7.93953	8862	255	134	27054	NOTCH3,USH1G,ADRM1,BAIAP3,COL1A2,AMBRA1,LARP4B,SLC27A5,ALG3,LRP1,PGM5,PCSK4,NOA1,GRIPAP1,DZIP1,MAP1B,CATSPERG,PPFIA3,PPP1R16B,RAB40B,NUP58,UPF3A,SGSM1,TLN2,PAX5,OLFM4,LOC443240,NOTCH4,RHBDD1,LRRC8E,CTSC,VPS39,TDRD3,BCORL1,ACOX3,CCS,SEC24A,EWSR1,RECQL4,PPRC1,TXNDC5,PMEL,ESPL1,AMOTL2,ASPM,EIF2B5,GBA,ACTN2,TMCC2,GGCX,CPNE6,GTF2H3,ERAP2,NEK6,MYL10,ECI1,CCNF,TINF2,NUP214,SEC16A,DDX46,ERBB2,WDR91,CAPN1…
GO:CC	membrane-bounded organelle	GO:0043227	3.04e-08	7.51662	7737	255	121	27054	NOTCH3,USH1G,ADRM1,BAIAP3,COL1A2,AMBRA1,LARP4B,SLC27A5,ALG3,LRP1,PCSK4,NOA1,GRIPAP1,DZIP1,MAP1B,CATSPERG,PPFIA3,PPP1R16B,RAB40B,NUP58,UPF3A,SGSM1,PAX5,OLFM4,LOC443240,NOTCH4,RHBDD1,LRRC8E,CTSC,VPS39,TDRD3,BCORL1,ACOX3,CCS,SEC24A,EWSR1,PPRC1,TXNDC5,PMEL,ESPL1,AMOTL2,ASPM,EIF2B5,GBA,TMCC2,GGCX,CPNE6,GTF2H3,ERAP2,NEK6,MYL10,ECI1,CCNF,TINF2,NUP214,SEC16A,DDX46,ERBB2,WDR91,CAPN1,KMT2D,EPC1,ODF1,NANOS2…
GO:CC	intracellular organelle	GO:0043229	4.58e-08	7.3388	8637	255	130	27054	NOTCH3,USH1G,ADRM1,BAIAP3,COL1A2,AMBRA1,LARP4B,SLC27A5,ALG3,LRP1,PGM5,PCSK4,NOA1,GRIPAP1,DZIP1,MAP1B,PPFIA3,PPP1R16B,RAB40B,NUP58,UPF3A,SGSM1,TLN2,PAX5,OLFM4,LOC443240,NOTCH4,RHBDD1,LRRC8E,CTSC,VPS39,TDRD3,BCORL1,ACOX3,CCS,SEC24A,EWSR1,RECQL4,PPRC1,TXNDC5,PMEL,ESPL1,AMOTL2,ASPM,EIF2B5,GBA,ACTN2,TMCC2,GGCX,CPNE6,GTF2H3,ERAP2,NEK6,MYL10,ECI1,CCNF,TINF2,NUP214,SEC16A,DDX46,ERBB2,WDR91,CAPN1,KMT2D,EP…
GO:CC	intracellular membrane-bounded organelle	GO:0043231	1.06e-07	6.97533	7413	255	116	27054	NOTCH3,ADRM1,BAIAP3,COL1A2,AMBRA1,LARP4B,SLC27A5,ALG3,LRP1,PCSK4,NOA1,GRIPAP1,DZIP1,PPFIA3,PPP1R16B,RAB40B,NUP58,UPF3A,SGSM1,PAX5,OLFM4,LOC443240,NOTCH4,RHBDD1,LRRC8E,CTSC,VPS39,TDRD3,BCORL1,ACOX3,CCS,SEC24A,EWSR1,PPRC1,TXNDC5,PMEL,ESPL1,AMOTL2,ASPM,EIF2B5,GBA,TMCC2,GGCX,CPNE6,GTF2H3,ERAP2,NEK6,MYL10,ECI1,CCNF,TINF2,NUP214,SEC16A,DDX46,ERBB2,WDR91,CAPN1,KMT2D,EPC1,NANOS2,PAK5,EYA4,DHX38,SEC31A,DL…
GO:CC	cell periphery	GO:0071944	4.51e-07	6.34627	3307	255	66	27054	NOTCH3,ADRM1,BAIAP3,COL1A2,ADGRF3,SLC27A5,LRP1,PGM5,FREM2,MAP1B,NRCAM,CATSPERG,ITGA2B,PPFIA3,PPP1R16B,OLFM4,NOTCH4,LRRC8E,TRPA1,BCORL1,RAB3GAP2,LOX,PARP14,LOC101122461,LOC101119025,EFR3A,HMCN2,KCND1,AMOTL2,CELSR2,ACE2,ADGRA2,ACTN2,CPNE6,TMEM63C,FBN3,IVL,ERBB2,CAPN1,SLC22A3,TNC,KCND3,SYNE1,TAAR5,EPHA10,ATP9A,C2CD2L,EXOC1,DRP2,RASGRP4,CDH13,ARL14EP,SLC7A6,ITGB7,ENG,AKR1A1,KCNC1,SLC22A7,DVL2,PKN1,LR…
GO:CC	plasma membrane	GO:0005886	1.2823e-05	4.89201	3048	255	59	27054	NOTCH3,ADRM1,BAIAP3,ADGRF3,SLC27A5,LRP1,PGM5,MAP1B,NRCAM,CATSPERG,ITGA2B,PPP1R16B,OLFM4,NOTCH4,LRRC8E,TRPA1,BCORL1,RAB3GAP2,PARP14,LOC101122461,LOC101119025,EFR3A,KCND1,AMOTL2,CELSR2,ACE2,ADGRA2,ACTN2,CPNE6,TMEM63C,IVL,ERBB2,CAPN1,SLC22A3,KCND3,SYNE1,TAAR5,EPHA10,ATP9A,C2CD2L,EXOC1,DRP2,RASGRP4,CDH13,ARL14EP,SLC7A6,ITGB7,ENG,AKR1A1,KCNC1,SLC22A7,DVL2,PKN1,LRP6,SLC4A8,NLRX1,SLC7A14,KCNS3,TRPC3
GO:CC	protein-containing complex	GO:0032991	4.07511e-05	4.38986	3468	255	63	27054	NOTCH3,ADRM1,LOC101121908,COL1A2,LARP4B,LRP1,PGM5,GPR101,DZIP1,CATSPERG,ITGA2B,FBXL19,NUP58,UPF3A,TICAM1,OLFM4,LOC443240,AP5B1,LRRC8E,VPS39,TDRD3,LTN1,RAB3GAP2,LOX,SEC24A,GNAT3,KCND1,ADGRA2,GTF2H3,NEK6,CCNF,TINF2,NUP214,ERBB2,KMT2D,EPC1,DHX38,KCND3,SYNE1,TAP1,MED12,CUL9,MED25,FBXO9,EXOC1,MYO7B,ASF1B,MYO9B,CIC,TRMT6,ITGB7,ENG,TAF6,ZFC3H1,KCNC1,PEX5L,PRKDC,DOT1L,PKN1,LRP6,ZNF541,SEC31B,KCNS3
GO:CC	membrane	GO:0016020	4.62955e-05	4.33446	6862	255	102	27054	NOTCH3,ADRM1,RHBDL1,BAIAP3,ADGRF3,SLC27A5,ALG3,LRP1,CXCL16,PGM5,PCSK4,GPR101,FREM2,NOA1,MAP1B,NRCAM,CATSPERG,ITGA2B,PPP1R16B,MSLN,SGSM1,OLFM4,IL1RL2,AP5B1,NOTCH4,RHBDD1,LOC101112695,LRRC8E,TMEM37,VPS39,TRPA1,BCORL1,RAB3GAP2,PARP14,LOC101122461,SEC24A,LOC101119025,PMEL,EFR3A,KCND1,LOC101122362,AMOTL2,CELSR2,ACE2,LRIG1,ADGRA2,GBA,ACTN2,TMCC2,GGCX,CPNE6,TMEM63C,ORAI3,IVL,SEC16A,LOC101104465,ERBB2,WD…
GO:CC	cytosol	GO:0005829	0.00254422	2.59444	2289	255	43	27054	NOTCH3,ADRM1,BAIAP3,AMBRA1,LARP4B,GRIPAP1,DZIP1,MAP1B,UPF3A,SGSM1,PAX5,TICAM1,OLFM4,TDRD3,LTN1,AKR1D1,RAB3GAP2,PARP14,EFR3A,NEK6,SEC16A,ERBB2,WDR91,CAPN1,SEC31A,DLGAP5,CUL9,N4BP1,SPAG9,MYO9B,RASGRP4,ARL14EP,CEP192,TAF6,AKR1A1,MAOA,RAB29,DVL2,TRIM68,FHOD1,RNF25,SLC7A14,KCNS3
GO:CC	endomembrane system	GO:0012505	0.00356995	2.44734	2321	255	43	27054	BAIAP3,COL1A2,SLC27A5,ALG3,LRP1,PCSK4,PPFIA3,RAB40B,NUP58,OLFM4,RHBDD1,LRRC8E,VPS39,TDRD3,SEC24A,TXNDC5,PMEL,GBA,TMCC2,GGCX,ERAP2,NUP214,SEC16A,ERBB2,WDR91,EPC1,SEC31A,SYNE1,TAP1,AK9,ATP9A,C2CD2L,YIPF2,DOLK,B4GALT2,LPCAT2,RAB29,TRIM68,THADA,PKN1,LRP6,ARSG,KCNS3
GO:CC	cytoplasmic vesicle	GO:0031410	0.00809467	2.0918	941	255	23	27054	BAIAP3,AMBRA1,LRP1,PCSK4,PPFIA3,SGSM1,OLFM4,VPS39,SEC24A,PMEL,AMOTL2,CPNE6,ERBB2,WDR91,SEC31A,ATP9A,YIPF2,LPAR2,RAB29,DVL2,PKN1,LRP6,SEC31B
GO:CC	intracellular vesicle	GO:0097708	0.00907103	2.04234	948	255	23	27054	BAIAP3,AMBRA1,LRP1,PCSK4,PPFIA3,SGSM1,OLFM4,VPS39,SEC24A,PMEL,AMOTL2,CPNE6,ERBB2,WDR91,SEC31A,ATP9A,YIPF2,LPAR2,RAB29,DVL2,PKN1,LRP6,SEC31B
GO:CC	cytoplasmic side of apical plasma membrane	GO:0098592	0.0220141	1.6573	2	255	2	27054	C2CD2L,EXOC1
GO:CC	vesicle	GO:0031982	0.0246195	1.60872	1013	255	23	27054	BAIAP3,AMBRA1,LRP1,PCSK4,PPFIA3,SGSM1,OLFM4,VPS39,SEC24A,PMEL,AMOTL2,CPNE6,ERBB2,WDR91,SEC31A,ATP9A,YIPF2,LPAR2,RAB29,DVL2,PKN1,LRP6,SEC31B
