# Supplementary material for: MiRNA-Seq reveals key MicroRNAs involved in fat metabolism of sheep liver
Source: Front Genet. 2023 Mar 9;14:985764. doi: 10.3389/fgene.2023.985764 (PMC10035661; doi:10.3389/fgene.2023.985764)
Supplement: Supplementary file 12 [file Table7.XLSX]

## Sheet: miRNA
oar-miR-19b	group	Cp	U6 Cp	△Cp1	△△CP	2-△△CP	mean	Standard error	P value	log2FoldChange(HG/ZG)
	ZG1	17.62	31.93	-14.31	-0.416111	1.33433	1.39606	0.132319	0.000850978	-0.857481145554656
		17.8	32.39	-14.59	-0.696111	1.62013
		17.53	32.22	-14.69	-0.796111	1.73641
	ZG2	17.45	31.21	-13.76	0.133889	0.911371
		17.22	30.9	-13.68	0.213889	0.86221
		16.9	30.96	-14.06	-0.166111	1.12203
	ZG3	16.94	31.69	-14.75	-0.856111	1.81015
		16.73	31.58	-14.85	-0.956111	1.94007
		16.69	30.88	-14.19	-0.296111	1.22783
	HG1	18.27	31.64	-13.37	0.523889	0.695495	0.770507	0.0765725
		18.42	31.76	-13.34	0.553889	0.681181
		18.36	32.09	-13.73	0.163889	0.892616
	HG2	17.77	30.99	-13.22	0.673889	0.626815
		17.87	31.06	-13.19	0.703889	0.613915
		17.73	31.63	-13.9	-0.00611111	1.00424
	HG3	17.73	30.78	-13.05	0.843889	0.55714
		17.69	30.89	-13.2	0.693889	0.618185
		17.48	31.69	-14.21	-0.316111	1.24497
		-13.8939
novel_mir21	group	Cp	U6 Cp	△Cp1	△△CP	2-△△CP	mean	Standard error	P value	log2FoldChange(HG/ZG)
	ZG1	25.2	32.87	-7.67	-0.290556	1.22311	1.08289	0.359867	0.440028	0.377836635343095
		25.45	32.69	-7.24	0.139444	0.907869
		25.27	33.21	-7.94	-0.560556	1.47484
	ZG2	26.43	32.36	-5.93	1.44944	0.366162
		26.99	32.27	-5.28	2.09944	0.233348
		26.56	32.53	-5.97	1.40944	0.376457
	ZG3	25.5	32.77	-7.27	0.109444	0.926945
		25.54	34.82	-9.28	-1.90056	3.73357
		25.56	31.95	-6.39	0.989444	0.503672
	HG1	25.23	32.99	-7.76	-0.380556	1.30184	1.40709	0.195261
		25.5	34.23	-8.73	-1.35056	2.5501
		25.53	33.12	-7.59	-0.210556	1.15713
	HG2	24.35	31.7	-7.35	0.0294444	0.979798
		24.49	32.5	-8.01	-0.630556	1.54816
		24.37	32.8	-8.43	-1.05056	2.07133
	HG3	24.82	31.46	-6.64	0.739444	0.59897
		24.94	32.56	-7.62	-0.240556	1.18145
		24.6	32.33	-7.73	-0.350556	1.27505
		-7.37944
novel_mir70	group	Cp	U6 Cp	△Cp1	△△CP	2-△△CP	mean	Standard error	P value	log2FoldChange(HG/ZG)
	ZG1	31.56	32.67	-1.11	1.37722	0.384959	0.776271	0.176858	0.0126213	1.23350468112738
		31.39	32.43	-1.04	1.44722	0.366727
		31.29	32.98	-1.69	0.797222	0.575456
	ZG2	30.89	32.93	-2.04	0.447222	0.733454
		29.97	31.68	-1.71	0.777222	0.583489
		31.59	31.93	-0.34	2.14722	0.225747
	ZG3	29.54	32.23	-2.69	-0.202778	1.15091
		29.37	32.81	-3.44	-0.952778	1.9356
		29.37	31.9	-2.53	-0.0427778	1.0301
	HG1	30.42	32.46	-2.04	0.447222	0.733454	1.8253	0.329015
		29.55	32.2	-2.65	-0.162778	1.11944
		30.56	34.29	-3.73	-1.24278	2.36654
	HG2	29.39	31.25	-1.86	0.627222	0.647422
		29.48	31.91	-2.43	0.0572222	0.961113
		28.78	32.64	-3.86	-1.37278	2.58969
	HG3	27.74	31.68	-3.94	-1.45278	2.73735
		27.49	30.94	-3.45	-0.962778	1.94906
		27.51	31.73	-4.22	-1.73278	3.32367
		-2.48722
novel_mir58	group	Cp	U6 Cp	△Cp1	△△CP	2-△△CP	mean	Standard error	P value	log2FoldChange(HG/ZG)
	ZG1	28.38	32.54	-4.16	-1.55611	2.9406	1.75042	0.173291	0.0867315	-0.840502755389533
		28.26	31.69	-3.43	-0.826111	1.7729
		28.37	31.78	-3.41	-0.806111	1.74849
	ZG2	27.26	30.59	-3.33	-0.726111	1.65417
		27.38	30.82	-3.44	-0.836111	1.78523
		27.73	30.43	-2.7	-0.0961111	1.06889
	ZG3	27.72	31.19	-3.47	-0.866111	1.82274
		27.78	31.17	-3.39	-0.786111	1.72442
		27.67	30.58	-2.91	-0.306111	1.23637
	HG1	28.53	31.46	-2.93	-0.326111	1.25363	0.977523	0.386437
		28.79	30.16	-1.37	1.23389	0.42517
		28.57	33.13	-4.56	-1.95611	3.88015
	HG2	30.97	30.52	0.45	3.05389	0.120417
		29.99	30.21	-0.22	2.38389	0.191592
		29.71	31.69	-1.98	0.623889	0.648919
	HG3	28.71	29.57	-0.86	1.74389	0.298564
		28.35	30.77	-2.42	0.183889	0.880327
		28.27	31.01	-2.74	-0.136111	1.09894
		-2.60389
oar-miR-29b	group	Cp	U6 Cp	△Cp1	△△CP	2-△△CP	mean	Standard error	P value	log2FoldChange(HG/ZG)
	ZG1	22.3	31.97	-9.67	-0.928333	1.90308	2.55138	0.42641	0.000561042	-2.14064570197675
		22.1	31.87	-9.77	-1.02833	2.03967
		22.21	30.7	-8.49	0.251667	0.839926
	ZG2	21.15	31.6	-10.45	-1.70833	3.26783
		21.68	30.83	-9.15	-0.408333	1.32715
		20.86	31.13	-10.27	-1.52833	2.88452
	ZG3	20.85	31.68	-10.83	-2.08833	4.25257
		21.26	30.92	-9.66	-0.918333	1.88993
		20.63	31.56	-10.93	-2.18833	4.55779
	HG1	23.76	31.4	-7.64	1.10167	0.465978	0.578598	0.171872
		23.61	32.6	-8.99	-0.248333	1.18783
		23.41	32.92	-9.51	-0.768333	1.7033
	HG2	25	31.92	-6.92	1.82167	0.282894
		24.11	31.74	-7.63	1.11167	0.462759
		23.98	31.25	-7.27	1.47167	0.360566
	HG3	24.54	31.16	-6.62	2.12167	0.229781
		24.33	30.96	-6.63	2.11167	0.23138
		24.5	31.42	-6.92	1.82167	0.282894
		-8.74167
novel_mir64	group	Cp	U6 Cp	△Cp1	△△CP	2-△△CP	mean	Standard error	P value	log2FoldChange(HG/ZG)
	ZG1	29.11	33.85	-4.74	-1.96333	3.89962	2.81241	0.714387	0.0564802	-1.5611515390841
		29.21	34.99	-5.78	-3.00333	8.01851
		29.38	32.83	-3.45	-0.673333	1.59475
	ZG2	28.58	31.58	-3	-0.223333	1.16743
		28.68	32.76	-4.08	-1.30333	2.46798
		28.61	31.38	-2.77	0.00666667	0.99539
	ZG3	28.59	32.85	-4.26	-1.48333	2.79594
		28.67	32.69	-4.02	-1.24333	2.36745
		28.69	32.47	-3.78	-1.00333	2.00463
	HG1	30.25	35.44	-5.19	-2.41333	5.32704	0.953071	0.554545
		30.47	31.68	-1.21	1.56667	0.337587
		30.79	33.08	-2.29	0.486667	0.713672
	HG2	30.48	31.94	-1.46	1.31667	0.401461
		30.97	32.32	-1.35	1.42667	0.371989
		30.42	33.15	-2.73	0.0466667	0.968171
	HG3	32.54	32.62	-0.08	2.69667	0.154249
		32.76	31.96	0.8	3.57667	0.0838139
		31.61	32.2	-0.59	2.18667	0.219658
		-2.77667
oar-miR-432	group	Cp	U6 Cp	△Cp1	△△CP	2-△△CP	mean	Standard error	P value	log2FoldChange(HG/ZG)
	ZG1	25.63	33.52	-7.89	-1.80833	3.50237	1.06771	0.354567	0.364018	0.453055114965588
		25.45	31.68	-6.23	-0.148333	1.10829
		25.69	32.82	-7.13	-1.04833	2.06814
	ZG2	26.24	30.95	-4.71	1.37167	0.386445
		26.41	30.8	-4.39	1.69167	0.309569
		25.97	31.13	-5.16	0.921667	0.527899
	ZG3	25.73	30.48	-4.75	1.33167	0.397309
		25.74	31.17	-5.43	0.651667	0.636545
		25.58	31.09	-5.51	0.571667	0.672839
	HG1	25.2	30.77	-5.57	0.511667	0.701412	1.46163	0.2281
		24.83	30.76	-5.93	0.151667	0.90021
		24.88	32.25	-7.37	-1.28833	2.44246
	HG2	25.16	31.47	-6.31	-0.228333	1.17148
		25.3	30.71	-5.41	0.671667	0.627781
		25.26	31.94	-6.68	-0.598333	1.51397
	HG3	24.15	31.41	-7.26	-1.17833	2.26315
		24.35	31.53	-7.18	-1.09833	2.14107
		24.12	30.68	-6.56	-0.478333	1.39313
		-6.08167

## Sheet: mRNA
SIRT1	group	Cp	β-actin Cp	△Cp1	△△CP	2-△△CP	mean	Standard error	P value
	ZG1	25.64	17.83	7.81	-0.207778	1.15491	1.3231	0.217966	0.645304
		26.53	17.64	8.89	0.872222	0.546305
		26.63	17.6	9.03	1.01222	0.495782
	ZG2	28.66	21.41	7.25	-0.767778	1.70265
		28.21	21.61	6.6	-1.41778	2.67174
		28.66	21.37	7.29	-0.727778	1.65609
	ZG3	26.37	18.69	7.68	-0.337778	1.26381
		26.46	18.74	7.72	-0.297778	1.22925
		26.42	18.65	7.77	-0.247778	1.18738
	HG1	27.95	17.85	10.1	2.08222	0.23615	1.15469	0.285227
		28.19	17.75	10.44	2.42222	0.186569
		26.45	17.73	8.72	0.702222	0.614625
	HG2	27.86	20.5	7.36	-0.657778	1.57765
		27.66	20.62	7.04	-0.977778	1.96943
		27.01	20.5	6.51	-1.50778	2.84372
	HG3	25.65	17.52	8.13	0.112222	0.925162
		25.56	17.58	7.98	-0.0377778	1.02653
		25.54	17.54	8	-0.0177778	1.0124
		8.01778

## Sheet: adjust mRNA
SIRT1	group	Cp	β-actin Cp	△Cp1	△△CP	2-△△CP	mean	Standard error	P value
	ZG1	25.64	17.64	8	-0.381	1.30224	1.54594	0.183386	0.0200976
		26.63	17.6	9.03	0.649	0.637722
		26.135	17.62	8.515	0.134	0.911301
	ZG2	28.66	21.41	7.25	-1.131	2.1901
		28.66	21.37	7.29	-1.091	2.13022
		28.66	21.39	7.27	-1.111	2.15995
	ZG3	26.46	18.69	7.77	-0.611	1.52732
		26.42	18.65	7.77	-0.611	1.52732
		26.44	18.67	7.77	-0.611	1.52732
	HG1	27.95	17.75	10.2	1.819	0.283417	0.772048	0.315187
		28.19	17.73	10.46	2.079	0.236678
		28.07	17.74	10.33	1.949	0.258996
	HG3	25.56	17.52	8.04	-0.341	1.26663
		25.54	17.54	8	-0.381	1.30224
		25.55	17.53	8.02	-0.361	1.28432
				8.381

## Sheet: adjust miRNA
oar-miR-19b	group	Cp	U6 Cp	△Cp1	△△CP	2-△△CP	mean	Standard error	P value	log2FoldChange(HG/ZG)
	ZG1	17.62	31.93	-14.31	-0.416111	1.33433	1.39606	0.132319	0.000850978	-0.857481145554656
		17.8	32.39	-14.59	-0.696111	1.62013
		17.53	32.22	-14.69	-0.796111	1.73641
	ZG2	17.45	31.21	-13.76	0.133889	0.911371
		17.22	30.9	-13.68	0.213889	0.86221
		16.9	30.96	-14.06	-0.166111	1.12203
	ZG3	16.94	31.69	-14.75	-0.856111	1.81015
		16.73	31.58	-14.85	-0.956111	1.94007
		16.69	30.88	-14.19	-0.296111	1.22783
	HG1	18.27	31.64	-13.37	0.523889	0.695495	0.770507	0.0765725
		18.42	31.76	-13.34	0.553889	0.681181
		18.36	32.09	-13.73	0.163889	0.892616
	HG2	17.77	30.99	-13.22	0.673889	0.626815
		17.87	31.06	-13.19	0.703889	0.613915
		17.73	31.63	-13.9	-0.00611111	1.00424
	HG3	17.73	30.78	-13.05	0.843889	0.55714
		17.69	30.89	-13.2	0.693889	0.618185
		17.48	31.69	-14.21	-0.316111	1.24497
		-13.8939
novel_mir21	group	Cp	U6 Cp	△Cp1	△△CP	2-△△CP	mean	Standard error	P value	log2FoldChange(HG/ZG)
	ZG1	25.2	32.87	-7.67	-0.405556	1.3246	0.782137	0.129745	0.00191585	0.936499873281005
		25.27	32.69	-7.42	-0.155556	1.11385
		25.235	32.78	-7.545	-0.280556	1.21466
	ZG2	26.43	32.36	-5.93	1.33444	0.396545
		26.56	32.27	-5.71	1.55444	0.34046
		26.495	32.315	-5.82	1.44444	0.367434
	ZG3	25.5	32.77	-7.27	-0.00555556	1.00386
		25.54	31.95	-6.41	0.854444	0.553078
		25.56	32.36	-6.8	0.464444	0.72475
	HG1	25.5	32.99	-7.49	-0.225556	1.16923	1.49692	0.142671
		25.53	33.12	-7.59	-0.325556	1.25315
		25.515	33.055	-7.54	-0.275556	1.21046
	HG2	24.35	32.5	-8.15	-0.885556	1.84748
		24.37	32.8	-8.43	-1.16556	2.2432
		24.36	32.65	-8.29	-1.02556	2.03574
	HG3	24.82	32.56	-7.74	-0.475556	1.39045
		24.94	32.33	-7.39	-0.125556	1.09093
		24.88	32.445	-7.565	-0.300556	1.23162
		-7.26444
novel_mir70	group	Cp	U6 Cp	△Cp1	△△CP	2-△△CP	mean	Standard error	P value	log2FoldChange(HG/ZG)
	ZG1	31.39	32.67	-1.28	1.03889	0.486702	0.948328	0.227921	0.142441	0.902100390488745
		31.29	32.43	-1.14	1.17889	0.441692
		31.34	32.55	-1.21	1.10889	0.463651
	ZG2	30.89	32.93	-2.04	0.278889	0.824226
		29.97	31.68	-1.71	0.608889	0.655702
		31.59	31.93	-0.34	1.97889	0.253685
	ZG3	29.37	32.23	-2.86	-0.541111	1.45509
		29.37	32.81	-3.44	-1.12111	2.17514
		29.37	32.52	-3.15	-0.831111	1.77905
	HG1	30.42	32.46	-2.04	0.278889	0.824226	1.77222	0.482968
		30.56	32.2	-1.64	0.678889	0.624646
		30.49	32.33	-1.84	0.478889	0.71753
	HG2	29.39	31.25	-1.86	0.458889	0.727546
		29.48	31.91	-2.43	-0.111111	1.08006
		29.435	31.58	-2.145	0.173889	0.88645
	HG3	27.49	31.68	-4.19	-1.87111	3.65814
		27.51	31.73	-4.22	-1.90111	3.73501
		27.5	31.705	-4.205	-1.88611	3.69637
		-2.31889
novel_mir58	group	Cp	U6 Cp	△Cp1	△△CP	2-△△CP	mean	Standard error	P value	log2FoldChange(HG/ZG)
	ZG1	28.38	31.69	-3.31	-0.904167	1.87146	1.90002	0.0551787	2.77979e-07	-1.57649115086051
		28.37	31.78	-3.41	-1.00417	2.00578
		28.375	31.735	-3.36	-0.954167	1.93746
	ZG2	27.26	30.59	-3.33	-0.924167	1.89759
		27.38	30.43	-3.05	-0.644167	1.56284
		27.32	30.51	-3.19	-0.784167	1.7221
	ZG3	27.72	31.19	-3.47	-1.06417	2.09096
		27.78	31.17	-3.39	-0.984167	1.97817
		27.75	31.18	-3.43	-1.02417	2.03378
	HG1	28.53	31.46	-2.93	-0.524167	1.4381	0.637069	0.139225
		28.57	30.16	-1.59	0.815833	0.56808
		28.55	30.81	-2.26	0.145833	0.903857
	HG2	29.99	30.52	-0.53	1.87583	0.27247
		29.71	30.21	-0.5	1.90583	0.266862
		29.85	30.365	-0.515	1.89083	0.269651
	HG3	28.71	29.57	-0.86	1.54583	0.342498
		28.27	30.77	-2.5	-0.0941667	1.06745
		28.49	30.17	-1.68	0.725833	0.604648
		-2.40583
oar-miR-29b	group	Cp	U6 Cp	△Cp1	△△CP	2-△△CP	mean	Standard error	P value	log2FoldChange(HG/ZG)
	ZG1	22.1	31.97	-9.87	-0.705	1.63014	2.04166	0.313551	0.00333229	-1.87902452851056
		22.21	31.87	-9.66	-0.495	1.40932
		22.155	31.92	-9.765	-0.6	1.51572
	ZG2	21.15	30.83	-9.68	-0.515	1.42899
		21.68	31.13	-9.45	-0.285	1.21841
		21.415	30.98	-9.565	-0.4	1.31951
	ZG3	20.85	31.68	-10.83	-1.665	3.17114
		20.63	31.56	-10.93	-1.765	3.39874
		20.74	31.62	-10.88	-1.715	3.28297
	HG1	23.76	32.6	-8.84	0.325	0.798298	0.555061	0.180113
		23.61	32.92	-9.31	-0.145	1.10573
		23.685	32.76	-9.075	0.09	0.939523
	HG3	24.54	31.16	-6.62	2.545	0.171348
		24.5	30.96	-6.46	2.705	0.153361
		24.52	31.06	-6.54	2.625	0.162105
		-9.165
novel_mir64	group	Cp	U6 Cp	△Cp1	△△CP	2-△△CP	mean	Standard error	P value	log2FoldChange(HG/ZG)
	ZG2	28.58	31.58	-3	-1.02625	2.03672	2.84704	0.439797	0.000491068	-2.51870843319522
		28.61	31.38	-2.77	-0.79625	1.73658
		28.595	31.48	-2.885	-0.91125	1.88067
	ZG3	28.67	32.69	-4.02	-2.04625	4.13031
		28.69	32.47	-3.78	-1.80625	3.49732
		28.68	32.58	-3.9	-1.92625	3.80066
	HG2	30.48	31.94	-1.46	0.51375	0.7004	0.496807	0.14902
		30.42	32.32	-1.9	0.07375	0.950165
		30.45	32.13	-1.68	0.29375	0.815779
	HG3	32.54	31.96	0.58	2.55375	0.170312
		32.76	32.2	0.56	2.53375	0.172689
		32.65	32.08	0.57	2.54375	0.171496
		-1.97375
oar-miR-432	group	Cp	U6 Cp	△Cp1	△△CP	2-△△CP	mean	Standard error	P value	log2FoldChange(HG/ZG)
	ZG1	25.63	31.68	-6.05	-0.0158333	1.01104	0.846896	0.201537	0.0333025	0.89003006721431
		25.69	32.82	-7.13	-1.09583	2.13737
		25.66	32.25	-6.59	-0.555833	1.47002
	ZG2	26.24	30.95	-4.71	1.32417	0.39938
		26.41	30.8	-4.39	1.64417	0.319931
		26.325	30.875	-4.55	1.48417	0.357455
	ZG3	25.73	31.17	-5.44	0.594167	0.662427
		25.74	31.09	-5.35	0.684167	0.622365
		25.735	31.13	-5.395	0.639167	0.642084
	HG1	24.83	30.77	-5.94	0.0941667	0.936813	1.56948	0.23592
		24.88	30.76	-5.88	0.154167	0.898651
		24.855	30.765	-5.91	0.124167	0.917534
	HG2	25.3	31.47	-6.17	-0.135833	1.09873
		25.26	31.94	-6.68	-0.645833	1.56464
		25.28	31.705	-6.425	-0.390833	1.31115
	HG3	24.15	31.41	-7.26	-1.22583	2.33891
		24.12	31.53	-7.41	-1.37583	2.59518
		24.135	31.47	-7.335	-1.30083	2.46371
				-6.03417
